# Supplementary material for: Multi-Omics Blood Atlas Reveals Host Immune Response Features of Immunocompromised Populations Following SARS-CoV-2 Infection
Source: Mol Cell Proteomics. 2025 Sep 10;24(10):101068. doi: 10.1016/j.mcpro.2025.101068 (PMC12547266; doi:10.1016/j.mcpro.2025.101068)
Supplement: Supplementary Tables [file mmc2.xlsx]

## Sheet: Table S1
Table S1 Overall clinical characterization of 43 COVID-19 patients with hematological tumors.
Group	Patient ID	Sex	Age	Complication	Diagnosis	Disease status	Symptom	SpO2	Trachea cannula	Anti-viral treatment	ICU	Pre-infection																Mid-infection																Post-infection convalescence
												WBC	NE	LY	HGB	PLT	CRP	IL6	PCT	ALB	Prothrombin time	International normalized ratio	Activated partial thromboplastin time	Fibrinogen	D-Dimer	Fibrinogen degradation products	Thrombin time	WBC	NE	LY	HGB	PLT	CRP	IL6	PCT	ALB	Prothrombin time	International normalized ratio	Activated partial thromboplastin time	Fibrinogen	D-Dimer	Fibrinogen degradation products	Thrombin time	WBC	NE	LY	HGB	PLT	CRP
Normal infection	1	Female	60	No	AML	Onset	fever	/	/	/	No																	4.2	1	2	69	249	11.33	8.22	<0.02	36.7	13.2	1.14	32.8	3.45	1.58	8.5	15.6	0.3	0	0.1	94	43	133.43
	2	Male	23	No	AML	myelosuppression period after chemotherapy	fever	/	/	/	No	69.9	0.1	69.8	85	110	55.11	30.15	0.18	38.7	13.8	1.19	34.5	5.74	1.96	12.8	12.9	0.3	0.1	0.1	76	34	37.38	12.48	0.14	36.4	13.8	1.19	34.5	5.74	1.96	12.8	12.9	4.8	4	0.3	89	89	22.55
	3	Male	35	No	AML	Onset	fever	/	/	/	No																	35.7	0.5	2.4	54	30	34.03	13.04	0.24	39.2	17	1.46	31.3	3.26	0.67	4.4	15.5	7.3	5.4	1	131	155	2.31
	4	Male	55	diabetes	AA, HSCT	after HSCT	fever	/	/	/	No	3.1	1.3	1.4	99	34	18.9		0.12	42.7	9.8	0.86	25.9	3.49	0.62	4.5	14.6	1.3	0.4	0.7	84	13	25.23	1.5	0.1	35.5	9.9	0.86	24.9	3.68	0.23	1.8	15.8	2.2	1.1	0.8	86	12	1.97
	5	Female	37	tuberculosis of thoracic vertebra	AML, HSCT	after secondary HSCT	fever, diarrhea	/	/	/	No																	6.8	4.9	0.6	123	202	78.85	34.98	0.19	36.6	11.5	1	25.3	4.64	0.23	1.3	12.1	4.07	1.87	1.81	124	192	2.53
	6	Male	57	hypertension, GVHD	AML, HSCT	after HSCT, GVHD of gut	diarrhea	/	/	Paxlovid	No																	4.25	2.59	0.76	101	226	3.7	16.23	0.09	29.9	10.8	0.94	28.6	3.49	0.18	1.4	15.2	12.7	11.9	0.4	94	51	124.37
	7	Male	43	hypertension	B-ALL	stabilization after HSCT	fever	/	/	Paxlovid，Molnupiravir	No																	1.6	1.2	0.3	80	25	107.02	326.46	0.63	37.3	11.9	1.03	34.4	3.75	15.65	114.5	15.2	6.2	5.3	0.5	82	90	81
	8	Male	47	chronic viral hepatitis B	B-ALL	after chemotherapy	fever, cough	/	/	/	No	3.4	0.2	3.2	65	105	6.8		0.18	42	12.9	1.12	30.5	3.8	0.08	<1.0	14.8	3.2	2.4	0.6	84	354	35.27	<0.5	0.02	34.6	11.9	1.03	30.8	6.06	0.23	1.7	14.2	4.7	2.8	1.3	122	195	0.59
	9	Female	74	No	DLBCL	stabilization	fever, cough, muscle aches	93%, severe	/	Paxlovid	No																	1.1	0.8	0.2	107	85	36.22	1.85	0.07	38.1	11.7	1.02	26.4	3.77	0.16	1.7	15.6	2.9	1.7	0.9	109	65	1.53
	10	Male	26	No	AML	replase	asymptomatic	/	/	Paxlovid	No																	3.4	2.1	1.1	88	46	8.08	4.98	0.09	42.7	13.8	1.19	30.2	3.12	0.68	4.4	14.2	0.3	0.1	0.1	67	13	71.8
	11	Male	25	No	DLBCL	after the first chemotherapy	/	/	/	/	No																	8	5.6	1.3	91	183	4.45	/	0.02	34.5	13	1.13	34.1	2.69	0.06	<1	14.9	8	6.1	0.9	83	434	53.07
	12	Female	69	hypertension	DLBCL	onset	fever	/	/	/	No																	9.3	7.4	1.4	85	127	57.15	/	0.11	31.8	11.3	0.98	21.5	3.1	1.07	5.8	13.8	7.3	5.8	0.7	103	103	0.89
	13	Male	41	psoriasis	B-ALL, HSCT	stabilization	fever, nasal congestion, muscle aches	/	/	/	No																	2.3	1.7	0.3	112	64	42.75	31.2	0.04	44.1	11.8	1.03	43.6	4.27	0.15	1.3	13.5	4.1	2.6	0.5	121	74	5.36
	14	Female	55	TA-TMA	AML, HSCT	stabilization	fever, cough	/	/	/	No	2.1	0.6	1.1	64	14	12.59	20.87	0.19	32.7	9.9	0.86	26.1	2.9	0.57	3.3	15.2	2	0.9	0.9	75	39	12.06	20.87	/	29.4	10.1	0.88	0.89	2.16	0.52	3	17.2	4.5	3.2	0.9	90	116	3.86
	15	Female	73	Chronic pulmonary embolism	AML	myelosuppression period after chemotherapy		/	/	/	No	0.2	0	0.2	69	19	67.39	203.37	0.2	29.7	13.3	1.15	26.8	3.62	0.36	1.9	14.2	0.4	0.1	0.2	65	41	109.82	203.37	0.2	25.8	12.1	1.05	30.8	2.96	0.14	<1	18.5	0.6	0	0.6	93	66	13.32
	16	Female	66		HL	stabilization		/	/	/	No	6.6	4.7	0.8	119	258	15.04		0.11	40.4	10.8	0.94	65.9	3.22	0.24	2.2	14.6	8.9	6.9	0.7	95	58	158.89	/	0.36	30.5	10.6	0.92	29.4	3.62	0.35	2.7	15.9	6.1	3.3	1.5	113	201	14
	17	Female	63	No	MDS, HSCT	stabilization	fever, muscle aches	/	/	Paxlovid	No																	2.7	1.8	0.7	107	91	0.68	1.62	0.04	39	11.7	1	34.2	4.85	0.51	4.12	15.8	6.93	4.06	2.37	134	176
	18	Female	65	bronchial asthma	MM	stabilization	fever, cough, phlegm, shortness of breath	moderate	/	Azvudine	No																	2.7	1.8	0.6	102	161	4.99	7.4	0.15	35.9	11.3	0.98	27.5	3.5	0.2	2.1	14.5	2.6	1.5	0.7	100	212	63.11
	19	Female	69	hypertension	FL, replase	stabilization	fever, cough, phlegm	<93%	/	Paxlovid	No																	6.8	6.2	0.2	121	74	39.08	17.05	0.12	31	10.7	0.93	26.2	2.75	0.69	5	14.8	4.7	3	1	122	144	2
	20	Female	58	hypertension	MM, replase	stabilization, BCMA double antibody clinical trial	fever, fatigue	0.95	/	Paxlovid	No																	4.6	3.4	0.7	122	192	34.62	18.97	0.09	41.6	12	1.04	31.4	4.68	0.12	2.1	13.7	7.1	5.7	0.8	129	168
	21	Male	31	No	PTCL	after chemotherapy	no complaints	/	/	Paxlovid	No																	4.4	2.1	1.7	119	234	2.89	2.53	0.09	46.8	12	1.04	34	2.69	0.07	<1	14.6	11.2	9.9	1	110	84	3.85
	22	Female	62	No	MM	stabilization		/	/	/	No	5.7	3.9	1	92	198	2.5			35	11.8	1.03	32.4	3.07	0.53	3.07	26.9	6.16	3.64	1.82	98	177	3.43			42.1	12	1.04	32.8	2.78	0.56	5.8	27.6	5.91	3.77	0.91	95	183	12.18
	23	Male	38	hypertension	AML, HSCT	stabilization	fever, diarrhea	/	/	/	No	3.8	2	1.4	84	61	35.74	14.78	0.14	35	11.9	1.03	30.6	3.46	0.29	1.8	16.1	9.57	4.22	4.52	151	165	17.12	13.52	0.06	42.3	10.3	0.9	30.3	4.8	0.14	1	13.2	7.9	4.3	3	140	15	4.11
	24	Male	40	encephalomyelitis, reflux esophagitis	AML	after HSCT, PTLD	fever		/	/	No																	4.7	2.2	2.1	122	237	2.71	3.6	<0.02	46.4	9.1	0.8	29.4	3.98	0.54	4.2	14.1	5.97	3.08	2.12	139	261
	25	Male	49	nodal tachycardia	DLBCL	after chemotherapy	fever, cough, phlegm		/	Azvudine	No																	5.2	4.1	0.2	108	192	32.92	17.21	0.22	34.4	11.5	1	26.3	3.75	0.57	4	13.6	5.2	5	0	78	154	31.68
	26	Male	54	old tuberculosis, fatty liver	MDS	after HSCT	fever		/	Paxlovid	No																	1.8	0.7	0.8	92	87	57.48	7.78	0.43	37.6	11.3	0.98	31.9	6.27	0.19	2	13.8	3.5	1.3	1.5	113	118	5.58
	27	Male	60	hypertension, diabetes	MM	stabilization	high fever, breathless	severe	/	/	No	2.6	1.9	0.4	95	103	4.37			44.5	11.5	1.00	32.1	4.33	0.11	1.20	14.8	6.7	5.1	0.7	77	207	24.71	12.9	0.33	30.5	10.20	0.89	26.2	2.43	1.81	15.5	13.6	4	2.9	0.5	101	225	242.79
	28	Female	59	hypertension	MM	stabilization	fever	/	/	/	No	6.7	5.1	0.7	77	207	24.71	12.9	0.33	30.5	10.20	0.89	26.2	2.43	1.81	15.5	13.6	7.6	6.4	0.7	89	140	9.6	12.9	0.2	31.2	10.2	0.89	26.2	2.43	1.81	15.5	13.6	4	2.3	0.9	107	220	3.43
Long infection	29	Male	72	Renal insufficiency, hypertension, diabetes, zoster viral infection	MDS	stabilization	fever, palpitations, cough, phlegm, runny nose	0.976	/	Paxlovid, Monolavir, COVID-19 neutralizing antibody	No																	7.6	6.9	0.5	80	661	40.41	117.31	0.22	34.3	14.2	1.23	36	3.91	0.26	2.1	15.8
	30	Female	46	No	AML, HSCT	stabilization	fever, choking	85%，severe	/	Paxlovid, Monolavir, Azvudine	No																	2.6	2.1	0.3	107	142	3.93	2.59	0.04	32.1	10.5	0.92	26.7	4.2	0.16	1.6	13.9
	31	Male	60	No	CLL	stabilization	fever, cough, phlegm	severe	Yes	Paxlovid, Monolavir	Yes																	36.6	12.4	23.3	104	88	1.26	1.22	0.11	35.7	11	0.96	23.1	1.45	0.2	1.3	20.1
	32	Female	33	No	FL	stabilization	sore throat,	/	/	Paxlovid	No																	3.3	2.6	0.1	117	242	43.71	17.18	0.09	37.3	12.1	1.05	36.9	4.39	0.08	1.1	16.8
	33	Male	21	pulmonary fungal infection, GVHD	AA, HSCT	stabilization		/	/	Paxlovid	No																	4.13	2.42	1.28	135	141				45.2								5.8	3.9	0.9	122	167
	34	Female	40	diabetes	AML, HSCT	stabilization	fever, cough	/	/	Molnupiravir	No	8.6	7.7	0.1	78	47	0.39			33.2	11.8	1.03	25.9	1.59	0.26	14.68	18.8	4	2.7	0.6	109	75	13.56	2.5	0.02	38.6	10.9	0.95	29	3.26	0.1	1.1	15
	35	Female	69	No	AITL	newly diagnosed	fatigue		/	Paxlovid, Molnupiravir	No																	0.8	0.7	0.1	37	84	10.05	14.67	0.07	24.9	13.6	1.18	35.9	1.98	0.58	3.7	17.3
	36	Male	78	diabetes	DLBCL	stabilization	fever	severe	Yes	Paxlovid, Molnupiravir	Yes																	5.17	4.56	0.43	110	166	142	34.08	4.02	24.5	13.3	1.16	27.1	4.49	0.52	4.93	15.2	3.8	3.6	0.1	64	12	195.46
Death	36	Male	78	diabetes	DLBCL	stabilization	fever	severe	Yes	Paxlovid, Molnupiravir	Yes																	5.17	4.56	0.43	110	166	142	34.08	4.02	24.5	13.3	1.16	27.1	4.49	0.52	4.93	15.2	3.8	3.6	0.1	64	12	195.46
	37	Female	30	No	MDS, HSCT	stabilization	fever, choking	severe	Yes (ECMO)	Paxlovid	Yes	1.1	0.5	0.3	90	42	66.34		0.5	24.5	9.9	0.86	28.5	1.89	0.11	0.7	17.7	3.3	2.9	0.2	136	212	67.85	52.36	0.11	34.8	11.2	0.97	31.1	6.38	0.25	1.7	12.9	16.1	14.3	0.3	121	202	19.83
	38	Male	23	cGVHD	AML, HSCT	stabilization	fever	severe	Yes	Molnupiravir	Yes	2.6	0.9	1.2	74	81	0.94		0.21	46.7	10.1	0.88	30.7	4.24	0.36	2.1	12.6	1.8	0.8	0.7	100	36	23.22	8.82	8.01	31.2	11.4	0.99	29.3	2.62	0.1	1.1	16.8	1.7	1	0.4	67	34	4.64
	39	Male	54	hypertension	PTCL, ASCT	stabilization	fever, cough, phlegm, shortness of breath	82%, severe	Yes (CPAP)	Paxlovid	Yes	4.2	3.7	0.4	122	228	0.24	5.57	0.07	44.8	10.1	0.88	23.4	2.33	0.38	2.7	15	5.98	4.39	1.2	80	50	61	428.93	1.15	29.5	15.6	1.36	27.9	2.29	5.74	36.24	15.1	1.65	1.38	0.21	57	13
	40	Male	65	Stress cardiomyopathy, moderate/severe regurgitation of aortic valve	AML, HSCT	stabilization	sore throat, cough, runny nose, chest tightness	0.927	Yes	Paxlovid, Azvudine, COVID-19 neutralizing antibody	Yes																	8.1	92	0.1	92	25	3.91	11.75	0.12	27.9								4.8	4.6	0.1	95	28	5.63
	41	Female	75	coronary heart disease, diabetes, heart dysfunction	AML	myelosuppression period after chemotherapy	Fever, cough, phlegm, shortness of breath, abdominal pain	severe	/	Paxlovid, Azvudine, COVID-19 neutralizing antibody	No																	0.8	0.4	0.3	70	16	86.86	40.82	0.31	34.4	15.4	1.33	33.3	4.96	0.38	4.6	13.3	4	45.9	1	72	18	82.84
	42	Male	77	hypertension	myelofibrosis	stabilization	/	severe	/	/	Yes																	8.6	3.2	0.8	75	51	6.26	21.22	0.84	34.6	17.3	1.49	37	2.48	0.28	1	16.8	11.6	6.1	0.7	106	91	36.54
	43	Male	72	Renal insufficiency, hypertension, diabetes, zoster viral infection	MM, replase	clinical trial	fever, breathless	severe	/	Azvudine	No																	2.5	2	0.3	65	73	94.52	104.07	2.29	30.7	14.1	1.22	43	2.81	1.41	11.5	19.5	5.87	2.82	2.36	142	168	67.21
[truncated: 11 more columns]

## Sheet: Table S2
Table S2 The window settings in the DIA method.
Mass [m/z]	start mass	end mass	windows size Delta
365	350	380	30
390	380	400	20
407	400	414	14
421	414	428	14
435	428	442	14
449	442	456	14
463	456	470	14
477	470	484	14
488.5	484	493	9
497.5	493	502	9
506.5	502	511	9
515.5	511	520	9
524.5	520	529	9
533.5	529	538	9
542.5	538	547	9
551.5	547	556	9
560.5	556	565	9
569.5	565	574	9
578.5	574	583	9
587.5	583	592	9
596.5	592	601	9
605.5	601	610	9
614.5	610	619	9
623.5	619	628	9
632.5	628	637	9
641.5	637	646	9
650.5	646	655	9
659.5	655	664	9
668.5	664	673	9
677.5	673	682	9
686.5	682	691	9
695.5	691	700	9
704.5	700	709	9
713.5	709	718	9
722.5	718	727	9
731.5	727	736	9
740.5	736	745	9
749.5	745	754	9
760	754	766	12
772	766	778	12
784	778	790	12
796	790	802	12
808	802	814	12
820	814	826	12
832	826	838	12
844	838	850	12
856	850	862	12
868	862	874	12
881.5	874	889	15
896.5	889	904	15
911.5	904	919	15
926.5	919	934	15
941.5	934	949	15
956.5	949	964	15
976.5	964	989	25
1006.5	989	1024	35
1041.5	1024	1059	35
1081.5	1059	1104	45
1126.5	1104	1149	45
1199	1149	1249	100

## Sheet: Table S3
Table S3 Peptides incluced in the spectral library.
ReferenceRun	PrecursorCharge	Workflow	IntModifiedPeptide	CV	AllowForNormalization	ModifiedPeptide	StrippedPeptide	iRT	IonMobility	iRTSourceSpecific	BGSInferenceId	IsProteotypic	IntLabeledPeptide	LabeledPeptide	PrecursorMz	ReferenceRunQvalue	ReferenceRunMS1Response	FragmentLossType	FragmentNumber	FragmentType	FragmentCharge	FragmentMz	RelativeIntensity	ExcludeFromAssay	Database	ProteinGroups	UniProtIds	Protein Name	ProteinDescription	Organisms	OrganismId	Genes	Protein Existence	Sequence Version	FASTAName
DYJ_DDA0	2		_ASGVPDR_		TRUE	_ASGVPDR_	ASGVPDR	-45.4109	0.696598	-45.4109	A0A075B6P5;A0A087WW87;P01614;P01615	FALSE	_ASGVPDR_	_ASGVPDR_	351.182	0.000216173	59464120	noloss	3	b	1	216.098	6.53388	FALSE	sp	A0A075B6P5;A0A087WW87;P01614;P01615	A0A075B6P5;A0A087WW87;P01614;P01615	KV228_HUMAN;KV240_HUMAN;KVD40_HUMAN;KVD28_HUMAN	Immunoglobulin kappa variable 2-28;Immunoglobulin kappa variable 2-40;Immunoglobulin kappa variable 2D-40;Immunoglobulin kappa variable 2D-28	Homo sapiens	9606	IGKV2-28;IGKV2-40;IGKV2D-40;IGKV2D-28	3;3;1;1	1;2;2;2	UP000005640_9606_20586_human_20230803
DYJ_DDA0	2		_ASGVPDR_		TRUE	_ASGVPDR_	ASGVPDR	-45.4109	0.696598	-45.4109	A0A075B6P5;A0A087WW87;P01614;P01615	FALSE	_ASGVPDR_	_ASGVPDR_	351.182	0.000216173	59464120	noloss	3	y	1	387.199	100	FALSE	sp	A0A075B6P5;A0A087WW87;P01614;P01615	A0A075B6P5;A0A087WW87;P01614;P01615	KV228_HUMAN;KV240_HUMAN;KVD40_HUMAN;KVD28_HUMAN	Immunoglobulin kappa variable 2-28;Immunoglobulin kappa variable 2-40;Immunoglobulin kappa variable 2D-40;Immunoglobulin kappa variable 2D-28	Homo sapiens	9606	IGKV2-28;IGKV2-40;IGKV2D-40;IGKV2D-28	3;3;1;1	1;2;2;2	UP000005640_9606_20586_human_20230803
DYJ_DDA0	2		_ASGVPDR_		TRUE	_ASGVPDR_	ASGVPDR	-45.4109	0.696598	-45.4109	A0A075B6P5;A0A087WW87;P01614;P01615	FALSE	_ASGVPDR_	_ASGVPDR_	351.182	0.000216173	59464120	noloss	4	y	1	486.267	6.90816	FALSE	sp	A0A075B6P5;A0A087WW87;P01614;P01615	A0A075B6P5;A0A087WW87;P01614;P01615	KV228_HUMAN;KV240_HUMAN;KVD40_HUMAN;KVD28_HUMAN	Immunoglobulin kappa variable 2-28;Immunoglobulin kappa variable 2-40;Immunoglobulin kappa variable 2D-40;Immunoglobulin kappa variable 2D-28	Homo sapiens	9606	IGKV2-28;IGKV2-40;IGKV2D-40;IGKV2D-28	3;3;1;1	1;2;2;2	UP000005640_9606_20586_human_20230803
DYJ_DDA0	2		_ASGVPDR_		TRUE	_ASGVPDR_	ASGVPDR	-45.4109	0.696598	-45.4109	A0A075B6P5;A0A087WW87;P01614;P01615	FALSE	_ASGVPDR_	_ASGVPDR_	351.182	0.000216173	59464120	noloss	5	y	1	543.289	63.6853	FALSE	sp	A0A075B6P5;A0A087WW87;P01614;P01615	A0A075B6P5;A0A087WW87;P01614;P01615	KV228_HUMAN;KV240_HUMAN;KVD40_HUMAN;KVD28_HUMAN	Immunoglobulin kappa variable 2-28;Immunoglobulin kappa variable 2-40;Immunoglobulin kappa variable 2D-40;Immunoglobulin kappa variable 2D-28	Homo sapiens	9606	IGKV2-28;IGKV2-40;IGKV2D-40;IGKV2D-28	3;3;1;1	1;2;2;2	UP000005640_9606_20586_human_20230803
DYJ_DDA0	2		_ASGVPDR_		TRUE	_ASGVPDR_	ASGVPDR	-45.4109	0.696598	-45.4109	A0A075B6P5;A0A087WW87;P01614;P01615	FALSE	_ASGVPDR_	_ASGVPDR_	351.182	0.000216173	59464120	noloss	6	y	1	630.321	30.1082	FALSE	sp	A0A075B6P5;A0A087WW87;P01614;P01615	A0A075B6P5;A0A087WW87;P01614;P01615	KV228_HUMAN;KV240_HUMAN;KVD40_HUMAN;KVD28_HUMAN	Immunoglobulin kappa variable 2-28;Immunoglobulin kappa variable 2-40;Immunoglobulin kappa variable 2D-40;Immunoglobulin kappa variable 2D-28	Homo sapiens	9606	IGKV2-28;IGKV2-40;IGKV2D-40;IGKV2D-28	3;3;1;1	1;2;2;2	UP000005640_9606_20586_human_20230803
DYJ_DDA0	2		_ASGVPDR_		TRUE	_ASGVPDR_	ASGVPDR	-45.4109	0.696598	-45.4109	A0A075B6P5;A0A087WW87;P01614;P01615	FALSE	_ASGVPDR_	_ASGVPDR_	351.182	0.000216173	59464120	NH3	3	y	1	370.172	26.5945	FALSE	sp	A0A075B6P5;A0A087WW87;P01614;P01615	A0A075B6P5;A0A087WW87;P01614;P01615	KV228_HUMAN;KV240_HUMAN;KVD40_HUMAN;KVD28_HUMAN	Immunoglobulin kappa variable 2-28;Immunoglobulin kappa variable 2-40;Immunoglobulin kappa variable 2D-40;Immunoglobulin kappa variable 2D-28	Homo sapiens	9606	IGKV2-28;IGKV2-40;IGKV2D-40;IGKV2D-28	3;3;1;1	1;2;2;2	UP000005640_9606_20586_human_20230803
DYJ_DDA0	2		_ASGVPDR_		TRUE	_ASGVPDR_	ASGVPDR	-45.4109	0.696598	-45.4109	A0A075B6P5;A0A087WW87;P01614;P01615	FALSE	_ASGVPDR_	_ASGVPDR_	351.182	0.000216173	59464120	H2O	6	y	1	612.31	4.1824	TRUE	sp	A0A075B6P5;A0A087WW87;P01614;P01615	A0A075B6P5;A0A087WW87;P01614;P01615	KV228_HUMAN;KV240_HUMAN;KVD40_HUMAN;KVD28_HUMAN	Immunoglobulin kappa variable 2-28;Immunoglobulin kappa variable 2-40;Immunoglobulin kappa variable 2D-40;Immunoglobulin kappa variable 2D-28	Homo sapiens	9606	IGKV2-28;IGKV2-40;IGKV2D-40;IGKV2D-28	3;3;1;1	1;2;2;2	UP000005640_9606_20586_human_20230803
DYJ_DDA0	2		_ADSSPVK_		TRUE	_ADSSPVK_	ADSSPVK	-49.1219	0.692602	-49.1219	P0DOY3	FALSE	_ADSSPVK_	_ADSSPVK_	352.185	0.00022786	603277300	noloss	3	b	1	274.103	2.08004	TRUE	sp	P0DOY3	P0DOY3	IGLC3_HUMAN	Immunoglobulin lambda constant 3	Homo sapiens	9606	IGLC3	1	1	UP000005640_9606_20586_human_20230803
DYJ_DDA0	2		_ADSSPVK_		TRUE	_ADSSPVK_	ADSSPVK	-49.1219	0.692602	-49.1219	P0DOY3	FALSE	_ADSSPVK_	_ADSSPVK_	352.185	0.00022786	603277300	noloss	3	y	1	343.234	100	FALSE	sp	P0DOY3	P0DOY3	IGLC3_HUMAN	Immunoglobulin lambda constant 3	Homo sapiens	9606	IGLC3	1	1	UP000005640_9606_20586_human_20230803
DYJ_DDA0	2		_ADSSPVK_		TRUE	_ADSSPVK_	ADSSPVK	-49.1219	0.692602	-49.1219	P0DOY3	FALSE	_ADSSPVK_	_ADSSPVK_	352.185	0.00022786	603277300	noloss	4	y	1	430.266	24.4022	FALSE	sp	P0DOY3	P0DOY3	IGLC3_HUMAN	Immunoglobulin lambda constant 3	Homo sapiens	9606	IGLC3	1	1	UP000005640_9606_20586_human_20230803
DYJ_DDA0	2		_ADSSPVK_		TRUE	_ADSSPVK_	ADSSPVK	-49.1219	0.692602	-49.1219	P0DOY3	FALSE	_ADSSPVK_	_ADSSPVK_	352.185	0.00022786	603277300	noloss	5	y	1	517.298	74.2311	FALSE	sp	P0DOY3	P0DOY3	IGLC3_HUMAN	Immunoglobulin lambda constant 3	Homo sapiens	9606	IGLC3	1	1	UP000005640_9606_20586_human_20230803
DYJ_DDA0	2		_ADSSPVK_		TRUE	_ADSSPVK_	ADSSPVK	-49.1219	0.692602	-49.1219	P0DOY3	FALSE	_ADSSPVK_	_ADSSPVK_	352.185	0.00022786	603277300	noloss	6	y	1	632.325	68.1111	FALSE	sp	P0DOY3	P0DOY3	IGLC3_HUMAN	Immunoglobulin lambda constant 3	Homo sapiens	9606	IGLC3	1	1	UP000005640_9606_20586_human_20230803
DYJ_DDA0	2		_ADSSPVK_		TRUE	_ADSSPVK_	ADSSPVK	-49.1219	0.692602	-49.1219	P0DOY3	FALSE	_ADSSPVK_	_ADSSPVK_	352.185	0.00022786	603277300	H2O	3	b	1	256.093	4.2082	TRUE	sp	P0DOY3	P0DOY3	IGLC3_HUMAN	Immunoglobulin lambda constant 3	Homo sapiens	9606	IGLC3	1	1	UP000005640_9606_20586_human_20230803
DYJ_DDA0	2		_ADSSPVK_		TRUE	_ADSSPVK_	ADSSPVK	-49.1219	0.692602	-49.1219	P0DOY3	FALSE	_ADSSPVK_	_ADSSPVK_	352.185	0.00022786	603277300	H2O	4	y	1	412.255	5.75648	TRUE	sp	P0DOY3	P0DOY3	IGLC3_HUMAN	Immunoglobulin lambda constant 3	Homo sapiens	9606	IGLC3	1	1	UP000005640_9606_20586_human_20230803
DYJ_DDA0	2		_ADSSPVK_		TRUE	_ADSSPVK_	ADSSPVK	-49.1219	0.692602	-49.1219	P0DOY3	FALSE	_ADSSPVK_	_ADSSPVK_	352.185	0.00022786	603277300	H2O	5	y	1	499.287	7.75913	FALSE	sp	P0DOY3	P0DOY3	IGLC3_HUMAN	Immunoglobulin lambda constant 3	Homo sapiens	9606	IGLC3	1	1	UP000005640_9606_20586_human_20230803
DYJ_DDA0	2		_ADSSPVK_		TRUE	_ADSSPVK_	ADSSPVK	-49.1219	0.692602	-49.1219	P0DOY3	FALSE	_ADSSPVK_	_ADSSPVK_	352.185	0.00022786	603277300	H2O	5	y	2	250.147	1.39282	TRUE	sp	P0DOY3	P0DOY3	IGLC3_HUMAN	Immunoglobulin lambda constant 3	Homo sapiens	9606	IGLC3	1	1	UP000005640_9606_20586_human_20230803
DYJ_DDA0	2		_ADSSPVK_		TRUE	_ADSSPVK_	ADSSPVK	-49.1219	0.692602	-49.1219	P0DOY3	FALSE	_ADSSPVK_	_ADSSPVK_	352.185	0.00022786	603277300	H2O	6	y	1	614.314	23.2485	FALSE	sp	P0DOY3	P0DOY3	IGLC3_HUMAN	Immunoglobulin lambda constant 3	Homo sapiens	9606	IGLC3	1	1	UP000005640_9606_20586_human_20230803
DYJ_DDA0	2		_ADSSPVK_		TRUE	_ADSSPVK_	ADSSPVK	-49.1219	0.692602	-49.1219	P0DOY3	FALSE	_ADSSPVK_	_ADSSPVK_	352.185	0.00022786	603277300	H2O	6	y	2	307.661	1.99437	TRUE	sp	P0DOY3	P0DOY3	IGLC3_HUMAN	Immunoglobulin lambda constant 3	Homo sapiens	9606	IGLC3	1	1	UP000005640_9606_20586_human_20230803
DYJ_DDA0	2		_GDGIPDR_		TRUE	_GDGIPDR_	GDGIPDR	-28.1836	0.714764	-28.1836	A0A075B6H9	FALSE	_GDGIPDR_	_GDGIPDR_	365.18	0.000130244	8790577	noloss	3	b	1	230.077	12.2938	FALSE	sp	A0A075B6H9	A0A075B6H9	LV469_HUMAN	Immunoglobulin lambda variable 4-69	Homo sapiens	9606	IGLV4-69	1	1	UP000005640_9606_20586_human_20230803
DYJ_DDA0	2		_GDGIPDR_		TRUE	_GDGIPDR_	GDGIPDR	-28.1836	0.714764	-28.1836	A0A075B6H9	FALSE	_GDGIPDR_	_GDGIPDR_	365.18	0.000130244	8790577	noloss	3	y	1	387.199	100	FALSE	sp	A0A075B6H9	A0A075B6H9	LV469_HUMAN	Immunoglobulin lambda variable 4-69	Homo sapiens	9606	IGLV4-69	1	1	UP000005640_9606_20586_human_20230803
DYJ_DDA0	2		_GDGIPDR_		TRUE	_GDGIPDR_	GDGIPDR	-28.1836	0.714764	-28.1836	A0A075B6H9	FALSE	_GDGIPDR_	_GDGIPDR_	365.18	0.000130244	8790577	noloss	4	y	1	500.283	6.73916	FALSE	sp	A0A075B6H9	A0A075B6H9	LV469_HUMAN	Immunoglobulin lambda variable 4-69	Homo sapiens	9606	IGLV4-69	1	1	UP000005640_9606_20586_human_20230803
DYJ_DDA0	2		_GDGIPDR_		TRUE	_GDGIPDR_	GDGIPDR	-28.1836	0.714764	-28.1836	A0A075B6H9	FALSE	_GDGIPDR_	_GDGIPDR_	365.18	0.000130244	8790577	noloss	5	y	1	557.304	20.5335	FALSE	sp	A0A075B6H9	A0A075B6H9	LV469_HUMAN	Immunoglobulin lambda variable 4-69	Homo sapiens	9606	IGLV4-69	1	1	UP000005640_9606_20586_human_20230803
DYJ_DDA0	2		_GDGIPDR_		TRUE	_GDGIPDR_	GDGIPDR	-28.1836	0.714764	-28.1836	A0A075B6H9	FALSE	_GDGIPDR_	_GDGIPDR_	365.18	0.000130244	8790577	H2O	3	b	1	212.067	2.59026	FALSE	sp	A0A075B6H9	A0A075B6H9	LV469_HUMAN	Immunoglobulin lambda variable 4-69	Homo sapiens	9606	IGLV4-69	1	1	UP000005640_9606_20586_human_20230803
DYJ_DDA0	2		_GDGIPDR_		TRUE	_GDGIPDR_	GDGIPDR	-28.1836	0.714764	-28.1836	A0A075B6H9	FALSE	_GDGIPDR_	_GDGIPDR_	365.18	0.000130244	8790577	H2O	3	y	1	369.188	2.23425	TRUE	sp	A0A075B6H9	A0A075B6H9	LV469_HUMAN	Immunoglobulin lambda variable 4-69	Homo sapiens	9606	IGLV4-69	1	1	UP000005640_9606_20586_human_20230803
DYJ_DDA0	2		_GDGIPDR_		TRUE	_GDGIPDR_	GDGIPDR	-28.1836	0.714764	-28.1836	A0A075B6H9	FALSE	_GDGIPDR_	_GDGIPDR_	365.18	0.000130244	8790577	NH3	3	y	1	370.172	10.9322	FALSE	sp	A0A075B6H9	A0A075B6H9	LV469_HUMAN	Immunoglobulin lambda variable 4-69	Homo sapiens	9606	IGLV4-69	1	1	UP000005640_9606_20586_human_20230803
DYJ_DDA0	2		_TQVADAK_		TRUE	_TQVADAK_	TQVADAK	-113.166	0.720299	-113.166	P19823	TRUE	_TQVADAK_	_TQVADAK_	366.698	0.0032109	46173416	noloss	3	b	1	329.182	8.98164	FALSE	sp	P19823	P19823	ITIH2_HUMAN	Inter-alpha-trypsin inhibitor heavy chain H2	Homo sapiens	9606	ITIH2	1	2	UP000005640_9606_20586_human_20230803
DYJ_DDA0	2		_TQVADAK_		TRUE	_TQVADAK_	TQVADAK	-113.166	0.720299	-113.166	P19823	TRUE	_TQVADAK_	_TQVADAK_	366.698	0.0032109	46173416	noloss	3	y	1	333.177	26.6144	FALSE	sp	P19823	P19823	ITIH2_HUMAN	Inter-alpha-trypsin inhibitor heavy chain H2	Homo sapiens	9606	ITIH2	1	2	UP000005640_9606_20586_human_20230803
DYJ_DDA0	2		_TQVADAK_		TRUE	_TQVADAK_	TQVADAK	-113.166	0.720299	-113.166	P19823	TRUE	_TQVADAK_	_TQVADAK_	366.698	0.0032109	46173416	noloss	4	y	1	404.214	42.3562	FALSE	sp	P19823	P19823	ITIH2_HUMAN	Inter-alpha-trypsin inhibitor heavy chain H2	Homo sapiens	9606	ITIH2	1	2	UP000005640_9606_20586_human_20230803
DYJ_DDA0	2		_TQVADAK_		TRUE	_TQVADAK_	TQVADAK	-113.166	0.720299	-113.166	P19823	TRUE	_TQVADAK_	_TQVADAK_	366.698	0.0032109	46173416	noloss	5	y	1	503.282	81.1085	FALSE	sp	P19823	P19823	ITIH2_HUMAN	Inter-alpha-trypsin inhibitor heavy chain H2	Homo sapiens	9606	ITIH2	1	2	UP000005640_9606_20586_human_20230803
DYJ_DDA0	2		_TQVADAK_		TRUE	_TQVADAK_	TQVADAK	-113.166	0.720299	-113.166	P19823	TRUE	_TQVADAK_	_TQVADAK_	366.698	0.0032109	46173416	noloss	6	y	1	631.341	8.28337	TRUE	sp	P19823	P19823	ITIH2_HUMAN	Inter-alpha-trypsin inhibitor heavy chain H2	Homo sapiens	9606	ITIH2	1	2	UP000005640_9606_20586_human_20230803
DYJ_DDA0	2		_TQVADAK_		TRUE	_TQVADAK_	TQVADAK	-113.166	0.720299	-113.166	P19823	TRUE	_TQVADAK_	_TQVADAK_	366.698	0.0032109	46173416	H2O	3	b	1	311.171	1.45173	TRUE	sp	P19823	P19823	ITIH2_HUMAN	Inter-alpha-trypsin inhibitor heavy chain H2	Homo sapiens	9606	ITIH2	1	2	UP000005640_9606_20586_human_20230803
DYJ_DDA0	2		_TQVADAK_		TRUE	_TQVADAK_	TQVADAK	-113.166	0.720299	-113.166	P19823	TRUE	_TQVADAK_	_TQVADAK_	366.698	0.0032109	46173416	NH3	3	b	1	312.155	1.65316	TRUE	sp	P19823	P19823	ITIH2_HUMAN	Inter-alpha-trypsin inhibitor heavy chain H2	Homo sapiens	9606	ITIH2	1	2	UP000005640_9606_20586_human_20230803
DYJ_DDA0	2		_TQVADAK_		TRUE	_TQVADAK_	TQVADAK	-113.166	0.720299	-113.166	P19823	TRUE	_TQVADAK_	_TQVADAK_	366.698	0.0032109	46173416	H2O	3	y	1	315.166	3.20339	TRUE	sp	P19823	P19823	ITIH2_HUMAN	Inter-alpha-trypsin inhibitor heavy chain H2	Homo sapiens	9606	ITIH2	1	2	UP000005640_9606_20586_human_20230803
DYJ_DDA0	2		_TQVADAK_		TRUE	_TQVADAK_	TQVADAK	-113.166	0.720299	-113.166	P19823	TRUE	_TQVADAK_	_TQVADAK_	366.698	0.0032109	46173416	NH3	3	y	1	316.15	1.38717	TRUE	sp	P19823	P19823	ITIH2_HUMAN	Inter-alpha-trypsin inhibitor heavy chain H2	Homo sapiens	9606	ITIH2	1	2	UP000005640_9606_20586_human_20230803
DYJ_DDA0	2		_TQVADAK_		TRUE	_TQVADAK_	TQVADAK	-113.166	0.720299	-113.166	P19823	TRUE	_TQVADAK_	_TQVADAK_	366.698	0.0032109	46173416	H2O	4	y	1	386.203	3.85934	TRUE	sp	P19823	P19823	ITIH2_HUMAN	Inter-alpha-trypsin inhibitor heavy chain H2	Homo sapiens	9606	ITIH2	1	2	UP000005640_9606_20586_human_20230803
DYJ_DDA0	2		_TQVADAK_		TRUE	_TQVADAK_	TQVADAK	-113.166	0.720299	-113.166	P19823	TRUE	_TQVADAK_	_TQVADAK_	366.698	0.0032109	46173416	NH3	5	b	1	498.219	1.48844	TRUE	sp	P19823	P19823	ITIH2_HUMAN	Inter-alpha-trypsin inhibitor heavy chain H2	Homo sapiens	9606	ITIH2	1	2	UP000005640_9606_20586_human_20230803
DYJ_DDA0	2		_TQVADAK_		TRUE	_TQVADAK_	TQVADAK	-113.166	0.720299	-113.166	P19823	TRUE	_TQVADAK_	_TQVADAK_	366.698	0.0032109	46173416	H2O	5	y	1	485.272	2.36473	TRUE	sp	P19823	P19823	ITIH2_HUMAN	Inter-alpha-trypsin inhibitor heavy chain H2	Homo sapiens	9606	ITIH2	1	2	UP000005640_9606_20586_human_20230803
DYJ_DDA0	2		_TQVADAK_		TRUE	_TQVADAK_	TQVADAK	-113.166	0.720299	-113.166	P19823	TRUE	_TQVADAK_	_TQVADAK_	366.698	0.0032109	46173416	H2O	6	y	2	307.169	8.51245	FALSE	sp	P19823	P19823	ITIH2_HUMAN	Inter-alpha-trypsin inhibitor heavy chain H2	Homo sapiens	9606	ITIH2	1	2	UP000005640_9606_20586_human_20230803
DYJ_DDA0	2		_TQVADAK_		TRUE	_TQVADAK_	TQVADAK	-113.166	0.720299	-113.166	P19823	TRUE	_TQVADAK_	_TQVADAK_	366.698	0.0032109	46173416	H2O	6	y	1	613.33	4.43755	TRUE	sp	P19823	P19823	ITIH2_HUMAN	Inter-alpha-trypsin inhibitor heavy chain H2	Homo sapiens	9606	ITIH2	1	2	UP000005640_9606_20586_human_20230803
DYJ_DDA0	2		_TQVADAK_		TRUE	_TQVADAK_	TQVADAK	-113.166	0.720299	-113.166	P19823	TRUE	_TQVADAK_	_TQVADAK_	366.698	0.0032109	46173416	NH3	6	y	1	614.314	31.3623	FALSE	sp	P19823	P19823	ITIH2_HUMAN	Inter-alpha-trypsin inhibitor heavy chain H2	Homo sapiens	9606	ITIH2	1	2	UP000005640_9606_20586_human_20230803
DYJ_DDA0	1		_TQVADAK_		TRUE	_TQVADAK_	TQVADAK	-113.166	1.18037	-113.166	P19823	TRUE	_TQVADAK_	_TQVADAK_	732.389	9.07E-05	142085010	noloss	3	b	1	329.182	58.33	FALSE	sp	P19823	P19823	ITIH2_HUMAN	Inter-alpha-trypsin inhibitor heavy chain H2	Homo sapiens	9606	ITIH2	1	2	UP000005640_9606_20586_human_20230803
DYJ_DDA0	1		_TQVADAK_		TRUE	_TQVADAK_	TQVADAK	-113.166	1.18037	-113.166	P19823	TRUE	_TQVADAK_	_TQVADAK_	732.389	9.07E-05	142085010	noloss	3	y	1	333.177	47.8097	FALSE	sp	P19823	P19823	ITIH2_HUMAN	Inter-alpha-trypsin inhibitor heavy chain H2	Homo sapiens	9606	ITIH2	1	2	UP000005640_9606_20586_human_20230803
DYJ_DDA0	1		_TQVADAK_		TRUE	_TQVADAK_	TQVADAK	-113.166	1.18037	-113.166	P19823	TRUE	_TQVADAK_	_TQVADAK_	732.389	9.07E-05	142085010	noloss	4	b	1	400.219	20.8006	TRUE	sp	P19823	P19823	ITIH2_HUMAN	Inter-alpha-trypsin inhibitor heavy chain H2	Homo sapiens	9606	ITIH2	1	2	UP000005640_9606_20586_human_20230803
DYJ_DDA0	1		_TQVADAK_		TRUE	_TQVADAK_	TQVADAK	-113.166	1.18037	-113.166	P19823	TRUE	_TQVADAK_	_TQVADAK_	732.389	9.07E-05	142085010	noloss	4	y	1	404.214	72.7117	FALSE	sp	P19823	P19823	ITIH2_HUMAN	Inter-alpha-trypsin inhibitor heavy chain H2	Homo sapiens	9606	ITIH2	1	2	UP000005640_9606_20586_human_20230803
DYJ_DDA0	1		_TQVADAK_		TRUE	_TQVADAK_	TQVADAK	-113.166	1.18037	-113.166	P19823	TRUE	_TQVADAK_	_TQVADAK_	732.389	9.07E-05	142085010	noloss	5	b	1	515.246	56.4308	FALSE	sp	P19823	P19823	ITIH2_HUMAN	Inter-alpha-trypsin inhibitor heavy chain H2	Homo sapiens	9606	ITIH2	1	2	UP000005640_9606_20586_human_20230803
DYJ_DDA0	1		_TQVADAK_		TRUE	_TQVADAK_	TQVADAK	-113.166	1.18037	-113.166	P19823	TRUE	_TQVADAK_	_TQVADAK_	732.389	9.07E-05	142085010	noloss	5	y	1	503.282	69.9488	FALSE	sp	P19823	P19823	ITIH2_HUMAN	Inter-alpha-trypsin inhibitor heavy chain H2	Homo sapiens	9606	ITIH2	1	2	UP000005640_9606_20586_human_20230803
DYJ_DDA0	1		_TQVADAK_		TRUE	_TQVADAK_	TQVADAK	-113.166	1.18037	-113.166	P19823	TRUE	_TQVADAK_	_TQVADAK_	732.389	9.07E-05	142085010	noloss	6	b	1	586.283	22.7683	FALSE	sp	P19823	P19823	ITIH2_HUMAN	Inter-alpha-trypsin inhibitor heavy chain H2	Homo sapiens	9606	ITIH2	1	2	UP000005640_9606_20586_human_20230803
DYJ_DDA0	1		_TQVADAK_		TRUE	_TQVADAK_	TQVADAK	-113.166	1.18037	-113.166	P19823	TRUE	_TQVADAK_	_TQVADAK_	732.389	9.07E-05	142085010	noloss	6	y	1	631.341	5.90984	TRUE	sp	P19823	P19823	ITIH2_HUMAN	Inter-alpha-trypsin inhibitor heavy chain H2	Homo sapiens	9606	ITIH2	1	2	UP000005640_9606_20586_human_20230803
DYJ_DDA0	1		_TQVADAK_		TRUE	_TQVADAK_	TQVADAK	-113.166	1.18037	-113.166	P19823	TRUE	_TQVADAK_	_TQVADAK_	732.389	9.07E-05	142085010	H2O	3	b	1	311.171	2.92215	TRUE	sp	P19823	P19823	ITIH2_HUMAN	Inter-alpha-trypsin inhibitor heavy chain H2	Homo sapiens	9606	ITIH2	1	2	UP000005640_9606_20586_human_20230803
DYJ_DDA0	1		_TQVADAK_		TRUE	_TQVADAK_	TQVADAK	-113.166	1.18037	-113.166	P19823	TRUE	_TQVADAK_	_TQVADAK_	732.389	9.07E-05	142085010	NH3	3	b	1	312.155	1.75736	TRUE	sp	P19823	P19823	ITIH2_HUMAN	Inter-alpha-trypsin inhibitor heavy chain H2	Homo sapiens	9606	ITIH2	1	2	UP000005640_9606_20586_human_20230803
DYJ_DDA0	1		_TQVADAK_		TRUE	_TQVADAK_	TQVADAK	-113.166	1.18037	-113.166	P19823	TRUE	_TQVADAK_	_TQVADAK_	732.389	9.07E-05	142085010	H2O	3	y	1	315.166	4.26218	TRUE	sp	P19823	P19823	ITIH2_HUMAN	Inter-alpha-trypsin inhibitor heavy chain H2	Homo sapiens	9606	ITIH2	1	2	UP000005640_9606_20586_human_20230803
DYJ_DDA0	1		_TQVADAK_		TRUE	_TQVADAK_	TQVADAK	-113.166	1.18037	-113.166	P19823	TRUE	_TQVADAK_	_TQVADAK_	732.389	9.07E-05	142085010	H2O	4	b	1	382.208	4.72603	TRUE	sp	P19823	P19823	ITIH2_HUMAN	Inter-alpha-trypsin inhibitor heavy chain H2	Homo sapiens	9606	ITIH2	1	2	UP000005640_9606_20586_human_20230803
DYJ_DDA0	1		_TQVADAK_		TRUE	_TQVADAK_	TQVADAK	-113.166	1.18037	-113.166	P19823	TRUE	_TQVADAK_	_TQVADAK_	732.389	9.07E-05	142085010	NH3	4	b	1	383.193	2.92001	TRUE	sp	P19823	P19823	ITIH2_HUMAN	Inter-alpha-trypsin inhibitor heavy chain H2	Homo sapiens	9606	ITIH2	1	2	UP000005640_9606_20586_human_20230803
DYJ_DDA0	1		_TQVADAK_		TRUE	_TQVADAK_	TQVADAK	-113.166	1.18037	-113.166	P19823	TRUE	_TQVADAK_	_TQVADAK_	732.389	9.07E-05	142085010	H2O	4	y	1	386.203	5.22803	TRUE	sp	P19823	P19823	ITIH2_HUMAN	Inter-alpha-trypsin inhibitor heavy chain H2	Homo sapiens	9606	ITIH2	1	2	UP000005640_9606_20586_human_20230803
DYJ_DDA0	1		_TQVADAK_		TRUE	_TQVADAK_	TQVADAK	-113.166	1.18037	-113.166	P19823	TRUE	_TQVADAK_	_TQVADAK_	732.389	9.07E-05	142085010	H2O	5	b	1	497.235	12.8546	TRUE	sp	P19823	P19823	ITIH2_HUMAN	Inter-alpha-trypsin inhibitor heavy chain H2	Homo sapiens	9606	ITIH2	1	2	UP000005640_9606_20586_human_20230803
DYJ_DDA0	1		_TQVADAK_		TRUE	_TQVADAK_	TQVADAK	-113.166	1.18037	-113.166	P19823	TRUE	_TQVADAK_	_TQVADAK_	732.389	9.07E-05	142085010	NH3	5	b	1	498.219	6.66188	TRUE	sp	P19823	P19823	ITIH2_HUMAN	Inter-alpha-trypsin inhibitor heavy chain H2	Homo sapiens	9606	ITIH2	1	2	UP000005640_9606_20586_human_20230803
DYJ_DDA0	1		_TQVADAK_		TRUE	_TQVADAK_	TQVADAK	-113.166	1.18037	-113.166	P19823	TRUE	_TQVADAK_	_TQVADAK_	732.389	9.07E-05	142085010	H2O	5	y	1	485.272	3.78351	TRUE	sp	P19823	P19823	ITIH2_HUMAN	Inter-alpha-trypsin inhibitor heavy chain H2	Homo sapiens	9606	ITIH2	1	2	UP000005640_9606_20586_human_20230803
DYJ_DDA0	1		_TQVADAK_		TRUE	_TQVADAK_	TQVADAK	-113.166	1.18037	-113.166	P19823	TRUE	_TQVADAK_	_TQVADAK_	732.389	9.07E-05	142085010	H2O	6	b	1	568.273	16.9481	TRUE	sp	P19823	P19823	ITIH2_HUMAN	Inter-alpha-trypsin inhibitor heavy chain H2	Homo sapiens	9606	ITIH2	1	2	UP000005640_9606_20586_human_20230803
DYJ_DDA0	1		_TQVADAK_		TRUE	_TQVADAK_	TQVADAK	-113.166	1.18037	-113.166	P19823	TRUE	_TQVADAK_	_TQVADAK_	732.389	9.07E-05	142085010	NH3	6	b	1	569.257	5.18665	TRUE	sp	P19823	P19823	ITIH2_HUMAN	Inter-alpha-trypsin inhibitor heavy chain H2	Homo sapiens	9606	ITIH2	1	2	UP000005640_9606_20586_human_20230803
DYJ_DDA0	1		_TQVADAK_		TRUE	_TQVADAK_	TQVADAK	-113.166	1.18037	-113.166	P19823	TRUE	_TQVADAK_	_TQVADAK_	732.389	9.07E-05	142085010	H2O	6	y	1	613.33	1.34161	TRUE	sp	P19823	P19823	ITIH2_HUMAN	Inter-alpha-trypsin inhibitor heavy chain H2	Homo sapiens	9606	ITIH2	1	2	UP000005640_9606_20586_human_20230803
DYJ_DDA0	1		_TQVADAK_		TRUE	_TQVADAK_	TQVADAK	-113.166	1.18037	-113.166	P19823	TRUE	_TQVADAK_	_TQVADAK_	732.389	9.07E-05	142085010	NH3	6	y	1	614.314	3.07307	TRUE	sp	P19823	P19823	ITIH2_HUMAN	Inter-alpha-trypsin inhibitor heavy chain H2	Homo sapiens	9606	ITIH2	1	2	UP000005640_9606_20586_human_20230803
DYJ_DDA0	2		_DGVDFGK_		TRUE	_DGVDFGK_	DGVDFGK	-8.98401	0.718941	-8.98401	P05062	TRUE	_DGVDFGK_	_DGVDFGK_	369.177	0.000307263	2.54915e+06	noloss	3	b	1	272.124	8.0246	FALSE	sp	P05062	P05062	ALDOB_HUMAN	Fructose-bisphosphate aldolase B	Homo sapiens	9606	ALDOB	1	2	UP000005640_9606_20586_human_20230803
DYJ_DDA0	2		_DGVDFGK_		TRUE	_DGVDFGK_	DGVDFGK	-8.98401	0.718941	-8.98401	P05062	TRUE	_DGVDFGK_	_DGVDFGK_	369.177	0.000307263	2.54915e+06	noloss	3	y	1	351.203	71.2256	FALSE	sp	P05062	P05062	ALDOB_HUMAN	Fructose-bisphosphate aldolase B	Homo sapiens	9606	ALDOB	1	2	UP000005640_9606_20586_human_20230803
DYJ_DDA0	2		_DGVDFGK_		TRUE	_DGVDFGK_	DGVDFGK	-8.98401	0.718941	-8.98401	P05062	TRUE	_DGVDFGK_	_DGVDFGK_	369.177	0.000307263	2.54915e+06	noloss	4	y	1	466.23	100	FALSE	sp	P05062	P05062	ALDOB_HUMAN	Fructose-bisphosphate aldolase B	Homo sapiens	9606	ALDOB	1	2	UP000005640_9606_20586_human_20230803
DYJ_DDA0	2		_DGVDFGK_		TRUE	_DGVDFGK_	DGVDFGK	-8.98401	0.718941	-8.98401	P05062	TRUE	_DGVDFGK_	_DGVDFGK_	369.177	0.000307263	2.54915e+06	noloss	5	y	1	565.298	15.6676	FALSE	sp	P05062	P05062	ALDOB_HUMAN	Fructose-bisphosphate aldolase B	Homo sapiens	9606	ALDOB	1	2	UP000005640_9606_20586_human_20230803
DYJ_DDA0	2		_DGVDFGK_		TRUE	_DGVDFGK_	DGVDFGK	-8.98401	0.718941	-8.98401	P05062	TRUE	_DGVDFGK_	_DGVDFGK_	369.177	0.000307263	2.54915e+06	noloss	5	y	2	283.153	1.00105	TRUE	sp	P05062	P05062	ALDOB_HUMAN	Fructose-bisphosphate aldolase B	Homo sapiens	9606	ALDOB	1	2	UP000005640_9606_20586_human_20230803
DYJ_DDA0	2		_DGVDFGK_		TRUE	_DGVDFGK_	DGVDFGK	-8.98401	0.718941	-8.98401	P05062	TRUE	_DGVDFGK_	_DGVDFGK_	369.177	0.000307263	2.54915e+06	noloss	6	y	1	622.32	14.2048	FALSE	sp	P05062	P05062	ALDOB_HUMAN	Fructose-bisphosphate aldolase B	Homo sapiens	9606	ALDOB	1	2	UP000005640_9606_20586_human_20230803
DYJ_DDA0	2		_DGVDFGK_		TRUE	_DGVDFGK_	DGVDFGK	-8.98401	0.718941	-8.98401	P05062	TRUE	_DGVDFGK_	_DGVDFGK_	369.177	0.000307263	2.54915e+06	H2O	3	b	1	254.114	2.85979	TRUE	sp	P05062	P05062	ALDOB_HUMAN	Fructose-bisphosphate aldolase B	Homo sapiens	9606	ALDOB	1	2	UP000005640_9606_20586_human_20230803
DYJ_DDA0	2		_DGVDFGK_		TRUE	_DGVDFGK_	DGVDFGK	-8.98401	0.718941	-8.98401	P05062	TRUE	_DGVDFGK_	_DGVDFGK_	369.177	0.000307263	2.54915e+06	H2O	4	y	1	448.219	6.73142	TRUE	sp	P05062	P05062	ALDOB_HUMAN	Fructose-bisphosphate aldolase B	Homo sapiens	9606	ALDOB	1	2	UP000005640_9606_20586_human_20230803
DYJ_DDA0	2		_DGVDFGK_		TRUE	_DGVDFGK_	DGVDFGK	-8.98401	0.718941	-8.98401	P05062	TRUE	_DGVDFGK_	_DGVDFGK_	369.177	0.000307263	2.54915e+06	NH3	4	y	1	449.203	7.3847	FALSE	sp	P05062	P05062	ALDOB_HUMAN	Fructose-bisphosphate aldolase B	Homo sapiens	9606	ALDOB	1	2	UP000005640_9606_20586_human_20230803
DYJ_DDA0	2		_DSGVPDR_		TRUE	_DSGVPDR_	DSGVPDR	-42.4363	0.712798	-42.4363	P06310	TRUE	_DSGVPDR_	_DSGVPDR_	373.177	6.13E-05	7229275	noloss	3	b	1	260.088	10.5948	FALSE	sp	P06310	P06310	KV230_HUMAN	Immunoglobulin kappa variable 2-30	Homo sapiens	9606	IGKV2-30	3	2	UP000005640_9606_20586_human_20230803
DYJ_DDA0	2		_DSGVPDR_		TRUE	_DSGVPDR_	DSGVPDR	-42.4363	0.712798	-42.4363	P06310	TRUE	_DSGVPDR_	_DSGVPDR_	373.177	6.13E-05	7229275	noloss	3	y	1	387.199	100	FALSE	sp	P06310	P06310	KV230_HUMAN	Immunoglobulin kappa variable 2-30	Homo sapiens	9606	IGKV2-30	3	2	UP000005640_9606_20586_human_20230803
DYJ_DDA0	2		_DSGVPDR_		TRUE	_DSGVPDR_	DSGVPDR	-42.4363	0.712798	-42.4363	P06310	TRUE	_DSGVPDR_	_DSGVPDR_	373.177	6.13E-05	7229275	noloss	4	y	1	486.267	8.24992	FALSE	sp	P06310	P06310	KV230_HUMAN	Immunoglobulin kappa variable 2-30	Homo sapiens	9606	IGKV2-30	3	2	UP000005640_9606_20586_human_20230803
DYJ_DDA0	2		_DSGVPDR_		TRUE	_DSGVPDR_	DSGVPDR	-42.4363	0.712798	-42.4363	P06310	TRUE	_DSGVPDR_	_DSGVPDR_	373.177	6.13E-05	7229275	noloss	5	y	1	543.289	52.2998	FALSE	sp	P06310	P06310	KV230_HUMAN	Immunoglobulin kappa variable 2-30	Homo sapiens	9606	IGKV2-30	3	2	UP000005640_9606_20586_human_20230803
DYJ_DDA0	2		_DSGVPDR_		TRUE	_DSGVPDR_	DSGVPDR	-42.4363	0.712798	-42.4363	P06310	TRUE	_DSGVPDR_	_DSGVPDR_	373.177	6.13E-05	7229275	noloss	6	y	1	630.321	4.96977	TRUE	sp	P06310	P06310	KV230_HUMAN	Immunoglobulin kappa variable 2-30	Homo sapiens	9606	IGKV2-30	3	2	UP000005640_9606_20586_human_20230803
DYJ_DDA0	2		_DSGVPDR_		TRUE	_DSGVPDR_	DSGVPDR	-42.4363	0.712798	-42.4363	P06310	TRUE	_DSGVPDR_	_DSGVPDR_	373.177	6.13E-05	7229275	H2O	3	b	1	242.077	37.2665	FALSE	sp	P06310	P06310	KV230_HUMAN	Immunoglobulin kappa variable 2-30	Homo sapiens	9606	IGKV2-30	3	2	UP000005640_9606_20586_human_20230803
DYJ_DDA0	2		_DSGVPDR_		TRUE	_DSGVPDR_	DSGVPDR	-42.4363	0.712798	-42.4363	P06310	TRUE	_DSGVPDR_	_DSGVPDR_	373.177	6.13E-05	7229275	H2O	3	y	1	369.188	3.17285	TRUE	sp	P06310	P06310	KV230_HUMAN	Immunoglobulin kappa variable 2-30	Homo sapiens	9606	IGKV2-30	3	2	UP000005640_9606_20586_human_20230803
DYJ_DDA0	2		_DSGVPDR_		TRUE	_DSGVPDR_	DSGVPDR	-42.4363	0.712798	-42.4363	P06310	TRUE	_DSGVPDR_	_DSGVPDR_	373.177	6.13E-05	7229275	NH3	3	y	1	370.172	19.346	FALSE	sp	P06310	P06310	KV230_HUMAN	Immunoglobulin kappa variable 2-30	Homo sapiens	9606	IGKV2-30	3	2	UP000005640_9606_20586_human_20230803
DYJ_DDA0	2		_DSGVPDR_		TRUE	_DSGVPDR_	DSGVPDR	-42.4363	0.712798	-42.4363	P06310	TRUE	_DSGVPDR_	_DSGVPDR_	373.177	6.13E-05	7229275	NH3	5	y	1	526.262	2.31893	TRUE	sp	P06310	P06310	KV230_HUMAN	Immunoglobulin kappa variable 2-30	Homo sapiens	9606	IGKV2-30	3	2	UP000005640_9606_20586_human_20230803
DYJ_DDA0	2		_DSGVPDR_		TRUE	_DSGVPDR_	DSGVPDR	-42.4363	0.712798	-42.4363	P06310	TRUE	_DSGVPDR_	_DSGVPDR_	373.177	6.13E-05	7229275	H2O	6	y	1	612.31	2.0929	TRUE	sp	P06310	P06310	KV230_HUMAN	Immunoglobulin kappa variable 2-30	Homo sapiens	9606	IGKV2-30	3	2	UP000005640_9606_20586_human_20230803
DYJ_DDA0	2		_ALAEDVK_		TRUE	_ALAEDVK_	ALAEDVK	-22.9222	0.731037	-22.9222	O00391	TRUE	_ALAEDVK_	_ALAEDVK_	373.208	0.00061565	27108184	noloss	3	b	1	256.166	1.89494	TRUE	sp	O00391	O00391	QSOX1_HUMAN	Sulfhydryl oxidase 1	Homo sapiens	9606	QSOX1	1	3	UP000005640_9606_20586_human_20230803
DYJ_DDA0	2		_ALAEDVK_		TRUE	_ALAEDVK_	ALAEDVK	-22.9222	0.731037	-22.9222	O00391	TRUE	_ALAEDVK_	_ALAEDVK_	373.208	0.00061565	27108184	noloss	3	y	1	361.208	19.1309	FALSE	sp	O00391	O00391	QSOX1_HUMAN	Sulfhydryl oxidase 1	Homo sapiens	9606	QSOX1	1	3	UP000005640_9606_20586_human_20230803
DYJ_DDA0	2		_ALAEDVK_		TRUE	_ALAEDVK_	ALAEDVK	-22.9222	0.731037	-22.9222	O00391	TRUE	_ALAEDVK_	_ALAEDVK_	373.208	0.00061565	27108184	noloss	4	y	1	490.251	15.0883	FALSE	sp	O00391	O00391	QSOX1_HUMAN	Sulfhydryl oxidase 1	Homo sapiens	9606	QSOX1	1	3	UP000005640_9606_20586_human_20230803
DYJ_DDA0	2		_ALAEDVK_		TRUE	_ALAEDVK_	ALAEDVK	-22.9222	0.731037	-22.9222	O00391	TRUE	_ALAEDVK_	_ALAEDVK_	373.208	0.00061565	27108184	noloss	5	y	1	561.288	100	FALSE	sp	O00391	O00391	QSOX1_HUMAN	Sulfhydryl oxidase 1	Homo sapiens	9606	QSOX1	1	3	UP000005640_9606_20586_human_20230803
DYJ_DDA0	2		_ALAEDVK_		TRUE	_ALAEDVK_	ALAEDVK	-22.9222	0.731037	-22.9222	O00391	TRUE	_ALAEDVK_	_ALAEDVK_	373.208	0.00061565	27108184	noloss	6	y	1	674.372	11.9174	FALSE	sp	O00391	O00391	QSOX1_HUMAN	Sulfhydryl oxidase 1	Homo sapiens	9606	QSOX1	1	3	UP000005640_9606_20586_human_20230803
DYJ_DDA0	2		_ALAEDVK_		TRUE	_ALAEDVK_	ALAEDVK	-22.9222	0.731037	-22.9222	O00391	TRUE	_ALAEDVK_	_ALAEDVK_	373.208	0.00061565	27108184	noloss	6	y	2	337.69	1.04242	TRUE	sp	O00391	O00391	QSOX1_HUMAN	Sulfhydryl oxidase 1	Homo sapiens	9606	QSOX1	1	3	UP000005640_9606_20586_human_20230803
DYJ_DDA0	2		_ALAEDVK_		TRUE	_ALAEDVK_	ALAEDVK	-22.9222	0.731037	-22.9222	O00391	TRUE	_ALAEDVK_	_ALAEDVK_	373.208	0.00061565	27108184	H2O	3	y	1	343.198	1.28856	TRUE	sp	O00391	O00391	QSOX1_HUMAN	Sulfhydryl oxidase 1	Homo sapiens	9606	QSOX1	1	3	UP000005640_9606_20586_human_20230803
DYJ_DDA0	2		_ALAEDVK_		TRUE	_ALAEDVK_	ALAEDVK	-22.9222	0.731037	-22.9222	O00391	TRUE	_ALAEDVK_	_ALAEDVK_	373.208	0.00061565	27108184	H2O	4	y	1	472.24	6.05035	FALSE	sp	O00391	O00391	QSOX1_HUMAN	Sulfhydryl oxidase 1	Homo sapiens	9606	QSOX1	1	3	UP000005640_9606_20586_human_20230803
DYJ_DDA0	2		_ALAEDVK_		TRUE	_ALAEDVK_	ALAEDVK	-22.9222	0.731037	-22.9222	O00391	TRUE	_ALAEDVK_	_ALAEDVK_	373.208	0.00061565	27108184	H2O	5	y	1	543.277	2.74661	FALSE	sp	O00391	O00391	QSOX1_HUMAN	Sulfhydryl oxidase 1	Homo sapiens	9606	QSOX1	1	3	UP000005640_9606_20586_human_20230803
DYJ_DDA0	2		_LEDAGVR_		TRUE	_LEDAGVR_	LEDAGVR	-30.417	0.734264	-30.417	P13489	TRUE	_LEDAGVR_	_LEDAGVR_	380.203	0.000989803	9837852	noloss	3	b	1	358.161	4.06153	TRUE	sp	P13489	P13489	RINI_HUMAN	Ribonuclease inhibitor	Homo sapiens	9606	RNH1	1	2	UP000005640_9606_20586_human_20230803
DYJ_DDA0	2		_LEDAGVR_		TRUE	_LEDAGVR_	LEDAGVR	-30.417	0.734264	-30.417	P13489	TRUE	_LEDAGVR_	_LEDAGVR_	380.203	0.000989803	9837852	noloss	3	y	1	331.209	12.6934	FALSE	sp	P13489	P13489	RINI_HUMAN	Ribonuclease inhibitor	Homo sapiens	9606	RNH1	1	2	UP000005640_9606_20586_human_20230803
DYJ_DDA0	2		_LEDAGVR_		TRUE	_LEDAGVR_	LEDAGVR	-30.417	0.734264	-30.417	P13489	TRUE	_LEDAGVR_	_LEDAGVR_	380.203	0.000989803	9837852	noloss	4	y	1	402.246	75.1449	FALSE	sp	P13489	P13489	RINI_HUMAN	Ribonuclease inhibitor	Homo sapiens	9606	RNH1	1	2	UP000005640_9606_20586_human_20230803
DYJ_DDA0	2		_LEDAGVR_		TRUE	_LEDAGVR_	LEDAGVR	-30.417	0.734264	-30.417	P13489	TRUE	_LEDAGVR_	_LEDAGVR_	380.203	0.000989803	9837852	noloss	5	y	1	517.273	100	FALSE	sp	P13489	P13489	RINI_HUMAN	Ribonuclease inhibitor	Homo sapiens	9606	RNH1	1	2	UP000005640_9606_20586_human_20230803
DYJ_DDA0	2		_LEDAGVR_		TRUE	_LEDAGVR_	LEDAGVR	-30.417	0.734264	-30.417	P13489	TRUE	_LEDAGVR_	_LEDAGVR_	380.203	0.000989803	9837852	noloss	6	y	1	646.315	69.9515	FALSE	sp	P13489	P13489	RINI_HUMAN	Ribonuclease inhibitor	Homo sapiens	9606	RNH1	1	2	UP000005640_9606_20586_human_20230803
DYJ_DDA0	2		_LEDAGVR_		TRUE	_LEDAGVR_	LEDAGVR	-30.417	0.734264	-30.417	P13489	TRUE	_LEDAGVR_	_LEDAGVR_	380.203	0.000989803	9837852	NH3	3	y	1	314.182	7.72382	FALSE	sp	P13489	P13489	RINI_HUMAN	Ribonuclease inhibitor	Homo sapiens	9606	RNH1	1	2	UP000005640_9606_20586_human_20230803
DYJ_DDA0	2		_LEDAGVR_		TRUE	_LEDAGVR_	LEDAGVR	-30.417	0.734264	-30.417	P13489	TRUE	_LEDAGVR_	_LEDAGVR_	380.203	0.000989803	9837852	NH3	4	y	1	385.219	5.2847	TRUE	sp	P13489	P13489	RINI_HUMAN	Ribonuclease inhibitor	Homo sapiens	9606	RNH1	1	2	UP000005640_9606_20586_human_20230803
DYJ_DDA0	2		_LEDAGVR_		TRUE	_LEDAGVR_	LEDAGVR	-30.417	0.734264	-30.417	P13489	TRUE	_LEDAGVR_	_LEDAGVR_	380.203	0.000989803	9837852	H2O	5	y	1	499.262	3.2508	TRUE	sp	P13489	P13489	RINI_HUMAN	Ribonuclease inhibitor	Homo sapiens	9606	RNH1	1	2	UP000005640_9606_20586_human_20230803
DYJ_DDA0	2		_LEDAGVR_		TRUE	_LEDAGVR_	LEDAGVR	-30.417	0.734264	-30.417	P13489	TRUE	_LEDAGVR_	_LEDAGVR_	380.203	0.000989803	9837852	NH3	5	y	1	500.246	7.02918	TRUE	sp	P13489	P13489	RINI_HUMAN	Ribonuclease inhibitor	Homo sapiens	9606	RNH1	1	2	UP000005640_9606_20586_human_20230803
DYJ_DDA0	2		_LEDAGVR_		TRUE	_LEDAGVR_	LEDAGVR	-30.417	0.734264	-30.417	P13489	TRUE	_LEDAGVR_	_LEDAGVR_	380.203	0.000989803	9837852	H2O	6	y	1	628.305	12.2041	FALSE	sp	P13489	P13489	RINI_HUMAN	Ribonuclease inhibitor	Homo sapiens	9606	RNH1	1	2	UP000005640_9606_20586_human_20230803
DYJ_DDA0	2		_GLESQTK_		TRUE	_GLESQTK_	GLESQTK	-49.1124	0.732709	-49.1124	P0C0L4	FALSE	_GLESQTK_	_GLESQTK_	381.703	0.00203199	1.45E+09	noloss	3	b	1	300.155	1.05221	TRUE	sp	P0C0L4	P0C0L4	CO4A_HUMAN	Complement C4-A	Homo sapiens	9606	C4A	1	2	UP000005640_9606_20586_human_20230803
DYJ_DDA0	2		_GLESQTK_		TRUE	_GLESQTK_	GLESQTK	-49.1124	0.732709	-49.1124	P0C0L4	FALSE	_GLESQTK_	_GLESQTK_	381.703	0.00203199	1.45E+09	noloss	3	y	1	376.219	7.51412	FALSE	sp	P0C0L4	P0C0L4	CO4A_HUMAN	Complement C4-A	Homo sapiens	9606	C4A	1	2	UP000005640_9606_20586_human_20230803
DYJ_DDA0	2		_GLESQTK_		TRUE	_GLESQTK_	GLESQTK	-49.1124	0.732709	-49.1124	P0C0L4	FALSE	_GLESQTK_	_GLESQTK_	381.703	0.00203199	1.45E+09	noloss	4	y	1	463.251	54.5423	FALSE	sp	P0C0L4	P0C0L4	CO4A_HUMAN	Complement C4-A	Homo sapiens	9606	C4A	1	2	UP000005640_9606_20586_human_20230803
DYJ_DDA0	2		_GLESQTK_		TRUE	_GLESQTK_	GLESQTK	-49.1124	0.732709	-49.1124	P0C0L4	FALSE	_GLESQTK_	_GLESQTK_	381.703	0.00203199	1.45E+09	noloss	5	y	1	592.294	100	FALSE	sp	P0C0L4	P0C0L4	CO4A_HUMAN	Complement C4-A	Homo sapiens	9606	C4A	1	2	UP000005640_9606_20586_human_20230803
DYJ_DDA0	2		_GLESQTK_		TRUE	_GLESQTK_	GLESQTK	-49.1124	0.732709	-49.1124	P0C0L4	FALSE	_GLESQTK_	_GLESQTK_	381.703	0.00203199	1.45E+09	H2O	3	y	1	358.208	10.6976	FALSE	sp	P0C0L4	P0C0L4	CO4A_HUMAN	Complement C4-A	Homo sapiens	9606	C4A	1	2	UP000005640_9606_20586_human_20230803
DYJ_DDA0	2		_GLESQTK_		TRUE	_GLESQTK_	GLESQTK	-49.1124	0.732709	-49.1124	P0C0L4	FALSE	_GLESQTK_	_GLESQTK_	381.703	0.00203199	1.45E+09	NH3	3	y	1	359.193	21.8206	FALSE	sp	P0C0L4	P0C0L4	CO4A_HUMAN	Complement C4-A	Homo sapiens	9606	C4A	1	2	UP000005640_9606_20586_human_20230803
DYJ_DDA0	2		_GLESQTK_		TRUE	_GLESQTK_	GLESQTK	-49.1124	0.732709	-49.1124	P0C0L4	FALSE	_GLESQTK_	_GLESQTK_	381.703	0.00203199	1.45E+09	H2O	4	y	1	445.241	5.77459	TRUE	sp	P0C0L4	P0C0L4	CO4A_HUMAN	Complement C4-A	Homo sapiens	9606	C4A	1	2	UP000005640_9606_20586_human_20230803
DYJ_DDA0	2		_GLESQTK_		TRUE	_GLESQTK_	GLESQTK	-49.1124	0.732709	-49.1124	P0C0L4	FALSE	_GLESQTK_	_GLESQTK_	381.703	0.00203199	1.45E+09	H2O	5	y	1	574.283	50.8589	FALSE	sp	P0C0L4	P0C0L4	CO4A_HUMAN	Complement C4-A	Homo sapiens	9606	C4A	1	2	UP000005640_9606_20586_human_20230803
DYJ_DDA0	1		_GLESQTK_		TRUE	_GLESQTK_	GLESQTK	-49.1124	1.20722	-49.1124	P0C0L4	FALSE	_GLESQTK_	_GLESQTK_	762.399	0.000353499	6.07E+09	noloss	3	b	1	300.155	32.033	FALSE	sp	P0C0L4	P0C0L4	CO4A_HUMAN	Complement C4-A	Homo sapiens	9606	C4A	1	2	UP000005640_9606_20586_human_20230803
DYJ_DDA0	1		_GLESQTK_		TRUE	_GLESQTK_	GLESQTK	-49.1124	1.20722	-49.1124	P0C0L4	FALSE	_GLESQTK_	_GLESQTK_	762.399	0.000353499	6.07E+09	noloss	3	y	1	376.219	24.6969	FALSE	sp	P0C0L4	P0C0L4	CO4A_HUMAN	Complement C4-A	Homo sapiens	9606	C4A	1	2	UP000005640_9606_20586_human_20230803
DYJ_DDA0	1		_GLESQTK_		TRUE	_GLESQTK_	GLESQTK	-49.1124	1.20722	-49.1124	P0C0L4	FALSE	_GLESQTK_	_GLESQTK_	762.399	0.000353499	6.07E+09	noloss	4	b	1	387.187	26.7	FALSE	sp	P0C0L4	P0C0L4	CO4A_HUMAN	Complement C4-A	Homo sapiens	9606	C4A	1	2	UP000005640_9606_20586_human_20230803
DYJ_DDA0	1		_GLESQTK_		TRUE	_GLESQTK_	GLESQTK	-49.1124	1.20722	-49.1124	P0C0L4	FALSE	_GLESQTK_	_GLESQTK_	762.399	0.000353499	6.07E+09	noloss	4	y	1	463.251	100	FALSE	sp	P0C0L4	P0C0L4	CO4A_HUMAN	Complement C4-A	Homo sapiens	9606	C4A	1	2	UP000005640_9606_20586_human_20230803
DYJ_DDA0	1		_GLESQTK_		TRUE	_GLESQTK_	GLESQTK	-49.1124	1.20722	-49.1124	P0C0L4	FALSE	_GLESQTK_	_GLESQTK_	762.399	0.000353499	6.07E+09	noloss	5	b	1	515.246	14.1655	TRUE	sp	P0C0L4	P0C0L4	CO4A_HUMAN	Complement C4-A	Homo sapiens	9606	C4A	1	2	UP000005640_9606_20586_human_20230803
DYJ_DDA0	1		_GLESQTK_		TRUE	_GLESQTK_	GLESQTK	-49.1124	1.20722	-49.1124	P0C0L4	FALSE	_GLESQTK_	_GLESQTK_	762.399	0.000353499	6.07E+09	noloss	5	y	1	592.294	37.7278	FALSE	sp	P0C0L4	P0C0L4	CO4A_HUMAN	Complement C4-A	Homo sapiens	9606	C4A	1	2	UP000005640_9606_20586_human_20230803
DYJ_DDA0	1		_GLESQTK_		TRUE	_GLESQTK_	GLESQTK	-49.1124	1.20722	-49.1124	P0C0L4	FALSE	_GLESQTK_	_GLESQTK_	762.399	0.000353499	6.07E+09	noloss	6	b	1	616.294	22.8794	TRUE	sp	P0C0L4	P0C0L4	CO4A_HUMAN	Complement C4-A	Homo sapiens	9606	C4A	1	2	UP000005640_9606_20586_human_20230803
DYJ_DDA0	1		_GLESQTK_		TRUE	_GLESQTK_	GLESQTK	-49.1124	1.20722	-49.1124	P0C0L4	FALSE	_GLESQTK_	_GLESQTK_	762.399	0.000353499	6.07E+09	noloss	6	y	1	705.378	4.11909	TRUE	sp	P0C0L4	P0C0L4	CO4A_HUMAN	Complement C4-A	Homo sapiens	9606	C4A	1	2	UP000005640_9606_20586_human_20230803
DYJ_DDA0	1		_GLESQTK_		TRUE	_GLESQTK_	GLESQTK	-49.1124	1.20722	-49.1124	P0C0L4	FALSE	_GLESQTK_	_GLESQTK_	762.399	0.000353499	6.07E+09	H2O	3	b	1	282.145	2.1851	TRUE	sp	P0C0L4	P0C0L4	CO4A_HUMAN	Complement C4-A	Homo sapiens	9606	C4A	1	2	UP000005640_9606_20586_human_20230803
DYJ_DDA0	1		_GLESQTK_		TRUE	_GLESQTK_	GLESQTK	-49.1124	1.20722	-49.1124	P0C0L4	FALSE	_GLESQTK_	_GLESQTK_	762.399	0.000353499	6.07E+09	H2O	3	y	1	358.208	19.4251	TRUE	sp	P0C0L4	P0C0L4	CO4A_HUMAN	Complement C4-A	Homo sapiens	9606	C4A	1	2	UP000005640_9606_20586_human_20230803
DYJ_DDA0	1		_GLESQTK_		TRUE	_GLESQTK_	GLESQTK	-49.1124	1.20722	-49.1124	P0C0L4	FALSE	_GLESQTK_	_GLESQTK_	762.399	0.000353499	6.07E+09	NH3	3	y	1	359.193	25.6067	FALSE	sp	P0C0L4	P0C0L4	CO4A_HUMAN	Complement C4-A	Homo sapiens	9606	C4A	1	2	UP000005640_9606_20586_human_20230803
DYJ_DDA0	1		_GLESQTK_		TRUE	_GLESQTK_	GLESQTK	-49.1124	1.20722	-49.1124	P0C0L4	FALSE	_GLESQTK_	_GLESQTK_	762.399	0.000353499	6.07E+09	H2O	4	b	1	369.177	11.8063	TRUE	sp	P0C0L4	P0C0L4	CO4A_HUMAN	Complement C4-A	Homo sapiens	9606	C4A	1	2	UP000005640_9606_20586_human_20230803
DYJ_DDA0	1		_GLESQTK_		TRUE	_GLESQTK_	GLESQTK	-49.1124	1.20722	-49.1124	P0C0L4	FALSE	_GLESQTK_	_GLESQTK_	762.399	0.000353499	6.07E+09	H2O	4	y	1	445.241	13.3765	TRUE	sp	P0C0L4	P0C0L4	CO4A_HUMAN	Complement C4-A	Homo sapiens	9606	C4A	1	2	UP000005640_9606_20586_human_20230803
DYJ_DDA0	1		_GLESQTK_		TRUE	_GLESQTK_	GLESQTK	-49.1124	1.20722	-49.1124	P0C0L4	FALSE	_GLESQTK_	_GLESQTK_	762.399	0.000353499	6.07E+09	H2O	5	b	1	497.235	16.0511	TRUE	sp	P0C0L4	P0C0L4	CO4A_HUMAN	Complement C4-A	Homo sapiens	9606	C4A	1	2	UP000005640_9606_20586_human_20230803
DYJ_DDA0	1		_GLESQTK_		TRUE	_GLESQTK_	GLESQTK	-49.1124	1.20722	-49.1124	P0C0L4	FALSE	_GLESQTK_	_GLESQTK_	762.399	0.000353499	6.07E+09	NH3	5	b	1	498.219	3.00274	TRUE	sp	P0C0L4	P0C0L4	CO4A_HUMAN	Complement C4-A	Homo sapiens	9606	C4A	1	2	UP000005640_9606_20586_human_20230803
DYJ_DDA0	1		_GLESQTK_		TRUE	_GLESQTK_	GLESQTK	-49.1124	1.20722	-49.1124	P0C0L4	FALSE	_GLESQTK_	_GLESQTK_	762.399	0.000353499	6.07E+09	H2O	5	y	1	574.283	12.0443	TRUE	sp	P0C0L4	P0C0L4	CO4A_HUMAN	Complement C4-A	Homo sapiens	9606	C4A	1	2	UP000005640_9606_20586_human_20230803
DYJ_DDA0	1		_GLESQTK_		TRUE	_GLESQTK_	GLESQTK	-49.1124	1.20722	-49.1124	P0C0L4	FALSE	_GLESQTK_	_GLESQTK_	762.399	0.000353499	6.07E+09	NH3	5	y	1	575.267	3.43168	TRUE	sp	P0C0L4	P0C0L4	CO4A_HUMAN	Complement C4-A	Homo sapiens	9606	C4A	1	2	UP000005640_9606_20586_human_20230803
DYJ_DDA0	1		_GLESQTK_		TRUE	_GLESQTK_	GLESQTK	-49.1124	1.20722	-49.1124	P0C0L4	FALSE	_GLESQTK_	_GLESQTK_	762.399	0.000353499	6.07E+09	H2O	6	b	1	598.283	15.5566	TRUE	sp	P0C0L4	P0C0L4	CO4A_HUMAN	Complement C4-A	Homo sapiens	9606	C4A	1	2	UP000005640_9606_20586_human_20230803
DYJ_DDA0	1		_GLESQTK_		TRUE	_GLESQTK_	GLESQTK	-49.1124	1.20722	-49.1124	P0C0L4	FALSE	_GLESQTK_	_GLESQTK_	762.399	0.000353499	6.07E+09	NH3	6	b	1	599.267	5.78639	TRUE	sp	P0C0L4	P0C0L4	CO4A_HUMAN	Complement C4-A	Homo sapiens	9606	C4A	1	2	UP000005640_9606_20586_human_20230803
DYJ_DDA0	2		_QDSISSK_		TRUE	_QDSISSK_	QDSISSK	-211.963	0.737258	-211.963	P43652	TRUE	_QDSISSK_	_QDSISSK_	382.693	0.000437374	12866632	noloss	3	b	1	331.125	1.413	TRUE	sp	P43652	P43652	AFAM_HUMAN	Afamin	Homo sapiens	9606	AFM	1	1	UP000005640_9606_20586_human_20230803
DYJ_DDA0	2		_QDSISSK_		TRUE	_QDSISSK_	QDSISSK	-211.963	0.737258	-211.963	P43652	TRUE	_QDSISSK_	_QDSISSK_	382.693	0.000437374	12866632	noloss	3	y	1	321.177	100	FALSE	sp	P43652	P43652	AFAM_HUMAN	Afamin	Homo sapiens	9606	AFM	1	1	UP000005640_9606_20586_human_20230803
DYJ_DDA0	2		_QDSISSK_		TRUE	_QDSISSK_	QDSISSK	-211.963	0.737258	-211.963	P43652	TRUE	_QDSISSK_	_QDSISSK_	382.693	0.000437374	12866632	noloss	4	y	1	434.261	14.1758	FALSE	sp	P43652	P43652	AFAM_HUMAN	Afamin	Homo sapiens	9606	AFM	1	1	UP000005640_9606_20586_human_20230803
DYJ_DDA0	2		_QDSISSK_		TRUE	_QDSISSK_	QDSISSK	-211.963	0.737258	-211.963	P43652	TRUE	_QDSISSK_	_QDSISSK_	382.693	0.000437374	12866632	noloss	5	y	1	521.293	25.8795	FALSE	sp	P43652	P43652	AFAM_HUMAN	Afamin	Homo sapiens	9606	AFM	1	1	UP000005640_9606_20586_human_20230803
DYJ_DDA0	2		_QDSISSK_		TRUE	_QDSISSK_	QDSISSK	-211.963	0.737258	-211.963	P43652	TRUE	_QDSISSK_	_QDSISSK_	382.693	0.000437374	12866632	noloss	6	y	1	636.32	14.3314	FALSE	sp	P43652	P43652	AFAM_HUMAN	Afamin	Homo sapiens	9606	AFM	1	1	UP000005640_9606_20586_human_20230803
DYJ_DDA0	2		_QDSISSK_		TRUE	_QDSISSK_	QDSISSK	-211.963	0.737258	-211.963	P43652	TRUE	_QDSISSK_	_QDSISSK_	382.693	0.000437374	12866632	H2O	3	b	1	313.114	18.1162	FALSE	sp	P43652	P43652	AFAM_HUMAN	Afamin	Homo sapiens	9606	AFM	1	1	UP000005640_9606_20586_human_20230803
DYJ_DDA0	2		_QDSISSK_		TRUE	_QDSISSK_	QDSISSK	-211.963	0.737258	-211.963	P43652	TRUE	_QDSISSK_	_QDSISSK_	382.693	0.000437374	12866632	NH3	3	b	1	314.098	5.38443	TRUE	sp	P43652	P43652	AFAM_HUMAN	Afamin	Homo sapiens	9606	AFM	1	1	UP000005640_9606_20586_human_20230803
DYJ_DDA0	2		_QDSISSK_		TRUE	_QDSISSK_	QDSISSK	-211.963	0.737258	-211.963	P43652	TRUE	_QDSISSK_	_QDSISSK_	382.693	0.000437374	12866632	H2O	3	y	1	303.166	7.65908	FALSE	sp	P43652	P43652	AFAM_HUMAN	Afamin	Homo sapiens	9606	AFM	1	1	UP000005640_9606_20586_human_20230803
DYJ_DDA0	2		_QDSISSK_		TRUE	_QDSISSK_	QDSISSK	-211.963	0.737258	-211.963	P43652	TRUE	_QDSISSK_	_QDSISSK_	382.693	0.000437374	12866632	H2O	4	y	1	416.25	1.53135	TRUE	sp	P43652	P43652	AFAM_HUMAN	Afamin	Homo sapiens	9606	AFM	1	1	UP000005640_9606_20586_human_20230803
DYJ_DDA0	2		_QDSISSK_		TRUE	_QDSISSK_	QDSISSK	-211.963	0.737258	-211.963	P43652	TRUE	_QDSISSK_	_QDSISSK_	382.693	0.000437374	12866632	H2O	5	y	1	503.282	2.43718	TRUE	sp	P43652	P43652	AFAM_HUMAN	Afamin	Homo sapiens	9606	AFM	1	1	UP000005640_9606_20586_human_20230803
DYJ_DDA0	2		_QDSISSK_		TRUE	_QDSISSK_	QDSISSK	-211.963	0.737258	-211.963	P43652	TRUE	_QDSISSK_	_QDSISSK_	382.693	0.000437374	12866632	NH3	6	y	1	619.293	1.42294	TRUE	sp	P43652	P43652	AFAM_HUMAN	Afamin	Homo sapiens	9606	AFM	1	1	UP000005640_9606_20586_human_20230803
DYJ_DDA0	2		_EGQGPGPK_		TRUE	_EGQGPGPK_	EGQGPGPK	-227.767	0.716319	-227.767	Q15113	TRUE	_EGQGPGPK_	_EGQGPGPK_	385.196	0.00022786	1.60382e+06	noloss	3	y	1	301.187	42.0859	FALSE	sp	Q15113	Q15113	PCOC1_HUMAN	Procollagen C-endopeptidase enhancer 1	Homo sapiens	9606	PCOLCE	1	2	UP000005640_9606_20586_human_20230803
DYJ_DDA0	2		_EGQGPGPK_		TRUE	_EGQGPGPK_	EGQGPGPK	-227.767	0.716319	-227.767	Q15113	TRUE	_EGQGPGPK_	_EGQGPGPK_	385.196	0.00022786	1.60382e+06	noloss	4	y	1	398.24	47.7843	FALSE	sp	Q15113	Q15113	PCOC1_HUMAN	Procollagen C-endopeptidase enhancer 1	Homo sapiens	9606	PCOLCE	1	2	UP000005640_9606_20586_human_20230803
DYJ_DDA0	2		_EGQGPGPK_		TRUE	_EGQGPGPK_	EGQGPGPK	-227.767	0.716319	-227.767	Q15113	TRUE	_EGQGPGPK_	_EGQGPGPK_	385.196	0.00022786	1.60382e+06	noloss	5	y	1	455.261	100	FALSE	sp	Q15113	Q15113	PCOC1_HUMAN	Procollagen C-endopeptidase enhancer 1	Homo sapiens	9606	PCOLCE	1	2	UP000005640_9606_20586_human_20230803
DYJ_DDA0	2		_EGQGPGPK_		TRUE	_EGQGPGPK_	EGQGPGPK	-227.767	0.716319	-227.767	Q15113	TRUE	_EGQGPGPK_	_EGQGPGPK_	385.196	0.00022786	1.60382e+06	noloss	5	y	2	228.134	6.80091	TRUE	sp	Q15113	Q15113	PCOC1_HUMAN	Procollagen C-endopeptidase enhancer 1	Homo sapiens	9606	PCOLCE	1	2	UP000005640_9606_20586_human_20230803
DYJ_DDA0	2		_EGQGPGPK_		TRUE	_EGQGPGPK_	EGQGPGPK	-227.767	0.716319	-227.767	Q15113	TRUE	_EGQGPGPK_	_EGQGPGPK_	385.196	0.00022786	1.60382e+06	noloss	6	y	1	583.32	7.67337	FALSE	sp	Q15113	Q15113	PCOC1_HUMAN	Procollagen C-endopeptidase enhancer 1	Homo sapiens	9606	PCOLCE	1	2	UP000005640_9606_20586_human_20230803
DYJ_DDA0	2		_EGQGPGPK_		TRUE	_EGQGPGPK_	EGQGPGPK	-227.767	0.716319	-227.767	Q15113	TRUE	_EGQGPGPK_	_EGQGPGPK_	385.196	0.00022786	1.60382e+06	noloss	7	y	1	640.341	16.1566	FALSE	sp	Q15113	Q15113	PCOC1_HUMAN	Procollagen C-endopeptidase enhancer 1	Homo sapiens	9606	PCOLCE	1	2	UP000005640_9606_20586_human_20230803
DYJ_DDA0	2		_EGQGPGPK_		TRUE	_EGQGPGPK_	EGQGPGPK	-227.767	0.716319	-227.767	Q15113	TRUE	_EGQGPGPK_	_EGQGPGPK_	385.196	0.00022786	1.60382e+06	NH3	6	y	1	566.293	51.0844	FALSE	sp	Q15113	Q15113	PCOC1_HUMAN	Procollagen C-endopeptidase enhancer 1	Homo sapiens	9606	PCOLCE	1	2	UP000005640_9606_20586_human_20230803
DYJ_DDA0	2		_PEGIDSR_		TRUE	_PEGIDSR_	PEGIDSR	-36.0592	0.740584	-36.0592	P04004	TRUE	_PEGIDSR_	_PEGIDSR_	387.193	0.00020119	5735003	noloss	3	b	1	284.124	10.9764	FALSE	sp	P04004	P04004	VTNC_HUMAN	Vitronectin	Homo sapiens	9606	VTN	1	1	UP000005640_9606_20586_human_20230803
DYJ_DDA0	2		_PEGIDSR_		TRUE	_PEGIDSR_	PEGIDSR	-36.0592	0.740584	-36.0592	P04004	TRUE	_PEGIDSR_	_PEGIDSR_	387.193	0.00020119	5735003	noloss	3	y	1	377.178	7.93869	FALSE	sp	P04004	P04004	VTNC_HUMAN	Vitronectin	Homo sapiens	9606	VTN	1	1	UP000005640_9606_20586_human_20230803
DYJ_DDA0	2		_PEGIDSR_		TRUE	_PEGIDSR_	PEGIDSR	-36.0592	0.740584	-36.0592	P04004	TRUE	_PEGIDSR_	_PEGIDSR_	387.193	0.00020119	5735003	noloss	4	y	1	490.262	4.84399	TRUE	sp	P04004	P04004	VTNC_HUMAN	Vitronectin	Homo sapiens	9606	VTN	1	1	UP000005640_9606_20586_human_20230803
DYJ_DDA0	2		_PEGIDSR_		TRUE	_PEGIDSR_	PEGIDSR	-36.0592	0.740584	-36.0592	P04004	TRUE	_PEGIDSR_	_PEGIDSR_	387.193	0.00020119	5735003	noloss	5	b	1	512.235	3.2721	TRUE	sp	P04004	P04004	VTNC_HUMAN	Vitronectin	Homo sapiens	9606	VTN	1	1	UP000005640_9606_20586_human_20230803
DYJ_DDA0	2		_PEGIDSR_		TRUE	_PEGIDSR_	PEGIDSR	-36.0592	0.740584	-36.0592	P04004	TRUE	_PEGIDSR_	_PEGIDSR_	387.193	0.00020119	5735003	noloss	5	y	1	547.283	73.3237	FALSE	sp	P04004	P04004	VTNC_HUMAN	Vitronectin	Homo sapiens	9606	VTN	1	1	UP000005640_9606_20586_human_20230803
DYJ_DDA0	2		_PEGIDSR_		TRUE	_PEGIDSR_	PEGIDSR	-36.0592	0.740584	-36.0592	P04004	TRUE	_PEGIDSR_	_PEGIDSR_	387.193	0.00020119	5735003	noloss	6	y	1	676.326	74.2829	FALSE	sp	P04004	P04004	VTNC_HUMAN	Vitronectin	Homo sapiens	9606	VTN	1	1	UP000005640_9606_20586_human_20230803
DYJ_DDA0	2		_PEGIDSR_		TRUE	_PEGIDSR_	PEGIDSR	-36.0592	0.740584	-36.0592	P04004	TRUE	_PEGIDSR_	_PEGIDSR_	387.193	0.00020119	5735003	NH3	3	y	1	360.151	6.93083	FALSE	sp	P04004	P04004	VTNC_HUMAN	Vitronectin	Homo sapiens	9606	VTN	1	1	UP000005640_9606_20586_human_20230803
DYJ_DDA0	2		_PEGIDSR_		TRUE	_PEGIDSR_	PEGIDSR	-36.0592	0.740584	-36.0592	P04004	TRUE	_PEGIDSR_	_PEGIDSR_	387.193	0.00020119	5735003	H2O	5	b	1	494.225	1.9367	TRUE	sp	P04004	P04004	VTNC_HUMAN	Vitronectin	Homo sapiens	9606	VTN	1	1	UP000005640_9606_20586_human_20230803
DYJ_DDA0	2		_PEGIDSR_		TRUE	_PEGIDSR_	PEGIDSR	-36.0592	0.740584	-36.0592	P04004	TRUE	_PEGIDSR_	_PEGIDSR_	387.193	0.00020119	5735003	NH3	5	y	1	530.257	2.36026	TRUE	sp	P04004	P04004	VTNC_HUMAN	Vitronectin	Homo sapiens	9606	VTN	1	1	UP000005640_9606_20586_human_20230803
DYJ_DDA0	2		_PEGIDSR_		TRUE	_PEGIDSR_	PEGIDSR	-36.0592	0.740584	-36.0592	P04004	TRUE	_PEGIDSR_	_PEGIDSR_	387.193	0.00020119	5735003	H2O	6	y	1	658.315	16.9293	FALSE	sp	P04004	P04004	VTNC_HUMAN	Vitronectin	Homo sapiens	9606	VTN	1	1	UP000005640_9606_20586_human_20230803
DYJ_DDA0	2		_TSPVDEK_		TRUE	_TSPVDEK_	TSPVDEK	-45.0404	0.728616	-45.0404	P01019	TRUE	_TSPVDEK_	_TSPVDEK_	388.195	2.11E-05	281806530	noloss	3	y	1	391.182	67.3447	FALSE	sp	P01019	P01019	ANGT_HUMAN	Angiotensinogen	Homo sapiens	9606	AGT	1	3	UP000005640_9606_20586_human_20230803
DYJ_DDA0	2		_TSPVDEK_		TRUE	_TSPVDEK_	TSPVDEK	-45.0404	0.728616	-45.0404	P01019	TRUE	_TSPVDEK_	_TSPVDEK_	388.195	2.11E-05	281806530	noloss	4	y	1	490.251	45.4315	FALSE	sp	P01019	P01019	ANGT_HUMAN	Angiotensinogen	Homo sapiens	9606	AGT	1	3	UP000005640_9606_20586_human_20230803
DYJ_DDA0	2		_TSPVDEK_		TRUE	_TSPVDEK_	TSPVDEK	-45.0404	0.728616	-45.0404	P01019	TRUE	_TSPVDEK_	_TSPVDEK_	388.195	2.11E-05	281806530	noloss	5	b	1	500.235	4.30309	TRUE	sp	P01019	P01019	ANGT_HUMAN	Angiotensinogen	Homo sapiens	9606	AGT	1	3	UP000005640_9606_20586_human_20230803
DYJ_DDA0	2		_TSPVDEK_		TRUE	_TSPVDEK_	TSPVDEK	-45.0404	0.728616	-45.0404	P01019	TRUE	_TSPVDEK_	_TSPVDEK_	388.195	2.11E-05	281806530	noloss	5	y	1	587.304	100	FALSE	sp	P01019	P01019	ANGT_HUMAN	Angiotensinogen	Homo sapiens	9606	AGT	1	3	UP000005640_9606_20586_human_20230803
DYJ_DDA0	2		_TSPVDEK_		TRUE	_TSPVDEK_	TSPVDEK	-45.0404	0.728616	-45.0404	P01019	TRUE	_TSPVDEK_	_TSPVDEK_	388.195	2.11E-05	281806530	noloss	5	y	2	294.155	51.6795	FALSE	sp	P01019	P01019	ANGT_HUMAN	Angiotensinogen	Homo sapiens	9606	AGT	1	3	UP000005640_9606_20586_human_20230803
DYJ_DDA0	2		_TSPVDEK_		TRUE	_TSPVDEK_	TSPVDEK	-45.0404	0.728616	-45.0404	P01019	TRUE	_TSPVDEK_	_TSPVDEK_	388.195	2.11E-05	281806530	noloss	6	y	1	674.336	10.6614	FALSE	sp	P01019	P01019	ANGT_HUMAN	Angiotensinogen	Homo sapiens	9606	AGT	1	3	UP000005640_9606_20586_human_20230803
DYJ_DDA0	2		_TSPVDEK_		TRUE	_TSPVDEK_	TSPVDEK	-45.0404	0.728616	-45.0404	P01019	TRUE	_TSPVDEK_	_TSPVDEK_	388.195	2.11E-05	281806530	noloss	6	y	2	337.671	2.18276	TRUE	sp	P01019	P01019	ANGT_HUMAN	Angiotensinogen	Homo sapiens	9606	AGT	1	3	UP000005640_9606_20586_human_20230803
DYJ_DDA0	2		_TSPVDEK_		TRUE	_TSPVDEK_	TSPVDEK	-45.0404	0.728616	-45.0404	P01019	TRUE	_TSPVDEK_	_TSPVDEK_	388.195	2.11E-05	281806530	H2O	3	b	1	268.129	1.64527	TRUE	sp	P01019	P01019	ANGT_HUMAN	Angiotensinogen	Homo sapiens	9606	AGT	1	3	UP000005640_9606_20586_human_20230803
DYJ_DDA0	2		_TSPVDEK_		TRUE	_TSPVDEK_	TSPVDEK	-45.0404	0.728616	-45.0404	P01019	TRUE	_TSPVDEK_	_TSPVDEK_	388.195	2.11E-05	281806530	H2O	3	y	1	373.172	6.42174	TRUE	sp	P01019	P01019	ANGT_HUMAN	Angiotensinogen	Homo sapiens	9606	AGT	1	3	UP000005640_9606_20586_human_20230803
DYJ_DDA0	2		_TSPVDEK_		TRUE	_TSPVDEK_	TSPVDEK	-45.0404	0.728616	-45.0404	P01019	TRUE	_TSPVDEK_	_TSPVDEK_	388.195	2.11E-05	281806530	NH3	3	y	1	374.156	3.39582	TRUE	sp	P01019	P01019	ANGT_HUMAN	Angiotensinogen	Homo sapiens	9606	AGT	1	3	UP000005640_9606_20586_human_20230803
DYJ_DDA0	2		_TSPVDEK_		TRUE	_TSPVDEK_	TSPVDEK	-45.0404	0.728616	-45.0404	P01019	TRUE	_TSPVDEK_	_TSPVDEK_	388.195	2.11E-05	281806530	H2O	4	y	1	472.24	3.29263	TRUE	sp	P01019	P01019	ANGT_HUMAN	Angiotensinogen	Homo sapiens	9606	AGT	1	3	UP000005640_9606_20586_human_20230803
DYJ_DDA0	2		_TSPVDEK_		TRUE	_TSPVDEK_	TSPVDEK	-45.0404	0.728616	-45.0404	P01019	TRUE	_TSPVDEK_	_TSPVDEK_	388.195	2.11E-05	281806530	H2O	5	y	1	569.293	6.56934	FALSE	sp	P01019	P01019	ANGT_HUMAN	Angiotensinogen	Homo sapiens	9606	AGT	1	3	UP000005640_9606_20586_human_20230803
DYJ_DDA0	2		_TSPVDEK_		TRUE	_TSPVDEK_	TSPVDEK	-45.0404	0.728616	-45.0404	P01019	TRUE	_TSPVDEK_	_TSPVDEK_	388.195	2.11E-05	281806530	H2O	6	y	1	656.325	1.80002	TRUE	sp	P01019	P01019	ANGT_HUMAN	Angiotensinogen	Homo sapiens	9606	AGT	1	3	UP000005640_9606_20586_human_20230803
DYJ_DDA0	2		_C[+57]IEGGQK_		TRUE	_C[Carbamidomethyl (C)]IEGGQK_	CIEGGQK	-101.967	0.70404	-101.967	P08567	TRUE	_C[+57]IEGGQK_	_C[Carbamidomethyl (C)]IEGGQK_	396.189	0.000216173	930298	noloss	3	b	1	403.165	4.91888	TRUE	sp	P08567	P08567	PLEK_HUMAN	Pleckstrin	Homo sapiens	9606	PLEK	1	3	UP000005640_9606_20586_human_20230803
DYJ_DDA0	2		_C[+57]IEGGQK_		TRUE	_C[Carbamidomethyl (C)]IEGGQK_	CIEGGQK	-101.967	0.70404	-101.967	P08567	TRUE	_C[+57]IEGGQK_	_C[Carbamidomethyl (C)]IEGGQK_	396.189	0.000216173	930298	noloss	3	y	1	332.193	15.1253	FALSE	sp	P08567	P08567	PLEK_HUMAN	Pleckstrin	Homo sapiens	9606	PLEK	1	3	UP000005640_9606_20586_human_20230803
DYJ_DDA0	2		_C[+57]IEGGQK_		TRUE	_C[Carbamidomethyl (C)]IEGGQK_	CIEGGQK	-101.967	0.70404	-101.967	P08567	TRUE	_C[+57]IEGGQK_	_C[Carbamidomethyl (C)]IEGGQK_	396.189	0.000216173	930298	noloss	4	y	1	389.214	57.9225	FALSE	sp	P08567	P08567	PLEK_HUMAN	Pleckstrin	Homo sapiens	9606	PLEK	1	3	UP000005640_9606_20586_human_20230803
DYJ_DDA0	2		_C[+57]IEGGQK_		TRUE	_C[Carbamidomethyl (C)]IEGGQK_	CIEGGQK	-101.967	0.70404	-101.967	P08567	TRUE	_C[+57]IEGGQK_	_C[Carbamidomethyl (C)]IEGGQK_	396.189	0.000216173	930298	noloss	5	y	1	518.257	100	FALSE	sp	P08567	P08567	PLEK_HUMAN	Pleckstrin	Homo sapiens	9606	PLEK	1	3	UP000005640_9606_20586_human_20230803
DYJ_DDA0	2		_C[+57]IEGGQK_		TRUE	_C[Carbamidomethyl (C)]IEGGQK_	CIEGGQK	-101.967	0.70404	-101.967	P08567	TRUE	_C[+57]IEGGQK_	_C[Carbamidomethyl (C)]IEGGQK_	396.189	0.000216173	930298	noloss	6	y	1	631.341	26.6696	FALSE	sp	P08567	P08567	PLEK_HUMAN	Pleckstrin	Homo sapiens	9606	PLEK	1	3	UP000005640_9606_20586_human_20230803
DYJ_DDA0	2		_C[+57]IEGGQK_		TRUE	_C[Carbamidomethyl (C)]IEGGQK_	CIEGGQK	-101.967	0.70404	-101.967	P08567	TRUE	_C[+57]IEGGQK_	_C[Carbamidomethyl (C)]IEGGQK_	396.189	0.000216173	930298	NH3	3	y	1	315.166	4.84357	TRUE	sp	P08567	P08567	PLEK_HUMAN	Pleckstrin	Homo sapiens	9606	PLEK	1	3	UP000005640_9606_20586_human_20230803
DYJ_DDA0	2		_C[+57]IEGGQK_		TRUE	_C[Carbamidomethyl (C)]IEGGQK_	CIEGGQK	-101.967	0.70404	-101.967	P08567	TRUE	_C[+57]IEGGQK_	_C[Carbamidomethyl (C)]IEGGQK_	396.189	0.000216173	930298	NH3	4	y	1	372.188	6.82405	FALSE	sp	P08567	P08567	PLEK_HUMAN	Pleckstrin	Homo sapiens	9606	PLEK	1	3	UP000005640_9606_20586_human_20230803
DYJ_DDA0	2		_C[+57]IEGGQK_		TRUE	_C[Carbamidomethyl (C)]IEGGQK_	CIEGGQK	-101.967	0.70404	-101.967	P08567	TRUE	_C[+57]IEGGQK_	_C[Carbamidomethyl (C)]IEGGQK_	396.189	0.000216173	930298	H2O	5	y	1	500.246	43.6661	FALSE	sp	P08567	P08567	PLEK_HUMAN	Pleckstrin	Homo sapiens	9606	PLEK	1	3	UP000005640_9606_20586_human_20230803
DYJ_DDA0	2		_VTSEDLK_		TRUE	_VTSEDLK_	VTSEDLK	-32.3442	0.748468	-32.3442	Q9NPH3	TRUE	_VTSEDLK_	_VTSEDLK_	396.211	0.000623272	4.40075e+06	noloss	3	y	1	375.224	24.2885	FALSE	sp	Q9NPH3	Q9NPH3	IL1AP_HUMAN	Interleukin-1 receptor accessory protein	Homo sapiens	9606	IL1RAP	1	2	UP000005640_9606_20586_human_20230803
DYJ_DDA0	2		_VTSEDLK_		TRUE	_VTSEDLK_	VTSEDLK	-32.3442	0.748468	-32.3442	Q9NPH3	TRUE	_VTSEDLK_	_VTSEDLK_	396.211	0.000623272	4.40075e+06	noloss	4	b	1	417.198	5.86616	FALSE	sp	Q9NPH3	Q9NPH3	IL1AP_HUMAN	Interleukin-1 receptor accessory protein	Homo sapiens	9606	IL1RAP	1	2	UP000005640_9606_20586_human_20230803
DYJ_DDA0	2		_VTSEDLK_		TRUE	_VTSEDLK_	VTSEDLK	-32.3442	0.748468	-32.3442	Q9NPH3	TRUE	_VTSEDLK_	_VTSEDLK_	396.211	0.000623272	4.40075e+06	noloss	4	y	1	504.266	12.2887	FALSE	sp	Q9NPH3	Q9NPH3	IL1AP_HUMAN	Interleukin-1 receptor accessory protein	Homo sapiens	9606	IL1RAP	1	2	UP000005640_9606_20586_human_20230803
DYJ_DDA0	2		_VTSEDLK_		TRUE	_VTSEDLK_	VTSEDLK	-32.3442	0.748468	-32.3442	Q9NPH3	TRUE	_VTSEDLK_	_VTSEDLK_	396.211	0.000623272	4.40075e+06	noloss	5	y	1	591.298	78.458	FALSE	sp	Q9NPH3	Q9NPH3	IL1AP_HUMAN	Interleukin-1 receptor accessory protein	Homo sapiens	9606	IL1RAP	1	2	UP000005640_9606_20586_human_20230803
DYJ_DDA0	2		_VTSEDLK_		TRUE	_VTSEDLK_	VTSEDLK	-32.3442	0.748468	-32.3442	Q9NPH3	TRUE	_VTSEDLK_	_VTSEDLK_	396.211	0.000623272	4.40075e+06	noloss	6	y	1	692.346	100	FALSE	sp	Q9NPH3	Q9NPH3	IL1AP_HUMAN	Interleukin-1 receptor accessory protein	Homo sapiens	9606	IL1RAP	1	2	UP000005640_9606_20586_human_20230803
DYJ_DDA0	2		_VTSEDLK_		TRUE	_VTSEDLK_	VTSEDLK	-32.3442	0.748468	-32.3442	Q9NPH3	TRUE	_VTSEDLK_	_VTSEDLK_	396.211	0.000623272	4.40075e+06	H2O	3	y	1	357.213	2.20771	TRUE	sp	Q9NPH3	Q9NPH3	IL1AP_HUMAN	Interleukin-1 receptor accessory protein	Homo sapiens	9606	IL1RAP	1	2	UP000005640_9606_20586_human_20230803
DYJ_DDA0	2		_VTSEDLK_		TRUE	_VTSEDLK_	VTSEDLK	-32.3442	0.748468	-32.3442	Q9NPH3	TRUE	_VTSEDLK_	_VTSEDLK_	396.211	0.000623272	4.40075e+06	H2O	4	b	1	399.187	2.00333	TRUE	sp	Q9NPH3	Q9NPH3	IL1AP_HUMAN	Interleukin-1 receptor accessory protein	Homo sapiens	9606	IL1RAP	1	2	UP000005640_9606_20586_human_20230803
DYJ_DDA0	2		_VTSEDLK_		TRUE	_VTSEDLK_	VTSEDLK	-32.3442	0.748468	-32.3442	Q9NPH3	TRUE	_VTSEDLK_	_VTSEDLK_	396.211	0.000623272	4.40075e+06	H2O	4	y	1	486.256	5.47757	TRUE	sp	Q9NPH3	Q9NPH3	IL1AP_HUMAN	Interleukin-1 receptor accessory protein	Homo sapiens	9606	IL1RAP	1	2	UP000005640_9606_20586_human_20230803
DYJ_DDA0	2		_VTSEDLK_		TRUE	_VTSEDLK_	VTSEDLK	-32.3442	0.748468	-32.3442	Q9NPH3	TRUE	_VTSEDLK_	_VTSEDLK_	396.211	0.000623272	4.40075e+06	H2O	5	y	1	573.288	4.81595	TRUE	sp	Q9NPH3	Q9NPH3	IL1AP_HUMAN	Interleukin-1 receptor accessory protein	Homo sapiens	9606	IL1RAP	1	2	UP000005640_9606_20586_human_20230803
DYJ_DDA0	2		_VTSEDLK_		TRUE	_VTSEDLK_	VTSEDLK	-32.3442	0.748468	-32.3442	Q9NPH3	TRUE	_VTSEDLK_	_VTSEDLK_	396.211	0.000623272	4.40075e+06	H2O	6	y	1	674.336	9.98043	FALSE	sp	Q9NPH3	Q9NPH3	IL1AP_HUMAN	Interleukin-1 receptor accessory protein	Homo sapiens	9606	IL1RAP	1	2	UP000005640_9606_20586_human_20230803
DYJ_DDA0	2		_GTGENYR_		TRUE	_GTGENYR_	GTGENYR	-53.4355	0.738082	-53.4355	P00747	TRUE	_GTGENYR_	_GTGENYR_	398.683	0.000506618	642533570	noloss	3	y	1	452.225	34.2097	FALSE	sp	P00747	P00747	PLMN_HUMAN	Plasminogen	Homo sapiens	9606	PLG	1	2	UP000005640_9606_20586_human_20230803
DYJ_DDA0	2		_GTGENYR_		TRUE	_GTGENYR_	GTGENYR	-53.4355	0.738082	-53.4355	P00747	TRUE	_GTGENYR_	_GTGENYR_	398.683	0.000506618	642533570	noloss	4	y	1	581.268	15.8129	FALSE	sp	P00747	P00747	PLMN_HUMAN	Plasminogen	Homo sapiens	9606	PLG	1	2	UP000005640_9606_20586_human_20230803
DYJ_DDA0	2		_GTGENYR_		TRUE	_GTGENYR_	GTGENYR	-53.4355	0.738082	-53.4355	P00747	TRUE	_GTGENYR_	_GTGENYR_	398.683	0.000506618	642533570	noloss	5	y	1	638.289	100	FALSE	sp	P00747	P00747	PLMN_HUMAN	Plasminogen	Homo sapiens	9606	PLG	1	2	UP000005640_9606_20586_human_20230803
DYJ_DDA0	2		_GTGENYR_		TRUE	_GTGENYR_	GTGENYR	-53.4355	0.738082	-53.4355	P00747	TRUE	_GTGENYR_	_GTGENYR_	398.683	0.000506618	642533570	NH3	3	y	1	435.199	10.051	FALSE	sp	P00747	P00747	PLMN_HUMAN	Plasminogen	Homo sapiens	9606	PLG	1	2	UP000005640_9606_20586_human_20230803
DYJ_DDA0	2		_GTGENYR_		TRUE	_GTGENYR_	GTGENYR	-53.4355	0.738082	-53.4355	P00747	TRUE	_GTGENYR_	_GTGENYR_	398.683	0.000506618	642533570	H2O	4	y	1	563.257	4.48147	FALSE	sp	P00747	P00747	PLMN_HUMAN	Plasminogen	Homo sapiens	9606	PLG	1	2	UP000005640_9606_20586_human_20230803
DYJ_DDA0	2		_GTGENYR_		TRUE	_GTGENYR_	GTGENYR	-53.4355	0.738082	-53.4355	P00747	TRUE	_GTGENYR_	_GTGENYR_	398.683	0.000506618	642533570	H2O	5	y	1	620.279	5.45935	FALSE	sp	P00747	P00747	PLMN_HUMAN	Plasminogen	Homo sapiens	9606	PLG	1	2	UP000005640_9606_20586_human_20230803
DYJ_DDA0	2		_EEAPSLR_		TRUE	_EEAPSLR_	EEAPSLR	-17.7767	0.76515	-17.7767	P02675	TRUE	_EEAPSLR_	_EEAPSLR_	401.209	0.000368348	214269620	noloss	3	y	1	375.235	40.792	FALSE	sp	P02675	P02675	FIBB_HUMAN	Fibrinogen beta chain	Homo sapiens	9606	FGB	1	2	UP000005640_9606_20586_human_20230803
DYJ_DDA0	2		_EEAPSLR_		TRUE	_EEAPSLR_	EEAPSLR	-17.7767	0.76515	-17.7767	P02675	TRUE	_EEAPSLR_	_EEAPSLR_	401.209	0.000368348	214269620	noloss	4	y	1	472.288	100	FALSE	sp	P02675	P02675	FIBB_HUMAN	Fibrinogen beta chain	Homo sapiens	9606	FGB	1	2	UP000005640_9606_20586_human_20230803
DYJ_DDA0	2		_EEAPSLR_		TRUE	_EEAPSLR_	EEAPSLR	-17.7767	0.76515	-17.7767	P02675	TRUE	_EEAPSLR_	_EEAPSLR_	401.209	0.000368348	214269620	noloss	4	y	2	236.648	51.6537	FALSE	sp	P02675	P02675	FIBB_HUMAN	Fibrinogen beta chain	Homo sapiens	9606	FGB	1	2	UP000005640_9606_20586_human_20230803
DYJ_DDA0	2		_EEAPSLR_		TRUE	_EEAPSLR_	EEAPSLR	-17.7767	0.76515	-17.7767	P02675	TRUE	_EEAPSLR_	_EEAPSLR_	401.209	0.000368348	214269620	noloss	5	y	1	543.325	48.0204	FALSE	sp	P02675	P02675	FIBB_HUMAN	Fibrinogen beta chain	Homo sapiens	9606	FGB	1	2	UP000005640_9606_20586_human_20230803
DYJ_DDA0	2		_EEAPSLR_		TRUE	_EEAPSLR_	EEAPSLR	-17.7767	0.76515	-17.7767	P02675	TRUE	_EEAPSLR_	_EEAPSLR_	401.209	0.000368348	214269620	noloss	6	y	1	672.368	6.39288	FALSE	sp	P02675	P02675	FIBB_HUMAN	Fibrinogen beta chain	Homo sapiens	9606	FGB	1	2	UP000005640_9606_20586_human_20230803
DYJ_DDA0	2		_EEAPSLR_		TRUE	_EEAPSLR_	EEAPSLR	-17.7767	0.76515	-17.7767	P02675	TRUE	_EEAPSLR_	_EEAPSLR_	401.209	0.000368348	214269620	H2O	3	b	1	312.119	1.59549	TRUE	sp	P02675	P02675	FIBB_HUMAN	Fibrinogen beta chain	Homo sapiens	9606	FGB	1	2	UP000005640_9606_20586_human_20230803
DYJ_DDA0	2		_EEAPSLR_		TRUE	_EEAPSLR_	EEAPSLR	-17.7767	0.76515	-17.7767	P02675	TRUE	_EEAPSLR_	_EEAPSLR_	401.209	0.000368348	214269620	H2O	3	y	1	357.224	1.49439	TRUE	sp	P02675	P02675	FIBB_HUMAN	Fibrinogen beta chain	Homo sapiens	9606	FGB	1	2	UP000005640_9606_20586_human_20230803
DYJ_DDA0	2		_EEAPSLR_		TRUE	_EEAPSLR_	EEAPSLR	-17.7767	0.76515	-17.7767	P02675	TRUE	_EEAPSLR_	_EEAPSLR_	401.209	0.000368348	214269620	NH3	3	y	1	358.208	1.58307	TRUE	sp	P02675	P02675	FIBB_HUMAN	Fibrinogen beta chain	Homo sapiens	9606	FGB	1	2	UP000005640_9606_20586_human_20230803
DYJ_DDA0	2		_EEAPSLR_		TRUE	_EEAPSLR_	EEAPSLR	-17.7767	0.76515	-17.7767	P02675	TRUE	_EEAPSLR_	_EEAPSLR_	401.209	0.000368348	214269620	H2O	4	y	1	454.277	4.55084	TRUE	sp	P02675	P02675	FIBB_HUMAN	Fibrinogen beta chain	Homo sapiens	9606	FGB	1	2	UP000005640_9606_20586_human_20230803
DYJ_DDA0	2		_EEAPSLR_		TRUE	_EEAPSLR_	EEAPSLR	-17.7767	0.76515	-17.7767	P02675	TRUE	_EEAPSLR_	_EEAPSLR_	401.209	0.000368348	214269620	NH3	4	y	1	455.261	9.30297	FALSE	sp	P02675	P02675	FIBB_HUMAN	Fibrinogen beta chain	Homo sapiens	9606	FGB	1	2	UP000005640_9606_20586_human_20230803
DYJ_DDA0	2		_EEAPSLR_		TRUE	_EEAPSLR_	EEAPSLR	-17.7767	0.76515	-17.7767	P02675	TRUE	_EEAPSLR_	_EEAPSLR_	401.209	0.000368348	214269620	H2O	5	y	1	525.314	1.80194	TRUE	sp	P02675	P02675	FIBB_HUMAN	Fibrinogen beta chain	Homo sapiens	9606	FGB	1	2	UP000005640_9606_20586_human_20230803
DYJ_DDA0	2		_EEAPSLR_		TRUE	_EEAPSLR_	EEAPSLR	-17.7767	0.76515	-17.7767	P02675	TRUE	_EEAPSLR_	_EEAPSLR_	401.209	0.000368348	214269620	NH3	5	y	1	526.298	2.02917	TRUE	sp	P02675	P02675	FIBB_HUMAN	Fibrinogen beta chain	Homo sapiens	9606	FGB	1	2	UP000005640_9606_20586_human_20230803
DYJ_DDA0	2		_EEAPSLR_		TRUE	_EEAPSLR_	EEAPSLR	-17.7767	0.76515	-17.7767	P02675	TRUE	_EEAPSLR_	_EEAPSLR_	401.209	0.000368348	214269620	H2O	6	y	1	654.357	3.31692	TRUE	sp	P02675	P02675	FIBB_HUMAN	Fibrinogen beta chain	Homo sapiens	9606	FGB	1	2	UP000005640_9606_20586_human_20230803
DYJ_DDA0	2		_DADDLQK_		TRUE	_DADDLQK_	DADDLQK	-42.8202	0.743919	-42.8202	P02649	TRUE	_DADDLQK_	_DADDLQK_	402.69	0	10988410	noloss	3	b	1	302.098	18.405	FALSE	sp	P02649	P02649	APOE_HUMAN	Apolipoprotein E	Homo sapiens	9606	APOE	1	1	UP000005640_9606_20586_human_20230803
DYJ_DDA0	2		_DADDLQK_		TRUE	_DADDLQK_	DADDLQK	-42.8202	0.743919	-42.8202	P02649	TRUE	_DADDLQK_	_DADDLQK_	402.69	0	10988410	noloss	3	y	1	388.255	31.0105	FALSE	sp	P02649	P02649	APOE_HUMAN	Apolipoprotein E	Homo sapiens	9606	APOE	1	1	UP000005640_9606_20586_human_20230803
DYJ_DDA0	2		_DADDLQK_		TRUE	_DADDLQK_	DADDLQK	-42.8202	0.743919	-42.8202	P02649	TRUE	_DADDLQK_	_DADDLQK_	402.69	0	10988410	noloss	4	b	1	417.125	8.44732	TRUE	sp	P02649	P02649	APOE_HUMAN	Apolipoprotein E	Homo sapiens	9606	APOE	1	1	UP000005640_9606_20586_human_20230803
DYJ_DDA0	2		_DADDLQK_		TRUE	_DADDLQK_	DADDLQK	-42.8202	0.743919	-42.8202	P02649	TRUE	_DADDLQK_	_DADDLQK_	402.69	0	10988410	noloss	4	y	1	503.282	40.7159	FALSE	sp	P02649	P02649	APOE_HUMAN	Apolipoprotein E	Homo sapiens	9606	APOE	1	1	UP000005640_9606_20586_human_20230803
DYJ_DDA0	2		_DADDLQK_		TRUE	_DADDLQK_	DADDLQK	-42.8202	0.743919	-42.8202	P02649	TRUE	_DADDLQK_	_DADDLQK_	402.69	0	10988410	noloss	5	b	1	530.209	1.42278	TRUE	sp	P02649	P02649	APOE_HUMAN	Apolipoprotein E	Homo sapiens	9606	APOE	1	1	UP000005640_9606_20586_human_20230803
DYJ_DDA0	2		_DADDLQK_		TRUE	_DADDLQK_	DADDLQK	-42.8202	0.743919	-42.8202	P02649	TRUE	_DADDLQK_	_DADDLQK_	402.69	0	10988410	noloss	5	y	1	618.309	100	FALSE	sp	P02649	P02649	APOE_HUMAN	Apolipoprotein E	Homo sapiens	9606	APOE	1	1	UP000005640_9606_20586_human_20230803
DYJ_DDA0	2		_DADDLQK_		TRUE	_DADDLQK_	DADDLQK	-42.8202	0.743919	-42.8202	P02649	TRUE	_DADDLQK_	_DADDLQK_	402.69	0	10988410	noloss	6	y	1	689.346	16.0511	FALSE	sp	P02649	P02649	APOE_HUMAN	Apolipoprotein E	Homo sapiens	9606	APOE	1	1	UP000005640_9606_20586_human_20230803
DYJ_DDA0	2		_DADDLQK_		TRUE	_DADDLQK_	DADDLQK	-42.8202	0.743919	-42.8202	P02649	TRUE	_DADDLQK_	_DADDLQK_	402.69	0	10988410	H2O	3	b	1	284.088	4.19486	TRUE	sp	P02649	P02649	APOE_HUMAN	Apolipoprotein E	Homo sapiens	9606	APOE	1	1	UP000005640_9606_20586_human_20230803
DYJ_DDA0	2		_DADDLQK_		TRUE	_DADDLQK_	DADDLQK	-42.8202	0.743919	-42.8202	P02649	TRUE	_DADDLQK_	_DADDLQK_	402.69	0	10988410	NH3	3	y	1	371.229	2.42585	TRUE	sp	P02649	P02649	APOE_HUMAN	Apolipoprotein E	Homo sapiens	9606	APOE	1	1	UP000005640_9606_20586_human_20230803
DYJ_DDA0	2		_DADDLQK_		TRUE	_DADDLQK_	DADDLQK	-42.8202	0.743919	-42.8202	P02649	TRUE	_DADDLQK_	_DADDLQK_	402.69	0	10988410	H2O	4	b	1	399.115	2.308	TRUE	sp	P02649	P02649	APOE_HUMAN	Apolipoprotein E	Homo sapiens	9606	APOE	1	1	UP000005640_9606_20586_human_20230803
DYJ_DDA0	2		_DADDLQK_		TRUE	_DADDLQK_	DADDLQK	-42.8202	0.743919	-42.8202	P02649	TRUE	_DADDLQK_	_DADDLQK_	402.69	0	10988410	H2O	4	y	1	485.272	1.56818	TRUE	sp	P02649	P02649	APOE_HUMAN	Apolipoprotein E	Homo sapiens	9606	APOE	1	1	UP000005640_9606_20586_human_20230803
DYJ_DDA0	2		_DADDLQK_		TRUE	_DADDLQK_	DADDLQK	-42.8202	0.743919	-42.8202	P02649	TRUE	_DADDLQK_	_DADDLQK_	402.69	0	10988410	NH3	4	y	1	486.256	8.54367	TRUE	sp	P02649	P02649	APOE_HUMAN	Apolipoprotein E	Homo sapiens	9606	APOE	1	1	UP000005640_9606_20586_human_20230803
DYJ_DDA0	2		_DADDLQK_		TRUE	_DADDLQK_	DADDLQK	-42.8202	0.743919	-42.8202	P02649	TRUE	_DADDLQK_	_DADDLQK_	402.69	0	10988410	H2O	5	b	1	512.199	1.67614	TRUE	sp	P02649	P02649	APOE_HUMAN	Apolipoprotein E	Homo sapiens	9606	APOE	1	1	UP000005640_9606_20586_human_20230803
DYJ_DDA0	2		_DADDLQK_		TRUE	_DADDLQK_	DADDLQK	-42.8202	0.743919	-42.8202	P02649	TRUE	_DADDLQK_	_DADDLQK_	402.69	0	10988410	H2O	5	y	1	600.299	6.56508	TRUE	sp	P02649	P02649	APOE_HUMAN	Apolipoprotein E	Homo sapiens	9606	APOE	1	1	UP000005640_9606_20586_human_20230803
DYJ_DDA0	2		_DADDLQK_		TRUE	_DADDLQK_	DADDLQK	-42.8202	0.743919	-42.8202	P02649	TRUE	_DADDLQK_	_DADDLQK_	402.69	0	10988410	NH3	5	y	1	601.283	16.4409	FALSE	sp	P02649	P02649	APOE_HUMAN	Apolipoprotein E	Homo sapiens	9606	APOE	1	1	UP000005640_9606_20586_human_20230803
DYJ_DDA0	2		_DADDLQK_		TRUE	_DADDLQK_	DADDLQK	-42.8202	0.743919	-42.8202	P02649	TRUE	_DADDLQK_	_DADDLQK_	402.69	0	10988410	H2O	6	y	1	671.336	2.08477	TRUE	sp	P02649	P02649	APOE_HUMAN	Apolipoprotein E	Homo sapiens	9606	APOE	1	1	UP000005640_9606_20586_human_20230803
DYJ_DDA0	2		_DADDLQK_		TRUE	_DADDLQK_	DADDLQK	-42.8202	0.743919	-42.8202	P02649	TRUE	_DADDLQK_	_DADDLQK_	402.69	0	10988410	NH3	6	y	1	672.32	1.56753	TRUE	sp	P02649	P02649	APOE_HUMAN	Apolipoprotein E	Homo sapiens	9606	APOE	1	1	UP000005640_9606_20586_human_20230803
DYJ_DDA0	1		_DADDLQK_		TRUE	_DADDLQK_	DADDLQK	-42.8202	1.24371	-42.8202	P02649	TRUE	_DADDLQK_	_DADDLQK_	804.373	5.03E-05	1.31E+09	noloss	3	b	1	302.098	22.7538	FALSE	sp	P02649	P02649	APOE_HUMAN	Apolipoprotein E	Homo sapiens	9606	APOE	1	1	UP000005640_9606_20586_human_20230803
DYJ_DDA0	1		_DADDLQK_		TRUE	_DADDLQK_	DADDLQK	-42.8202	1.24371	-42.8202	P02649	TRUE	_DADDLQK_	_DADDLQK_	804.373	5.03E-05	1.31E+09	noloss	3	y	1	388.255	34.9764	FALSE	sp	P02649	P02649	APOE_HUMAN	Apolipoprotein E	Homo sapiens	9606	APOE	1	1	UP000005640_9606_20586_human_20230803
DYJ_DDA0	1		_DADDLQK_		TRUE	_DADDLQK_	DADDLQK	-42.8202	1.24371	-42.8202	P02649	TRUE	_DADDLQK_	_DADDLQK_	804.373	5.03E-05	1.31E+09	noloss	4	b	1	417.125	100	FALSE	sp	P02649	P02649	APOE_HUMAN	Apolipoprotein E	Homo sapiens	9606	APOE	1	1	UP000005640_9606_20586_human_20230803
DYJ_DDA0	1		_DADDLQK_		TRUE	_DADDLQK_	DADDLQK	-42.8202	1.24371	-42.8202	P02649	TRUE	_DADDLQK_	_DADDLQK_	804.373	5.03E-05	1.31E+09	noloss	4	y	1	503.282	29.8825	FALSE	sp	P02649	P02649	APOE_HUMAN	Apolipoprotein E	Homo sapiens	9606	APOE	1	1	UP000005640_9606_20586_human_20230803
DYJ_DDA0	1		_DADDLQK_		TRUE	_DADDLQK_	DADDLQK	-42.8202	1.24371	-42.8202	P02649	TRUE	_DADDLQK_	_DADDLQK_	804.373	5.03E-05	1.31E+09	noloss	5	b	1	530.209	57.1364	FALSE	sp	P02649	P02649	APOE_HUMAN	Apolipoprotein E	Homo sapiens	9606	APOE	1	1	UP000005640_9606_20586_human_20230803
DYJ_DDA0	1		_DADDLQK_		TRUE	_DADDLQK_	DADDLQK	-42.8202	1.24371	-42.8202	P02649	TRUE	_DADDLQK_	_DADDLQK_	804.373	5.03E-05	1.31E+09	noloss	5	y	1	618.309	11.0408	TRUE	sp	P02649	P02649	APOE_HUMAN	Apolipoprotein E	Homo sapiens	9606	APOE	1	1	UP000005640_9606_20586_human_20230803
DYJ_DDA0	1		_DADDLQK_		TRUE	_DADDLQK_	DADDLQK	-42.8202	1.24371	-42.8202	P02649	TRUE	_DADDLQK_	_DADDLQK_	804.373	5.03E-05	1.31E+09	noloss	6	b	1	658.268	10.8404	TRUE	sp	P02649	P02649	APOE_HUMAN	Apolipoprotein E	Homo sapiens	9606	APOE	1	1	UP000005640_9606_20586_human_20230803
DYJ_DDA0	1		_DADDLQK_		TRUE	_DADDLQK_	DADDLQK	-42.8202	1.24371	-42.8202	P02649	TRUE	_DADDLQK_	_DADDLQK_	804.373	5.03E-05	1.31E+09	noloss	6	y	1	689.346	17.6425	FALSE	sp	P02649	P02649	APOE_HUMAN	Apolipoprotein E	Homo sapiens	9606	APOE	1	1	UP000005640_9606_20586_human_20230803
DYJ_DDA0	1		_DADDLQK_		TRUE	_DADDLQK_	DADDLQK	-42.8202	1.24371	-42.8202	P02649	TRUE	_DADDLQK_	_DADDLQK_	804.373	5.03E-05	1.31E+09	H2O	3	b	1	284.088	1.98164	TRUE	sp	P02649	P02649	APOE_HUMAN	Apolipoprotein E	Homo sapiens	9606	APOE	1	1	UP000005640_9606_20586_human_20230803
DYJ_DDA0	1		_DADDLQK_		TRUE	_DADDLQK_	DADDLQK	-42.8202	1.24371	-42.8202	P02649	TRUE	_DADDLQK_	_DADDLQK_	804.373	5.03E-05	1.31E+09	NH3	3	y	1	371.229	1.6828	TRUE	sp	P02649	P02649	APOE_HUMAN	Apolipoprotein E	Homo sapiens	9606	APOE	1	1	UP000005640_9606_20586_human_20230803
DYJ_DDA0	1		_DADDLQK_		TRUE	_DADDLQK_	DADDLQK	-42.8202	1.24371	-42.8202	P02649	TRUE	_DADDLQK_	_DADDLQK_	804.373	5.03E-05	1.31E+09	H2O	4	b	1	399.115	6.30451	TRUE	sp	P02649	P02649	APOE_HUMAN	Apolipoprotein E	Homo sapiens	9606	APOE	1	1	UP000005640_9606_20586_human_20230803
DYJ_DDA0	1		_DADDLQK_		TRUE	_DADDLQK_	DADDLQK	-42.8202	1.24371	-42.8202	P02649	TRUE	_DADDLQK_	_DADDLQK_	804.373	5.03E-05	1.31E+09	H2O	4	y	1	485.272	1.5817	TRUE	sp	P02649	P02649	APOE_HUMAN	Apolipoprotein E	Homo sapiens	9606	APOE	1	1	UP000005640_9606_20586_human_20230803
DYJ_DDA0	1		_DADDLQK_		TRUE	_DADDLQK_	DADDLQK	-42.8202	1.24371	-42.8202	P02649	TRUE	_DADDLQK_	_DADDLQK_	804.373	5.03E-05	1.31E+09	H2O	5	b	1	512.199	7.77461	TRUE	sp	P02649	P02649	APOE_HUMAN	Apolipoprotein E	Homo sapiens	9606	APOE	1	1	UP000005640_9606_20586_human_20230803
DYJ_DDA0	1		_DADDLQK_		TRUE	_DADDLQK_	DADDLQK	-42.8202	1.24371	-42.8202	P02649	TRUE	_DADDLQK_	_DADDLQK_	804.373	5.03E-05	1.31E+09	NH3	5	y	1	601.283	2.53131	TRUE	sp	P02649	P02649	APOE_HUMAN	Apolipoprotein E	Homo sapiens	9606	APOE	1	1	UP000005640_9606_20586_human_20230803
DYJ_DDA0	1		_DADDLQK_		TRUE	_DADDLQK_	DADDLQK	-42.8202	1.24371	-42.8202	P02649	TRUE	_DADDLQK_	_DADDLQK_	804.373	5.03E-05	1.31E+09	H2O	6	b	1	640.257	4.84133	TRUE	sp	P02649	P02649	APOE_HUMAN	Apolipoprotein E	Homo sapiens	9606	APOE	1	1	UP000005640_9606_20586_human_20230803
DYJ_DDA0	2		_AWAEAEK_		TRUE	_AWAEAEK_	AWAEAEK	-23.9138	0.745197	-23.9138	P07307	TRUE	_AWAEAEK_	_AWAEAEK_	402.698	6.13E-05	9160423	noloss	3	y	1	347.193	36.7638	FALSE	sp	P07307	P07307	ASGR2_HUMAN	Asialoglycoprotein receptor 2	Homo sapiens	9606	ASGR2	1	2	UP000005640_9606_20586_human_20230803
DYJ_DDA0	2		_AWAEAEK_		TRUE	_AWAEAEK_	AWAEAEK	-23.9138	0.745197	-23.9138	P07307	TRUE	_AWAEAEK_	_AWAEAEK_	402.698	6.13E-05	9160423	noloss	4	y	1	476.235	15.563	FALSE	sp	P07307	P07307	ASGR2_HUMAN	Asialoglycoprotein receptor 2	Homo sapiens	9606	ASGR2	1	2	UP000005640_9606_20586_human_20230803
DYJ_DDA0	2		_AWAEAEK_		TRUE	_AWAEAEK_	AWAEAEK	-23.9138	0.745197	-23.9138	P07307	TRUE	_AWAEAEK_	_AWAEAEK_	402.698	6.13E-05	9160423	noloss	5	y	1	547.272	100	FALSE	sp	P07307	P07307	ASGR2_HUMAN	Asialoglycoprotein receptor 2	Homo sapiens	9606	ASGR2	1	2	UP000005640_9606_20586_human_20230803
DYJ_DDA0	2		_AWAEAEK_		TRUE	_AWAEAEK_	AWAEAEK	-23.9138	0.745197	-23.9138	P07307	TRUE	_AWAEAEK_	_AWAEAEK_	402.698	6.13E-05	9160423	noloss	6	y	1	733.352	11.3043	FALSE	sp	P07307	P07307	ASGR2_HUMAN	Asialoglycoprotein receptor 2	Homo sapiens	9606	ASGR2	1	2	UP000005640_9606_20586_human_20230803
DYJ_DDA0	2		_AWAEAEK_		TRUE	_AWAEAEK_	AWAEAEK	-23.9138	0.745197	-23.9138	P07307	TRUE	_AWAEAEK_	_AWAEAEK_	402.698	6.13E-05	9160423	H2O	3	y	1	329.182	1.06555	TRUE	sp	P07307	P07307	ASGR2_HUMAN	Asialoglycoprotein receptor 2	Homo sapiens	9606	ASGR2	1	2	UP000005640_9606_20586_human_20230803
DYJ_DDA0	2		_AWAEAEK_		TRUE	_AWAEAEK_	AWAEAEK	-23.9138	0.745197	-23.9138	P07307	TRUE	_AWAEAEK_	_AWAEAEK_	402.698	6.13E-05	9160423	H2O	4	y	1	458.225	9.44867	FALSE	sp	P07307	P07307	ASGR2_HUMAN	Asialoglycoprotein receptor 2	Homo sapiens	9606	ASGR2	1	2	UP000005640_9606_20586_human_20230803
DYJ_DDA0	2		_AWAEAEK_		TRUE	_AWAEAEK_	AWAEAEK	-23.9138	0.745197	-23.9138	P07307	TRUE	_AWAEAEK_	_AWAEAEK_	402.698	6.13E-05	9160423	H2O	5	y	1	529.262	2.76935	TRUE	sp	P07307	P07307	ASGR2_HUMAN	Asialoglycoprotein receptor 2	Homo sapiens	9606	ASGR2	1	2	UP000005640_9606_20586_human_20230803
DYJ_DDA0	2		_AWAEAEK_		TRUE	_AWAEAEK_	AWAEAEK	-23.9138	0.745197	-23.9138	P07307	TRUE	_AWAEAEK_	_AWAEAEK_	402.698	6.13E-05	9160423	NH3	6	y	2	358.666	13.0833	FALSE	sp	P07307	P07307	ASGR2_HUMAN	Asialoglycoprotein receptor 2	Homo sapiens	9606	ASGR2	1	2	UP000005640_9606_20586_human_20230803
DYJ_DDA0	2		_SEIDNVK_		TRUE	_SEIDNVK_	SEIDNVK	-27.3546	0.757624	-27.3546	P04264	TRUE	_SEIDNVK_	_SEIDNVK_	402.709	0.000499557	6.22714e+06	noloss	3	y	1	360.224	28.7702	FALSE	sp	P04264	P04264	K2C1_HUMAN	Keratin, type II cytoskeletal 1	Homo sapiens	9606	KRT1	1	6	UP000005640_9606_20586_human_20230803
DYJ_DDA0	2		_SEIDNVK_		TRUE	_SEIDNVK_	SEIDNVK	-27.3546	0.757624	-27.3546	P04264	TRUE	_SEIDNVK_	_SEIDNVK_	402.709	0.000499557	6.22714e+06	noloss	4	y	1	475.251	60.9957	FALSE	sp	P04264	P04264	K2C1_HUMAN	Keratin, type II cytoskeletal 1	Homo sapiens	9606	KRT1	1	6	UP000005640_9606_20586_human_20230803
DYJ_DDA0	2		_SEIDNVK_		TRUE	_SEIDNVK_	SEIDNVK	-27.3546	0.757624	-27.3546	P04264	TRUE	_SEIDNVK_	_SEIDNVK_	402.709	0.000499557	6.22714e+06	noloss	5	y	1	588.335	100	FALSE	sp	P04264	P04264	K2C1_HUMAN	Keratin, type II cytoskeletal 1	Homo sapiens	9606	KRT1	1	6	UP000005640_9606_20586_human_20230803
DYJ_DDA0	2		_SEIDNVK_		TRUE	_SEIDNVK_	SEIDNVK	-27.3546	0.757624	-27.3546	P04264	TRUE	_SEIDNVK_	_SEIDNVK_	402.709	0.000499557	6.22714e+06	noloss	5	y	2	294.671	1.18501	TRUE	sp	P04264	P04264	K2C1_HUMAN	Keratin, type II cytoskeletal 1	Homo sapiens	9606	KRT1	1	6	UP000005640_9606_20586_human_20230803
DYJ_DDA0	2		_SEIDNVK_		TRUE	_SEIDNVK_	SEIDNVK	-27.3546	0.757624	-27.3546	P04264	TRUE	_SEIDNVK_	_SEIDNVK_	402.709	0.000499557	6.22714e+06	noloss	6	y	1	717.378	11.8734	FALSE	sp	P04264	P04264	K2C1_HUMAN	Keratin, type II cytoskeletal 1	Homo sapiens	9606	KRT1	1	6	UP000005640_9606_20586_human_20230803
DYJ_DDA0	2		_SEIDNVK_		TRUE	_SEIDNVK_	SEIDNVK	-27.3546	0.757624	-27.3546	P04264	TRUE	_SEIDNVK_	_SEIDNVK_	402.709	0.000499557	6.22714e+06	NH3	3	y	1	343.198	5.10873	TRUE	sp	P04264	P04264	K2C1_HUMAN	Keratin, type II cytoskeletal 1	Homo sapiens	9606	KRT1	1	6	UP000005640_9606_20586_human_20230803
DYJ_DDA0	2		_SEIDNVK_		TRUE	_SEIDNVK_	SEIDNVK	-27.3546	0.757624	-27.3546	P04264	TRUE	_SEIDNVK_	_SEIDNVK_	402.709	0.000499557	6.22714e+06	H2O	4	y	1	457.241	2.33243	TRUE	sp	P04264	P04264	K2C1_HUMAN	Keratin, type II cytoskeletal 1	Homo sapiens	9606	KRT1	1	6	UP000005640_9606_20586_human_20230803
DYJ_DDA0	2		_SEIDNVK_		TRUE	_SEIDNVK_	SEIDNVK	-27.3546	0.757624	-27.3546	P04264	TRUE	_SEIDNVK_	_SEIDNVK_	402.709	0.000499557	6.22714e+06	NH3	4	y	1	458.225	10.8959	FALSE	sp	P04264	P04264	K2C1_HUMAN	Keratin, type II cytoskeletal 1	Homo sapiens	9606	KRT1	1	6	UP000005640_9606_20586_human_20230803
DYJ_DDA0	2		_SEIDNVK_		TRUE	_SEIDNVK_	SEIDNVK	-27.3546	0.757624	-27.3546	P04264	TRUE	_SEIDNVK_	_SEIDNVK_	402.709	0.000499557	6.22714e+06	H2O	5	y	1	570.325	3.15614	TRUE	sp	P04264	P04264	K2C1_HUMAN	Keratin, type II cytoskeletal 1	Homo sapiens	9606	KRT1	1	6	UP000005640_9606_20586_human_20230803
DYJ_DDA0	2		_SEIDNVK_		TRUE	_SEIDNVK_	SEIDNVK	-27.3546	0.757624	-27.3546	P04264	TRUE	_SEIDNVK_	_SEIDNVK_	402.709	0.000499557	6.22714e+06	H2O	6	y	1	699.367	10.4938	FALSE	sp	P04264	P04264	K2C1_HUMAN	Keratin, type II cytoskeletal 1	Homo sapiens	9606	KRT1	1	6	UP000005640_9606_20586_human_20230803
DYJ_DDA0	2		_GSSGLEEK_		TRUE	_GSSGLEEK_	GSSGLEEK	-48.2962	0.75119	-48.2962	P13671	TRUE	_GSSGLEEK_	_GSSGLEEK_	403.698	0.000867125	13723862	noloss	3	y	1	405.198	39.692	FALSE	sp	P13671	P13671	CO6_HUMAN	Complement component C6	Homo sapiens	9606	C6	1	3	UP000005640_9606_20586_human_20230803
DYJ_DDA0	2		_GSSGLEEK_		TRUE	_GSSGLEEK_	GSSGLEEK	-48.2962	0.75119	-48.2962	P13671	TRUE	_GSSGLEEK_	_GSSGLEEK_	403.698	0.000867125	13723862	noloss	3	y	2	203.103	3.89438	TRUE	sp	P13671	P13671	CO6_HUMAN	Complement component C6	Homo sapiens	9606	C6	1	3	UP000005640_9606_20586_human_20230803
DYJ_DDA0	2		_GSSGLEEK_		TRUE	_GSSGLEEK_	GSSGLEEK	-48.2962	0.75119	-48.2962	P13671	TRUE	_GSSGLEEK_	_GSSGLEEK_	403.698	0.000867125	13723862	noloss	4	y	1	518.282	39.0647	FALSE	sp	P13671	P13671	CO6_HUMAN	Complement component C6	Homo sapiens	9606	C6	1	3	UP000005640_9606_20586_human_20230803
DYJ_DDA0	2		_GSSGLEEK_		TRUE	_GSSGLEEK_	GSSGLEEK	-48.2962	0.75119	-48.2962	P13671	TRUE	_GSSGLEEK_	_GSSGLEEK_	403.698	0.000867125	13723862	noloss	4	y	2	259.645	4.47531	TRUE	sp	P13671	P13671	CO6_HUMAN	Complement component C6	Homo sapiens	9606	C6	1	3	UP000005640_9606_20586_human_20230803
DYJ_DDA0	2		_GSSGLEEK_		TRUE	_GSSGLEEK_	GSSGLEEK	-48.2962	0.75119	-48.2962	P13671	TRUE	_GSSGLEEK_	_GSSGLEEK_	403.698	0.000867125	13723862	noloss	5	y	1	575.304	99.1639	FALSE	sp	P13671	P13671	CO6_HUMAN	Complement component C6	Homo sapiens	9606	C6	1	3	UP000005640_9606_20586_human_20230803
DYJ_DDA0	2		_GSSGLEEK_		TRUE	_GSSGLEEK_	GSSGLEEK	-48.2962	0.75119	-48.2962	P13671	TRUE	_GSSGLEEK_	_GSSGLEEK_	403.698	0.000867125	13723862	noloss	6	y	1	662.336	100	FALSE	sp	P13671	P13671	CO6_HUMAN	Complement component C6	Homo sapiens	9606	C6	1	3	UP000005640_9606_20586_human_20230803
DYJ_DDA0	2		_GSSGLEEK_		TRUE	_GSSGLEEK_	GSSGLEEK	-48.2962	0.75119	-48.2962	P13671	TRUE	_GSSGLEEK_	_GSSGLEEK_	403.698	0.000867125	13723862	noloss	6	y	2	331.671	4.73876	TRUE	sp	P13671	P13671	CO6_HUMAN	Complement component C6	Homo sapiens	9606	C6	1	3	UP000005640_9606_20586_human_20230803
DYJ_DDA0	2		_GSSGLEEK_		TRUE	_GSSGLEEK_	GSSGLEEK	-48.2962	0.75119	-48.2962	P13671	TRUE	_GSSGLEEK_	_GSSGLEEK_	403.698	0.000867125	13723862	noloss	7	y	1	749.368	1.32131	TRUE	sp	P13671	P13671	CO6_HUMAN	Complement component C6	Homo sapiens	9606	C6	1	3	UP000005640_9606_20586_human_20230803
DYJ_DDA0	2		_GSSGLEEK_		TRUE	_GSSGLEEK_	GSSGLEEK	-48.2962	0.75119	-48.2962	P13671	TRUE	_GSSGLEEK_	_GSSGLEEK_	403.698	0.000867125	13723862	H2O	3	y	1	387.187	90.2419	FALSE	sp	P13671	P13671	CO6_HUMAN	Complement component C6	Homo sapiens	9606	C6	1	3	UP000005640_9606_20586_human_20230803
DYJ_DDA0	2		_GSSGLEEK_		TRUE	_GSSGLEEK_	GSSGLEEK	-48.2962	0.75119	-48.2962	P13671	TRUE	_GSSGLEEK_	_GSSGLEEK_	403.698	0.000867125	13723862	H2O	4	y	1	500.271	2.26862	TRUE	sp	P13671	P13671	CO6_HUMAN	Complement component C6	Homo sapiens	9606	C6	1	3	UP000005640_9606_20586_human_20230803
DYJ_DDA0	2		_GSSGLEEK_		TRUE	_GSSGLEEK_	GSSGLEEK	-48.2962	0.75119	-48.2962	P13671	TRUE	_GSSGLEEK_	_GSSGLEEK_	403.698	0.000867125	13723862	H2O	5	y	1	557.293	5.12199	TRUE	sp	P13671	P13671	CO6_HUMAN	Complement component C6	Homo sapiens	9606	C6	1	3	UP000005640_9606_20586_human_20230803
DYJ_DDA0	2		_GSSGLEEK_		TRUE	_GSSGLEEK_	GSSGLEEK	-48.2962	0.75119	-48.2962	P13671	TRUE	_GSSGLEEK_	_GSSGLEEK_	403.698	0.000867125	13723862	H2O	6	y	2	322.666	14.3685	FALSE	sp	P13671	P13671	CO6_HUMAN	Complement component C6	Homo sapiens	9606	C6	1	3	UP000005640_9606_20586_human_20230803
DYJ_DDA0	2		_GSSGLEEK_		TRUE	_GSSGLEEK_	GSSGLEEK	-48.2962	0.75119	-48.2962	P13671	TRUE	_GSSGLEEK_	_GSSGLEEK_	403.698	0.000867125	13723862	H2O	6	y	1	644.325	11.8533	TRUE	sp	P13671	P13671	CO6_HUMAN	Complement component C6	Homo sapiens	9606	C6	1	3	UP000005640_9606_20586_human_20230803
DYJ_DDA0	2		_GSSGLEEK_		TRUE	_GSSGLEEK_	GSSGLEEK	-48.2962	0.75119	-48.2962	P13671	TRUE	_GSSGLEEK_	_GSSGLEEK_	403.698	0.000867125	13723862	H2O	7	y	2	366.182	4.97634	TRUE	sp	P13671	P13671	CO6_HUMAN	Complement component C6	Homo sapiens	9606	C6	1	3	UP000005640_9606_20586_human_20230803
DYJ_DDA0	2		_GSSGLEEK_		TRUE	_GSSGLEEK_	GSSGLEEK	-48.2962	0.75119	-48.2962	P13671	TRUE	_GSSGLEEK_	_GSSGLEEK_	403.698	0.000867125	13723862	H2O	7	y	1	731.357	1.2858	TRUE	sp	P13671	P13671	CO6_HUMAN	Complement component C6	Homo sapiens	9606	C6	1	3	UP000005640_9606_20586_human_20230803
DYJ_DDA0	2		_DGTWSNK_		TRUE	_DGTWSNK_	DGTWSNK	-36.9158	0.731867	-36.9158	P48740	TRUE	_DGTWSNK_	_DGTWSNK_	404.185	9.96E-05	28198640	noloss	3	b	1	274.103	6.14672	TRUE	sp	P48740	P48740	MASP1_HUMAN	Mannan-binding lectin serine protease 1	Homo sapiens	9606	MASP1	1	3	UP000005640_9606_20586_human_20230803
DYJ_DDA0	2		_DGTWSNK_		TRUE	_DGTWSNK_	DGTWSNK	-36.9158	0.731867	-36.9158	P48740	TRUE	_DGTWSNK_	_DGTWSNK_	404.185	9.96E-05	28198640	noloss	3	y	1	348.188	100	FALSE	sp	P48740	P48740	MASP1_HUMAN	Mannan-binding lectin serine protease 1	Homo sapiens	9606	MASP1	1	3	UP000005640_9606_20586_human_20230803
DYJ_DDA0	2		_DGTWSNK_		TRUE	_DGTWSNK_	DGTWSNK	-36.9158	0.731867	-36.9158	P48740	TRUE	_DGTWSNK_	_DGTWSNK_	404.185	9.96E-05	28198640	noloss	4	y	1	534.267	77.4063	FALSE	sp	P48740	P48740	MASP1_HUMAN	Mannan-binding lectin serine protease 1	Homo sapiens	9606	MASP1	1	3	UP000005640_9606_20586_human_20230803
DYJ_DDA0	2		_DGTWSNK_		TRUE	_DGTWSNK_	DGTWSNK	-36.9158	0.731867	-36.9158	P48740	TRUE	_DGTWSNK_	_DGTWSNK_	404.185	9.96E-05	28198640	noloss	4	y	2	267.637	2.63022	TRUE	sp	P48740	P48740	MASP1_HUMAN	Mannan-binding lectin serine protease 1	Homo sapiens	9606	MASP1	1	3	UP000005640_9606_20586_human_20230803
DYJ_DDA0	2		_DGTWSNK_		TRUE	_DGTWSNK_	DGTWSNK	-36.9158	0.731867	-36.9158	P48740	TRUE	_DGTWSNK_	_DGTWSNK_	404.185	9.96E-05	28198640	noloss	5	y	1	635.315	16.0516	FALSE	sp	P48740	P48740	MASP1_HUMAN	Mannan-binding lectin serine protease 1	Homo sapiens	9606	MASP1	1	3	UP000005640_9606_20586_human_20230803
DYJ_DDA0	2		_DGTWSNK_		TRUE	_DGTWSNK_	DGTWSNK	-36.9158	0.731867	-36.9158	P48740	TRUE	_DGTWSNK_	_DGTWSNK_	404.185	9.96E-05	28198640	noloss	6	y	1	692.336	7.73587	TRUE	sp	P48740	P48740	MASP1_HUMAN	Mannan-binding lectin serine protease 1	Homo sapiens	9606	MASP1	1	3	UP000005640_9606_20586_human_20230803
DYJ_DDA0	2		_DGTWSNK_		TRUE	_DGTWSNK_	DGTWSNK	-36.9158	0.731867	-36.9158	P48740	TRUE	_DGTWSNK_	_DGTWSNK_	404.185	9.96E-05	28198640	H2O	3	y	1	330.177	5.02477	TRUE	sp	P48740	P48740	MASP1_HUMAN	Mannan-binding lectin serine protease 1	Homo sapiens	9606	MASP1	1	3	UP000005640_9606_20586_human_20230803
DYJ_DDA0	2		_DGTWSNK_		TRUE	_DGTWSNK_	DGTWSNK	-36.9158	0.731867	-36.9158	P48740	TRUE	_DGTWSNK_	_DGTWSNK_	404.185	9.96E-05	28198640	NH3	3	y	1	331.161	9.65818	TRUE	sp	P48740	P48740	MASP1_HUMAN	Mannan-binding lectin serine protease 1	Homo sapiens	9606	MASP1	1	3	UP000005640_9606_20586_human_20230803
DYJ_DDA0	2		_DGTWSNK_		TRUE	_DGTWSNK_	DGTWSNK	-36.9158	0.731867	-36.9158	P48740	TRUE	_DGTWSNK_	_DGTWSNK_	404.185	9.96E-05	28198640	H2O	4	y	1	516.257	7.37526	TRUE	sp	P48740	P48740	MASP1_HUMAN	Mannan-binding lectin serine protease 1	Homo sapiens	9606	MASP1	1	3	UP000005640_9606_20586_human_20230803
DYJ_DDA0	2		_DGTWSNK_		TRUE	_DGTWSNK_	DGTWSNK	-36.9158	0.731867	-36.9158	P48740	TRUE	_DGTWSNK_	_DGTWSNK_	404.185	9.96E-05	28198640	NH3	4	y	2	259.124	10.6837	FALSE	sp	P48740	P48740	MASP1_HUMAN	Mannan-binding lectin serine protease 1	Homo sapiens	9606	MASP1	1	3	UP000005640_9606_20586_human_20230803
DYJ_DDA0	2		_DGTWSNK_		TRUE	_DGTWSNK_	DGTWSNK	-36.9158	0.731867	-36.9158	P48740	TRUE	_DGTWSNK_	_DGTWSNK_	404.185	9.96E-05	28198640	NH3	4	y	1	517.241	10.4604	FALSE	sp	P48740	P48740	MASP1_HUMAN	Mannan-binding lectin serine protease 1	Homo sapiens	9606	MASP1	1	3	UP000005640_9606_20586_human_20230803
DYJ_DDA0	2		_DGTWSNK_		TRUE	_DGTWSNK_	DGTWSNK	-36.9158	0.731867	-36.9158	P48740	TRUE	_DGTWSNK_	_DGTWSNK_	404.185	9.96E-05	28198640	H2O	5	y	2	309.156	4.62913	TRUE	sp	P48740	P48740	MASP1_HUMAN	Mannan-binding lectin serine protease 1	Homo sapiens	9606	MASP1	1	3	UP000005640_9606_20586_human_20230803
DYJ_DDA0	2		_DGTWSNK_		TRUE	_DGTWSNK_	DGTWSNK	-36.9158	0.731867	-36.9158	P48740	TRUE	_DGTWSNK_	_DGTWSNK_	404.185	9.96E-05	28198640	H2O	5	y	1	617.304	2.84185	TRUE	sp	P48740	P48740	MASP1_HUMAN	Mannan-binding lectin serine protease 1	Homo sapiens	9606	MASP1	1	3	UP000005640_9606_20586_human_20230803
DYJ_DDA0	2		_DGTWSNK_		TRUE	_DGTWSNK_	DGTWSNK	-36.9158	0.731867	-36.9158	P48740	TRUE	_DGTWSNK_	_DGTWSNK_	404.185	9.96E-05	28198640	H2O	6	y	2	337.666	19.4968	FALSE	sp	P48740	P48740	MASP1_HUMAN	Mannan-binding lectin serine protease 1	Homo sapiens	9606	MASP1	1	3	UP000005640_9606_20586_human_20230803
DYJ_DDA0	2		_DGTWSNK_		TRUE	_DGTWSNK_	DGTWSNK	-36.9158	0.731867	-36.9158	P48740	TRUE	_DGTWSNK_	_DGTWSNK_	404.185	9.96E-05	28198640	H2O	6	y	1	674.326	5.2725	TRUE	sp	P48740	P48740	MASP1_HUMAN	Mannan-binding lectin serine protease 1	Homo sapiens	9606	MASP1	1	3	UP000005640_9606_20586_human_20230803
DYJ_DDA0	1		_DYAEVGR_		TRUE	_DYAEVGR_	DYAEVGR	-21.9924	1.26815	-21.9924	P00738	TRUE	_DYAEVGR_	_DYAEVGR_	809.379	9.07E-05	5.42E+09	noloss	3	b	1	350.135	18.4254	FALSE	sp	P00738	P00738	HPT_HUMAN	Haptoglobin	Homo sapiens	9606	HP	1	1	UP000005640_9606_20586_human_20230803
DYJ_DDA0	1		_DYAEVGR_		TRUE	_DYAEVGR_	DYAEVGR	-21.9924	1.26815	-21.9924	P00738	TRUE	_DYAEVGR_	_DYAEVGR_	809.379	9.07E-05	5.42E+09	noloss	3	y	1	331.209	29.9404	FALSE	sp	P00738	P00738	HPT_HUMAN	Haptoglobin	Homo sapiens	9606	HP	1	1	UP000005640_9606_20586_human_20230803
DYJ_DDA0	1		_DYAEVGR_		TRUE	_DYAEVGR_	DYAEVGR	-21.9924	1.26815	-21.9924	P00738	TRUE	_DYAEVGR_	_DYAEVGR_	809.379	9.07E-05	5.42E+09	noloss	4	b	1	479.177	31.0609	FALSE	sp	P00738	P00738	HPT_HUMAN	Haptoglobin	Homo sapiens	9606	HP	1	1	UP000005640_9606_20586_human_20230803
DYJ_DDA0	1		_DYAEVGR_		TRUE	_DYAEVGR_	DYAEVGR	-21.9924	1.26815	-21.9924	P00738	TRUE	_DYAEVGR_	_DYAEVGR_	809.379	9.07E-05	5.42E+09	noloss	4	y	1	460.251	2.63095	TRUE	sp	P00738	P00738	HPT_HUMAN	Haptoglobin	Homo sapiens	9606	HP	1	1	UP000005640_9606_20586_human_20230803
DYJ_DDA0	1		_DYAEVGR_		TRUE	_DYAEVGR_	DYAEVGR	-21.9924	1.26815	-21.9924	P00738	TRUE	_DYAEVGR_	_DYAEVGR_	809.379	9.07E-05	5.42E+09	noloss	5	b	1	578.246	6.62759	FALSE	sp	P00738	P00738	HPT_HUMAN	Haptoglobin	Homo sapiens	9606	HP	1	1	UP000005640_9606_20586_human_20230803
DYJ_DDA0	1		_DYAEVGR_		TRUE	_DYAEVGR_	DYAEVGR	-21.9924	1.26815	-21.9924	P00738	TRUE	_DYAEVGR_	_DYAEVGR_	809.379	9.07E-05	5.42E+09	noloss	5	y	1	531.289	3.96258	TRUE	sp	P00738	P00738	HPT_HUMAN	Haptoglobin	Homo sapiens	9606	HP	1	1	UP000005640_9606_20586_human_20230803
DYJ_DDA0	1		_DYAEVGR_		TRUE	_DYAEVGR_	DYAEVGR	-21.9924	1.26815	-21.9924	P00738	TRUE	_DYAEVGR_	_DYAEVGR_	809.379	9.07E-05	5.42E+09	noloss	6	b	1	635.267	1.31768	TRUE	sp	P00738	P00738	HPT_HUMAN	Haptoglobin	Homo sapiens	9606	HP	1	1	UP000005640_9606_20586_human_20230803
DYJ_DDA0	1		_DYAEVGR_		TRUE	_DYAEVGR_	DYAEVGR	-21.9924	1.26815	-21.9924	P00738	TRUE	_DYAEVGR_	_DYAEVGR_	809.379	9.07E-05	5.42E+09	noloss	6	y	1	694.352	100	FALSE	sp	P00738	P00738	HPT_HUMAN	Haptoglobin	Homo sapiens	9606	HP	1	1	UP000005640_9606_20586_human_20230803
DYJ_DDA0	1		_DYAEVGR_		TRUE	_DYAEVGR_	DYAEVGR	-21.9924	1.26815	-21.9924	P00738	TRUE	_DYAEVGR_	_DYAEVGR_	809.379	9.07E-05	5.42E+09	H2O	3	b	1	332.124	1.22574	TRUE	sp	P00738	P00738	HPT_HUMAN	Haptoglobin	Homo sapiens	9606	HP	1	1	UP000005640_9606_20586_human_20230803
DYJ_DDA0	1		_DYAEVGR_		TRUE	_DYAEVGR_	DYAEVGR	-21.9924	1.26815	-21.9924	P00738	TRUE	_DYAEVGR_	_DYAEVGR_	809.379	9.07E-05	5.42E+09	NH3	3	y	1	314.182	10.3756	FALSE	sp	P00738	P00738	HPT_HUMAN	Haptoglobin	Homo sapiens	9606	HP	1	1	UP000005640_9606_20586_human_20230803
DYJ_DDA0	1		_DYAEVGR_		TRUE	_DYAEVGR_	DYAEVGR	-21.9924	1.26815	-21.9924	P00738	TRUE	_DYAEVGR_	_DYAEVGR_	809.379	9.07E-05	5.42E+09	H2O	4	b	1	461.167	1.07912	TRUE	sp	P00738	P00738	HPT_HUMAN	Haptoglobin	Homo sapiens	9606	HP	1	1	UP000005640_9606_20586_human_20230803
DYJ_DDA0	1		_DYAEVGR_		TRUE	_DYAEVGR_	DYAEVGR	-21.9924	1.26815	-21.9924	P00738	TRUE	_DYAEVGR_	_DYAEVGR_	809.379	9.07E-05	5.42E+09	NH3	4	y	1	443.225	2.6485	TRUE	sp	P00738	P00738	HPT_HUMAN	Haptoglobin	Homo sapiens	9606	HP	1	1	UP000005640_9606_20586_human_20230803
DYJ_DDA0	1		_DYAEVGR_		TRUE	_DYAEVGR_	DYAEVGR	-21.9924	1.26815	-21.9924	P00738	TRUE	_DYAEVGR_	_DYAEVGR_	809.379	9.07E-05	5.42E+09	H2O	5	b	1	560.235	1.03131	TRUE	sp	P00738	P00738	HPT_HUMAN	Haptoglobin	Homo sapiens	9606	HP	1	1	UP000005640_9606_20586_human_20230803
DYJ_DDA0	1		_DYAEVGR_		TRUE	_DYAEVGR_	DYAEVGR	-21.9924	1.26815	-21.9924	P00738	TRUE	_DYAEVGR_	_DYAEVGR_	809.379	9.07E-05	5.42E+09	NH3	5	y	1	514.262	2.60065	TRUE	sp	P00738	P00738	HPT_HUMAN	Haptoglobin	Homo sapiens	9606	HP	1	1	UP000005640_9606_20586_human_20230803
DYJ_DDA0	1		_DYAEVGR_		TRUE	_DYAEVGR_	DYAEVGR	-21.9924	1.26815	-21.9924	P00738	TRUE	_DYAEVGR_	_DYAEVGR_	809.379	9.07E-05	5.42E+09	H2O	6	y	1	676.341	1.08793	TRUE	sp	P00738	P00738	HPT_HUMAN	Haptoglobin	Homo sapiens	9606	HP	1	1	UP000005640_9606_20586_human_20230803
DYJ_DDA0	1		_DYAEVGR_		TRUE	_DYAEVGR_	DYAEVGR	-21.9924	1.26815	-21.9924	P00738	TRUE	_DYAEVGR_	_DYAEVGR_	809.379	9.07E-05	5.42E+09	NH3	6	y	1	677.325	1.50621	TRUE	sp	P00738	P00738	HPT_HUMAN	Haptoglobin	Homo sapiens	9606	HP	1	1	UP000005640_9606_20586_human_20230803
DYJ_DDA0	2		_DYAEVGR_		TRUE	_DYAEVGR_	DYAEVGR	-21.9924	0.761501	-21.9924	P00738	TRUE	_DYAEVGR_	_DYAEVGR_	405.193	8.08E-05	5903827	noloss	3	b	1	350.135	2.32168	TRUE	sp	P00738	P00738	HPT_HUMAN	Haptoglobin	Homo sapiens	9606	HP	1	1	UP000005640_9606_20586_human_20230803
DYJ_DDA0	2		_DYAEVGR_		TRUE	_DYAEVGR_	DYAEVGR	-21.9924	0.761501	-21.9924	P00738	TRUE	_DYAEVGR_	_DYAEVGR_	405.193	8.08E-05	5903827	noloss	3	y	1	331.209	28.7619	FALSE	sp	P00738	P00738	HPT_HUMAN	Haptoglobin	Homo sapiens	9606	HP	1	1	UP000005640_9606_20586_human_20230803
DYJ_DDA0	2		_DYAEVGR_		TRUE	_DYAEVGR_	DYAEVGR	-21.9924	0.761501	-21.9924	P00738	TRUE	_DYAEVGR_	_DYAEVGR_	405.193	8.08E-05	5903827	noloss	4	y	1	460.251	33.8909	FALSE	sp	P00738	P00738	HPT_HUMAN	Haptoglobin	Homo sapiens	9606	HP	1	1	UP000005640_9606_20586_human_20230803
DYJ_DDA0	2		_DYAEVGR_		TRUE	_DYAEVGR_	DYAEVGR	-21.9924	0.761501	-21.9924	P00738	TRUE	_DYAEVGR_	_DYAEVGR_	405.193	8.08E-05	5903827	noloss	5	y	1	531.289	100	FALSE	sp	P00738	P00738	HPT_HUMAN	Haptoglobin	Homo sapiens	9606	HP	1	1	UP000005640_9606_20586_human_20230803
DYJ_DDA0	2		_DYAEVGR_		TRUE	_DYAEVGR_	DYAEVGR	-21.9924	0.761501	-21.9924	P00738	TRUE	_DYAEVGR_	_DYAEVGR_	405.193	8.08E-05	5903827	noloss	6	y	1	694.352	1.88503	TRUE	sp	P00738	P00738	HPT_HUMAN	Haptoglobin	Homo sapiens	9606	HP	1	1	UP000005640_9606_20586_human_20230803
DYJ_DDA0	2		_DYAEVGR_		TRUE	_DYAEVGR_	DYAEVGR	-21.9924	0.761501	-21.9924	P00738	TRUE	_DYAEVGR_	_DYAEVGR_	405.193	8.08E-05	5903827	NH3	3	y	1	314.182	10.5079	FALSE	sp	P00738	P00738	HPT_HUMAN	Haptoglobin	Homo sapiens	9606	HP	1	1	UP000005640_9606_20586_human_20230803
DYJ_DDA0	2		_DYAEVGR_		TRUE	_DYAEVGR_	DYAEVGR	-21.9924	0.761501	-21.9924	P00738	TRUE	_DYAEVGR_	_DYAEVGR_	405.193	8.08E-05	5903827	H2O	4	y	1	442.241	6.56415	FALSE	sp	P00738	P00738	HPT_HUMAN	Haptoglobin	Homo sapiens	9606	HP	1	1	UP000005640_9606_20586_human_20230803
DYJ_DDA0	2		_DYAEVGR_		TRUE	_DYAEVGR_	DYAEVGR	-21.9924	0.761501	-21.9924	P00738	TRUE	_DYAEVGR_	_DYAEVGR_	405.193	8.08E-05	5903827	H2O	5	y	1	513.278	1.7652	TRUE	sp	P00738	P00738	HPT_HUMAN	Haptoglobin	Homo sapiens	9606	HP	1	1	UP000005640_9606_20586_human_20230803
DYJ_DDA0	2		_DYAEVGR_		TRUE	_DYAEVGR_	DYAEVGR	-21.9924	0.761501	-21.9924	P00738	TRUE	_DYAEVGR_	_DYAEVGR_	405.193	8.08E-05	5903827	H2O	4	b	1	461.167	3.28784	FALSE	sp	P00738	P00738	HPT_HUMAN	Haptoglobin	Homo sapiens	9606	HP	1	1	UP000005640_9606_20586_human_20230803
DYJ_DDA0	2		_LTSSEM[+16]K_		TRUE	_LTSSEM[Oxidation (M)]K_	LTSSEMK	-263.049	0.790138	-263.049	P12259	TRUE	_LTSSEM[+16]K_	_LTSSEM[Oxidation (M)]K_	406.197	5.03E-05	810551	noloss	3	y	1	423.191	12.5252	FALSE	sp	P12259	P12259	FA5_HUMAN	Coagulation factor V	Homo sapiens	9606	F5	1	4	UP000005640_9606_20586_human_20230803
DYJ_DDA0	2		_LTSSEM[+16]K_		TRUE	_LTSSEM[Oxidation (M)]K_	LTSSEMK	-263.049	0.790138	-263.049	P12259	TRUE	_LTSSEM[+16]K_	_LTSSEM[Oxidation (M)]K_	406.197	5.03E-05	810551	noloss	4	b	1	389.203	29.8045	FALSE	sp	P12259	P12259	FA5_HUMAN	Coagulation factor V	Homo sapiens	9606	F5	1	4	UP000005640_9606_20586_human_20230803
DYJ_DDA0	2		_LTSSEM[+16]K_		TRUE	_LTSSEM[Oxidation (M)]K_	LTSSEMK	-263.049	0.790138	-263.049	P12259	TRUE	_LTSSEM[+16]K_	_LTSSEM[Oxidation (M)]K_	406.197	5.03E-05	810551	noloss	4	y	1	510.223	40.9781	FALSE	sp	P12259	P12259	FA5_HUMAN	Coagulation factor V	Homo sapiens	9606	F5	1	4	UP000005640_9606_20586_human_20230803
DYJ_DDA0	2		_LTSSEM[+16]K_		TRUE	_LTSSEM[Oxidation (M)]K_	LTSSEMK	-263.049	0.790138	-263.049	P12259	TRUE	_LTSSEM[+16]K_	_LTSSEM[Oxidation (M)]K_	406.197	5.03E-05	810551	noloss	5	y	1	597.255	100	FALSE	sp	P12259	P12259	FA5_HUMAN	Coagulation factor V	Homo sapiens	9606	F5	1	4	UP000005640_9606_20586_human_20230803
DYJ_DDA0	2		_LTSSEM[+16]K_		TRUE	_LTSSEM[Oxidation (M)]K_	LTSSEMK	-263.049	0.790138	-263.049	P12259	TRUE	_LTSSEM[+16]K_	_LTSSEM[Oxidation (M)]K_	406.197	5.03E-05	810551	noloss	6	y	1	698.303	79.4676	FALSE	sp	P12259	P12259	FA5_HUMAN	Coagulation factor V	Homo sapiens	9606	F5	1	4	UP000005640_9606_20586_human_20230803
DYJ_DDA0	2		_LTSSEM[+16]K_		TRUE	_LTSSEM[Oxidation (M)]K_	LTSSEMK	-263.049	0.790138	-263.049	P12259	TRUE	_LTSSEM[+16]K_	_LTSSEM[Oxidation (M)]K_	406.197	5.03E-05	810551	H2O	4	y	1	492.212	6.97241	TRUE	sp	P12259	P12259	FA5_HUMAN	Coagulation factor V	Homo sapiens	9606	F5	1	4	UP000005640_9606_20586_human_20230803
DYJ_DDA0	2		_LTSSEM[+16]K_		TRUE	_LTSSEM[Oxidation (M)]K_	LTSSEMK	-263.049	0.790138	-263.049	P12259	TRUE	_LTSSEM[+16]K_	_LTSSEM[Oxidation (M)]K_	406.197	5.03E-05	810551	H2O	5	y	1	579.244	9.84596	TRUE	sp	P12259	P12259	FA5_HUMAN	Coagulation factor V	Homo sapiens	9606	F5	1	4	UP000005640_9606_20586_human_20230803
DYJ_DDA0	2		_LTSSEM[+16]K_		TRUE	_LTSSEM[Oxidation (M)]K_	LTSSEMK	-263.049	0.790138	-263.049	P12259	TRUE	_LTSSEM[+16]K_	_LTSSEM[Oxidation (M)]K_	406.197	5.03E-05	810551	H2O	6	y	1	680.292	11.2656	FALSE	sp	P12259	P12259	FA5_HUMAN	Coagulation factor V	Homo sapiens	9606	F5	1	4	UP000005640_9606_20586_human_20230803
DYJ_DDA0	2		_LAEQAER_		TRUE	_LAEQAER_	LAEQAER	-45.6556	0.756787	-45.6556	P31946	FALSE	_LAEQAER_	_LAEQAER_	408.714	0.00022786	64223760	noloss	3	b	1	314.171	1.43974	TRUE	sp	P31946	P31946	1433B_HUMAN	14-3-3 protein beta/alpha	Homo sapiens	9606	YWHAB	1	3	UP000005640_9606_20586_human_20230803
DYJ_DDA0	2		_LAEQAER_		TRUE	_LAEQAER_	LAEQAER	-45.6556	0.756787	-45.6556	P31946	FALSE	_LAEQAER_	_LAEQAER_	408.714	0.00022786	64223760	noloss	3	y	1	375.199	22.8647	FALSE	sp	P31946	P31946	1433B_HUMAN	14-3-3 protein beta/alpha	Homo sapiens	9606	YWHAB	1	3	UP000005640_9606_20586_human_20230803
DYJ_DDA0	2		_LAEQAER_		TRUE	_LAEQAER_	LAEQAER	-45.6556	0.756787	-45.6556	P31946	FALSE	_LAEQAER_	_LAEQAER_	408.714	0.00022786	64223760	noloss	4	y	1	503.257	37.137	FALSE	sp	P31946	P31946	1433B_HUMAN	14-3-3 protein beta/alpha	Homo sapiens	9606	YWHAB	1	3	UP000005640_9606_20586_human_20230803
DYJ_DDA0	2		_LAEQAER_		TRUE	_LAEQAER_	LAEQAER	-45.6556	0.756787	-45.6556	P31946	FALSE	_LAEQAER_	_LAEQAER_	408.714	0.00022786	64223760	noloss	5	y	1	632.3	88.0012	FALSE	sp	P31946	P31946	1433B_HUMAN	14-3-3 protein beta/alpha	Homo sapiens	9606	YWHAB	1	3	UP000005640_9606_20586_human_20230803
DYJ_DDA0	2		_LAEQAER_		TRUE	_LAEQAER_	LAEQAER	-45.6556	0.756787	-45.6556	P31946	FALSE	_LAEQAER_	_LAEQAER_	408.714	0.00022786	64223760	noloss	6	y	1	703.337	100	FALSE	sp	P31946	P31946	1433B_HUMAN	14-3-3 protein beta/alpha	Homo sapiens	9606	YWHAB	1	3	UP000005640_9606_20586_human_20230803
DYJ_DDA0	2		_LAEQAER_		TRUE	_LAEQAER_	LAEQAER	-45.6556	0.756787	-45.6556	P31946	FALSE	_LAEQAER_	_LAEQAER_	408.714	0.00022786	64223760	NH3	3	y	1	358.172	6.11018	TRUE	sp	P31946	P31946	1433B_HUMAN	14-3-3 protein beta/alpha	Homo sapiens	9606	YWHAB	1	3	UP000005640_9606_20586_human_20230803
DYJ_DDA0	2		_LAEQAER_		TRUE	_LAEQAER_	LAEQAER	-45.6556	0.756787	-45.6556	P31946	FALSE	_LAEQAER_	_LAEQAER_	408.714	0.00022786	64223760	H2O	4	y	1	485.247	5.95275	TRUE	sp	P31946	P31946	1433B_HUMAN	14-3-3 protein beta/alpha	Homo sapiens	9606	YWHAB	1	3	UP000005640_9606_20586_human_20230803
DYJ_DDA0	2		_LAEQAER_		TRUE	_LAEQAER_	LAEQAER	-45.6556	0.756787	-45.6556	P31946	FALSE	_LAEQAER_	_LAEQAER_	408.714	0.00022786	64223760	NH3	4	y	1	486.231	12.4203	FALSE	sp	P31946	P31946	1433B_HUMAN	14-3-3 protein beta/alpha	Homo sapiens	9606	YWHAB	1	3	UP000005640_9606_20586_human_20230803
DYJ_DDA0	2		_LAEQAER_		TRUE	_LAEQAER_	LAEQAER	-45.6556	0.756787	-45.6556	P31946	FALSE	_LAEQAER_	_LAEQAER_	408.714	0.00022786	64223760	H2O	5	y	1	614.289	15.422	FALSE	sp	P31946	P31946	1433B_HUMAN	14-3-3 protein beta/alpha	Homo sapiens	9606	YWHAB	1	3	UP000005640_9606_20586_human_20230803
DYJ_DDA0	2		_LAEQAER_		TRUE	_LAEQAER_	LAEQAER	-45.6556	0.756787	-45.6556	P31946	FALSE	_LAEQAER_	_LAEQAER_	408.714	0.00022786	64223760	H2O	6	y	1	685.326	2.44703	TRUE	sp	P31946	P31946	1433B_HUMAN	14-3-3 protein beta/alpha	Homo sapiens	9606	YWHAB	1	3	UP000005640_9606_20586_human_20230803
DYJ_DDA0	2		_LAEQAER_		TRUE	_LAEQAER_	LAEQAER	-45.6556	0.756787	-45.6556	P31946	FALSE	_LAEQAER_	_LAEQAER_	408.714	0.00022786	64223760	NH3	6	y	1	686.31	4.96067	TRUE	sp	P31946	P31946	1433B_HUMAN	14-3-3 protein beta/alpha	Homo sapiens	9606	YWHAB	1	3	UP000005640_9606_20586_human_20230803
DYJ_DDA0	2		_EAEAASIK_		TRUE	_EAEAASIK_	EAEAASIK	-34.2771	0.755014	-34.2771	P18206	TRUE	_EAEAASIK_	_EAEAASIK_	409.716	0.001143	11057702	noloss	3	y	1	347.229	69.291	FALSE	sp	P18206	P18206	VINC_HUMAN	Vinculin	Homo sapiens	9606	VCL	1	4	UP000005640_9606_20586_human_20230803
DYJ_DDA0	2		_EAEAASIK_		TRUE	_EAEAASIK_	EAEAASIK	-34.2771	0.755014	-34.2771	P18206	TRUE	_EAEAASIK_	_EAEAASIK_	409.716	0.001143	11057702	noloss	4	b	2	201.087	37.6391	FALSE	sp	P18206	P18206	VINC_HUMAN	Vinculin	Homo sapiens	9606	VCL	1	4	UP000005640_9606_20586_human_20230803
DYJ_DDA0	2		_EAEAASIK_		TRUE	_EAEAASIK_	EAEAASIK	-34.2771	0.755014	-34.2771	P18206	TRUE	_EAEAASIK_	_EAEAASIK_	409.716	0.001143	11057702	noloss	4	y	1	418.266	73.9669	FALSE	sp	P18206	P18206	VINC_HUMAN	Vinculin	Homo sapiens	9606	VCL	1	4	UP000005640_9606_20586_human_20230803
DYJ_DDA0	2		_EAEAASIK_		TRUE	_EAEAASIK_	EAEAASIK	-34.2771	0.755014	-34.2771	P18206	TRUE	_EAEAASIK_	_EAEAASIK_	409.716	0.001143	11057702	noloss	5	y	1	489.303	100	FALSE	sp	P18206	P18206	VINC_HUMAN	Vinculin	Homo sapiens	9606	VCL	1	4	UP000005640_9606_20586_human_20230803
DYJ_DDA0	2		_EAEAASIK_		TRUE	_EAEAASIK_	EAEAASIK	-34.2771	0.755014	-34.2771	P18206	TRUE	_EAEAASIK_	_EAEAASIK_	409.716	0.001143	11057702	noloss	6	y	1	618.346	56.9461	FALSE	sp	P18206	P18206	VINC_HUMAN	Vinculin	Homo sapiens	9606	VCL	1	4	UP000005640_9606_20586_human_20230803
DYJ_DDA0	2		_EAEAASIK_		TRUE	_EAEAASIK_	EAEAASIK	-34.2771	0.755014	-34.2771	P18206	TRUE	_EAEAASIK_	_EAEAASIK_	409.716	0.001143	11057702	H2O	4	b	1	383.156	15.4366	TRUE	sp	P18206	P18206	VINC_HUMAN	Vinculin	Homo sapiens	9606	VCL	1	4	UP000005640_9606_20586_human_20230803
DYJ_DDA0	2		_EAEAASIK_		TRUE	_EAEAASIK_	EAEAASIK	-34.2771	0.755014	-34.2771	P18206	TRUE	_EAEAASIK_	_EAEAASIK_	409.716	0.001143	11057702	H2O	4	y	1	400.255	10.5513	TRUE	sp	P18206	P18206	VINC_HUMAN	Vinculin	Homo sapiens	9606	VCL	1	4	UP000005640_9606_20586_human_20230803
DYJ_DDA0	2		_EAEAASIK_		TRUE	_EAEAASIK_	EAEAASIK	-34.2771	0.755014	-34.2771	P18206	TRUE	_EAEAASIK_	_EAEAASIK_	409.716	0.001143	11057702	NH3	4	y	2	201.123	18.3641	TRUE	sp	P18206	P18206	VINC_HUMAN	Vinculin	Homo sapiens	9606	VCL	1	4	UP000005640_9606_20586_human_20230803
DYJ_DDA0	2		_EAEAASIK_		TRUE	_EAEAASIK_	EAEAASIK	-34.2771	0.755014	-34.2771	P18206	TRUE	_EAEAASIK_	_EAEAASIK_	409.716	0.001143	11057702	H2O	6	y	1	600.335	65.9254	FALSE	sp	P18206	P18206	VINC_HUMAN	Vinculin	Homo sapiens	9606	VCL	1	4	UP000005640_9606_20586_human_20230803
DYJ_DDA0	1		_SVDETLR_		TRUE	_SVDETLR_	SVDETLR	-19.4086	1.27285	-19.4086	Q06830	FALSE	_SVDETLR_	_SVDETLR_	819.421	0.000158496	12020205	noloss	3	b	1	302.135	7.20465	FALSE	sp	Q06830	Q06830	PRDX1_HUMAN	Peroxiredoxin-1	Homo sapiens	9606	PRDX1	1	1	UP000005640_9606_20586_human_20230803
DYJ_DDA0	1		_SVDETLR_		TRUE	_SVDETLR_	SVDETLR	-19.4086	1.27285	-19.4086	Q06830	FALSE	_SVDETLR_	_SVDETLR_	819.421	0.000158496	12020205	noloss	3	y	1	389.251	24.8138	FALSE	sp	Q06830	Q06830	PRDX1_HUMAN	Peroxiredoxin-1	Homo sapiens	9606	PRDX1	1	1	UP000005640_9606_20586_human_20230803
DYJ_DDA0	1		_SVDETLR_		TRUE	_SVDETLR_	SVDETLR	-19.4086	1.27285	-19.4086	Q06830	FALSE	_SVDETLR_	_SVDETLR_	819.421	0.000158496	12020205	noloss	4	b	1	431.177	6.06503	TRUE	sp	Q06830	Q06830	PRDX1_HUMAN	Peroxiredoxin-1	Homo sapiens	9606	PRDX1	1	1	UP000005640_9606_20586_human_20230803
DYJ_DDA0	1		_SVDETLR_		TRUE	_SVDETLR_	SVDETLR	-19.4086	1.27285	-19.4086	Q06830	FALSE	_SVDETLR_	_SVDETLR_	819.421	0.000158496	12020205	noloss	4	y	1	518.293	100	FALSE	sp	Q06830	Q06830	PRDX1_HUMAN	Peroxiredoxin-1	Homo sapiens	9606	PRDX1	1	1	UP000005640_9606_20586_human_20230803
DYJ_DDA0	1		_SVDETLR_		TRUE	_SVDETLR_	SVDETLR	-19.4086	1.27285	-19.4086	Q06830	FALSE	_SVDETLR_	_SVDETLR_	819.421	0.000158496	12020205	noloss	5	b	1	532.225	13.2767	FALSE	sp	Q06830	Q06830	PRDX1_HUMAN	Peroxiredoxin-1	Homo sapiens	9606	PRDX1	1	1	UP000005640_9606_20586_human_20230803
DYJ_DDA0	1		_SVDETLR_		TRUE	_SVDETLR_	SVDETLR	-19.4086	1.27285	-19.4086	Q06830	FALSE	_SVDETLR_	_SVDETLR_	819.421	0.000158496	12020205	noloss	5	y	1	633.32	4.65853	TRUE	sp	Q06830	Q06830	PRDX1_HUMAN	Peroxiredoxin-1	Homo sapiens	9606	PRDX1	1	1	UP000005640_9606_20586_human_20230803
DYJ_DDA0	1		_SVDETLR_		TRUE	_SVDETLR_	SVDETLR	-19.4086	1.27285	-19.4086	Q06830	FALSE	_SVDETLR_	_SVDETLR_	819.421	0.000158496	12020205	noloss	6	b	1	645.309	2.84877	TRUE	sp	Q06830	Q06830	PRDX1_HUMAN	Peroxiredoxin-1	Homo sapiens	9606	PRDX1	1	1	UP000005640_9606_20586_human_20230803
DYJ_DDA0	1		_SVDETLR_		TRUE	_SVDETLR_	SVDETLR	-19.4086	1.27285	-19.4086	Q06830	FALSE	_SVDETLR_	_SVDETLR_	819.421	0.000158496	12020205	H2O	3	y	1	371.24	1.24227	TRUE	sp	Q06830	Q06830	PRDX1_HUMAN	Peroxiredoxin-1	Homo sapiens	9606	PRDX1	1	1	UP000005640_9606_20586_human_20230803
DYJ_DDA0	1		_SVDETLR_		TRUE	_SVDETLR_	SVDETLR	-19.4086	1.27285	-19.4086	Q06830	FALSE	_SVDETLR_	_SVDETLR_	819.421	0.000158496	12020205	NH3	3	y	1	372.224	11.4238	FALSE	sp	Q06830	Q06830	PRDX1_HUMAN	Peroxiredoxin-1	Homo sapiens	9606	PRDX1	1	1	UP000005640_9606_20586_human_20230803
DYJ_DDA0	1		_SVDETLR_		TRUE	_SVDETLR_	SVDETLR	-19.4086	1.27285	-19.4086	Q06830	FALSE	_SVDETLR_	_SVDETLR_	819.421	0.000158496	12020205	H2O	4	b	1	413.167	1.6707	TRUE	sp	Q06830	Q06830	PRDX1_HUMAN	Peroxiredoxin-1	Homo sapiens	9606	PRDX1	1	1	UP000005640_9606_20586_human_20230803
DYJ_DDA0	1		_SVDETLR_		TRUE	_SVDETLR_	SVDETLR	-19.4086	1.27285	-19.4086	Q06830	FALSE	_SVDETLR_	_SVDETLR_	819.421	0.000158496	12020205	H2O	4	y	1	500.283	5.41879	TRUE	sp	Q06830	Q06830	PRDX1_HUMAN	Peroxiredoxin-1	Homo sapiens	9606	PRDX1	1	1	UP000005640_9606_20586_human_20230803
DYJ_DDA0	1		_SVDETLR_		TRUE	_SVDETLR_	SVDETLR	-19.4086	1.27285	-19.4086	Q06830	FALSE	_SVDETLR_	_SVDETLR_	819.421	0.000158496	12020205	NH3	4	y	1	501.267	3.08813	TRUE	sp	Q06830	Q06830	PRDX1_HUMAN	Peroxiredoxin-1	Homo sapiens	9606	PRDX1	1	1	UP000005640_9606_20586_human_20230803
DYJ_DDA0	1		_SVDETLR_		TRUE	_SVDETLR_	SVDETLR	-19.4086	1.27285	-19.4086	Q06830	FALSE	_SVDETLR_	_SVDETLR_	819.421	0.000158496	12020205	H2O	5	b	1	514.214	12.7699	FALSE	sp	Q06830	Q06830	PRDX1_HUMAN	Peroxiredoxin-1	Homo sapiens	9606	PRDX1	1	1	UP000005640_9606_20586_human_20230803
DYJ_DDA0	1		_SVDETLR_		TRUE	_SVDETLR_	SVDETLR	-19.4086	1.27285	-19.4086	Q06830	FALSE	_SVDETLR_	_SVDETLR_	819.421	0.000158496	12020205	NH3	5	y	1	616.294	7.16632	TRUE	sp	Q06830	Q06830	PRDX1_HUMAN	Peroxiredoxin-1	Homo sapiens	9606	PRDX1	1	1	UP000005640_9606_20586_human_20230803
DYJ_DDA0	1		_SVDETLR_		TRUE	_SVDETLR_	SVDETLR	-19.4086	1.27285	-19.4086	Q06830	FALSE	_SVDETLR_	_SVDETLR_	819.421	0.000158496	12020205	H2O	6	b	1	627.298	5.34655	TRUE	sp	Q06830	Q06830	PRDX1_HUMAN	Peroxiredoxin-1	Homo sapiens	9606	PRDX1	1	1	UP000005640_9606_20586_human_20230803
DYJ_DDA0	2		_SVDETLR_		TRUE	_SVDETLR_	SVDETLR	-19.4086	0.759004	-19.4086	Q06830	FALSE	_SVDETLR_	_SVDETLR_	410.214	0.000255406	4.05778e+06	noloss	3	b	1	302.135	1.68135	TRUE	sp	Q06830	Q06830	PRDX1_HUMAN	Peroxiredoxin-1	Homo sapiens	9606	PRDX1	1	1	UP000005640_9606_20586_human_20230803
DYJ_DDA0	2		_SVDETLR_		TRUE	_SVDETLR_	SVDETLR	-19.4086	0.759004	-19.4086	Q06830	FALSE	_SVDETLR_	_SVDETLR_	410.214	0.000255406	4.05778e+06	noloss	3	y	1	389.251	12.1856	FALSE	sp	Q06830	Q06830	PRDX1_HUMAN	Peroxiredoxin-1	Homo sapiens	9606	PRDX1	1	1	UP000005640_9606_20586_human_20230803
DYJ_DDA0	2		_SVDETLR_		TRUE	_SVDETLR_	SVDETLR	-19.4086	0.759004	-19.4086	Q06830	FALSE	_SVDETLR_	_SVDETLR_	410.214	0.000255406	4.05778e+06	noloss	4	y	1	518.293	23.5014	FALSE	sp	Q06830	Q06830	PRDX1_HUMAN	Peroxiredoxin-1	Homo sapiens	9606	PRDX1	1	1	UP000005640_9606_20586_human_20230803
DYJ_DDA0	2		_SVDETLR_		TRUE	_SVDETLR_	SVDETLR	-19.4086	0.759004	-19.4086	Q06830	FALSE	_SVDETLR_	_SVDETLR_	410.214	0.000255406	4.05778e+06	noloss	5	y	1	633.32	100	FALSE	sp	Q06830	Q06830	PRDX1_HUMAN	Peroxiredoxin-1	Homo sapiens	9606	PRDX1	1	1	UP000005640_9606_20586_human_20230803
DYJ_DDA0	2		_SVDETLR_		TRUE	_SVDETLR_	SVDETLR	-19.4086	0.759004	-19.4086	Q06830	FALSE	_SVDETLR_	_SVDETLR_	410.214	0.000255406	4.05778e+06	noloss	6	y	1	732.389	2.54962	TRUE	sp	Q06830	Q06830	PRDX1_HUMAN	Peroxiredoxin-1	Homo sapiens	9606	PRDX1	1	1	UP000005640_9606_20586_human_20230803
DYJ_DDA0	2		_SVDETLR_		TRUE	_SVDETLR_	SVDETLR	-19.4086	0.759004	-19.4086	Q06830	FALSE	_SVDETLR_	_SVDETLR_	410.214	0.000255406	4.05778e+06	NH3	3	y	1	372.224	2.82219	FALSE	sp	Q06830	Q06830	PRDX1_HUMAN	Peroxiredoxin-1	Homo sapiens	9606	PRDX1	1	1	UP000005640_9606_20586_human_20230803
DYJ_DDA0	2		_SVDETLR_		TRUE	_SVDETLR_	SVDETLR	-19.4086	0.759004	-19.4086	Q06830	FALSE	_SVDETLR_	_SVDETLR_	410.214	0.000255406	4.05778e+06	H2O	4	y	1	500.283	3.90888	FALSE	sp	Q06830	Q06830	PRDX1_HUMAN	Peroxiredoxin-1	Homo sapiens	9606	PRDX1	1	1	UP000005640_9606_20586_human_20230803
DYJ_DDA0	2		_SVDETLR_		TRUE	_SVDETLR_	SVDETLR	-19.4086	0.759004	-19.4086	Q06830	FALSE	_SVDETLR_	_SVDETLR_	410.214	0.000255406	4.05778e+06	H2O	5	y	1	615.31	4.22914	FALSE	sp	Q06830	Q06830	PRDX1_HUMAN	Peroxiredoxin-1	Homo sapiens	9606	PRDX1	1	1	UP000005640_9606_20586_human_20230803
DYJ_DDA0	2		_ETLENPK_		TRUE	_ETLENPK_	ETLENPK	-32.8832	0.776957	-32.8832	P55290	TRUE	_ETLENPK_	_ETLENPK_	415.716	0.00079799	14767749	noloss	3	b	1	344.182	1.13267	TRUE	sp	P55290	P55290	CAD13_HUMAN	Cadherin-13	Homo sapiens	9606	CDH13	1	1	UP000005640_9606_20586_human_20230803
DYJ_DDA0	2		_ETLENPK_		TRUE	_ETLENPK_	ETLENPK	-32.8832	0.776957	-32.8832	P55290	TRUE	_ETLENPK_	_ETLENPK_	415.716	0.00079799	14767749	noloss	3	y	1	358.208	38.0074	FALSE	sp	P55290	P55290	CAD13_HUMAN	Cadherin-13	Homo sapiens	9606	CDH13	1	1	UP000005640_9606_20586_human_20230803
DYJ_DDA0	2		_ETLENPK_		TRUE	_ETLENPK_	ETLENPK	-32.8832	0.776957	-32.8832	P55290	TRUE	_ETLENPK_	_ETLENPK_	415.716	0.00079799	14767749	noloss	4	y	1	487.251	66.2784	FALSE	sp	P55290	P55290	CAD13_HUMAN	Cadherin-13	Homo sapiens	9606	CDH13	1	1	UP000005640_9606_20586_human_20230803
DYJ_DDA0	2		_ETLENPK_		TRUE	_ETLENPK_	ETLENPK	-32.8832	0.776957	-32.8832	P55290	TRUE	_ETLENPK_	_ETLENPK_	415.716	0.00079799	14767749	noloss	5	y	1	600.335	54.5353	FALSE	sp	P55290	P55290	CAD13_HUMAN	Cadherin-13	Homo sapiens	9606	CDH13	1	1	UP000005640_9606_20586_human_20230803
DYJ_DDA0	2		_ETLENPK_		TRUE	_ETLENPK_	ETLENPK	-32.8832	0.776957	-32.8832	P55290	TRUE	_ETLENPK_	_ETLENPK_	415.716	0.00079799	14767749	noloss	5	y	2	300.671	5.38085	TRUE	sp	P55290	P55290	CAD13_HUMAN	Cadherin-13	Homo sapiens	9606	CDH13	1	1	UP000005640_9606_20586_human_20230803
DYJ_DDA0	2		_ETLENPK_		TRUE	_ETLENPK_	ETLENPK	-32.8832	0.776957	-32.8832	P55290	TRUE	_ETLENPK_	_ETLENPK_	415.716	0.00079799	14767749	noloss	6	y	1	701.383	7.86744	FALSE	sp	P55290	P55290	CAD13_HUMAN	Cadherin-13	Homo sapiens	9606	CDH13	1	1	UP000005640_9606_20586_human_20230803
DYJ_DDA0	2		_ETLENPK_		TRUE	_ETLENPK_	ETLENPK	-32.8832	0.776957	-32.8832	P55290	TRUE	_ETLENPK_	_ETLENPK_	415.716	0.00079799	14767749	H2O	3	b	1	326.171	2.69937	TRUE	sp	P55290	P55290	CAD13_HUMAN	Cadherin-13	Homo sapiens	9606	CDH13	1	1	UP000005640_9606_20586_human_20230803
DYJ_DDA0	2		_ETLENPK_		TRUE	_ETLENPK_	ETLENPK	-32.8832	0.776957	-32.8832	P55290	TRUE	_ETLENPK_	_ETLENPK_	415.716	0.00079799	14767749	NH3	3	y	1	341.182	14.976	FALSE	sp	P55290	P55290	CAD13_HUMAN	Cadherin-13	Homo sapiens	9606	CDH13	1	1	UP000005640_9606_20586_human_20230803
DYJ_DDA0	2		_ETLENPK_		TRUE	_ETLENPK_	ETLENPK	-32.8832	0.776957	-32.8832	P55290	TRUE	_ETLENPK_	_ETLENPK_	415.716	0.00079799	14767749	H2O	4	y	1	469.241	37.6326	FALSE	sp	P55290	P55290	CAD13_HUMAN	Cadherin-13	Homo sapiens	9606	CDH13	1	1	UP000005640_9606_20586_human_20230803
DYJ_DDA0	2		_ETLENPK_		TRUE	_ETLENPK_	ETLENPK	-32.8832	0.776957	-32.8832	P55290	TRUE	_ETLENPK_	_ETLENPK_	415.716	0.00079799	14767749	H2O	5	y	2	291.666	1.52105	TRUE	sp	P55290	P55290	CAD13_HUMAN	Cadherin-13	Homo sapiens	9606	CDH13	1	1	UP000005640_9606_20586_human_20230803
DYJ_DDA0	2		_ETLENPK_		TRUE	_ETLENPK_	ETLENPK	-32.8832	0.776957	-32.8832	P55290	TRUE	_ETLENPK_	_ETLENPK_	415.716	0.00079799	14767749	H2O	5	y	1	582.325	3.97631	TRUE	sp	P55290	P55290	CAD13_HUMAN	Cadherin-13	Homo sapiens	9606	CDH13	1	1	UP000005640_9606_20586_human_20230803
DYJ_DDA0	2		_ETLENPK_		TRUE	_ETLENPK_	ETLENPK	-32.8832	0.776957	-32.8832	P55290	TRUE	_ETLENPK_	_ETLENPK_	415.716	0.00079799	14767749	H2O	6	y	1	683.372	1.08815	TRUE	sp	P55290	P55290	CAD13_HUMAN	Cadherin-13	Homo sapiens	9606	CDH13	1	1	UP000005640_9606_20586_human_20230803
DYJ_DDA0	2		_QGVAEAAGK_		TRUE	_QGVAEAAGK_	QGVAEAAGK	-43.9635	0.759804	-43.9635	P37840	TRUE	_QGVAEAAGK_	_QGVAEAAGK_	415.722	0.000130244	7.24924e+06	noloss	3	b	1	285.156	9.26037	TRUE	sp	P37840	P37840	SYUA_HUMAN	Alpha-synuclein	Homo sapiens	9606	SNCA	1	1	UP000005640_9606_20586_human_20230803
DYJ_DDA0	2		_QGVAEAAGK_		TRUE	_QGVAEAAGK_	QGVAEAAGK	-43.9635	0.759804	-43.9635	P37840	TRUE	_QGVAEAAGK_	_QGVAEAAGK_	415.722	0.000130244	7.24924e+06	noloss	3	y	1	275.171	52.0171	FALSE	sp	P37840	P37840	SYUA_HUMAN	Alpha-synuclein	Homo sapiens	9606	SNCA	1	1	UP000005640_9606_20586_human_20230803
DYJ_DDA0	2		_QGVAEAAGK_		TRUE	_QGVAEAAGK_	QGVAEAAGK	-43.9635	0.759804	-43.9635	P37840	TRUE	_QGVAEAAGK_	_QGVAEAAGK_	415.722	0.000130244	7.24924e+06	noloss	4	y	1	346.208	74.5861	FALSE	sp	P37840	P37840	SYUA_HUMAN	Alpha-synuclein	Homo sapiens	9606	SNCA	1	1	UP000005640_9606_20586_human_20230803
DYJ_DDA0	2		_QGVAEAAGK_		TRUE	_QGVAEAAGK_	QGVAEAAGK	-43.9635	0.759804	-43.9635	P37840	TRUE	_QGVAEAAGK_	_QGVAEAAGK_	415.722	0.000130244	7.24924e+06	noloss	5	y	1	475.251	44.4167	FALSE	sp	P37840	P37840	SYUA_HUMAN	Alpha-synuclein	Homo sapiens	9606	SNCA	1	1	UP000005640_9606_20586_human_20230803
DYJ_DDA0	2		_QGVAEAAGK_		TRUE	_QGVAEAAGK_	QGVAEAAGK	-43.9635	0.759804	-43.9635	P37840	TRUE	_QGVAEAAGK_	_QGVAEAAGK_	415.722	0.000130244	7.24924e+06	noloss	6	y	1	546.288	100	FALSE	sp	P37840	P37840	SYUA_HUMAN	Alpha-synuclein	Homo sapiens	9606	SNCA	1	1	UP000005640_9606_20586_human_20230803
DYJ_DDA0	2		_QGVAEAAGK_		TRUE	_QGVAEAAGK_	QGVAEAAGK	-43.9635	0.759804	-43.9635	P37840	TRUE	_QGVAEAAGK_	_QGVAEAAGK_	415.722	0.000130244	7.24924e+06	noloss	7	y	1	645.357	14.9159	TRUE	sp	P37840	P37840	SYUA_HUMAN	Alpha-synuclein	Homo sapiens	9606	SNCA	1	1	UP000005640_9606_20586_human_20230803
DYJ_DDA0	2		_QGVAEAAGK_		TRUE	_QGVAEAAGK_	QGVAEAAGK	-43.9635	0.759804	-43.9635	P37840	TRUE	_QGVAEAAGK_	_QGVAEAAGK_	415.722	0.000130244	7.24924e+06	noloss	8	b	1	684.331	8.03003	TRUE	sp	P37840	P37840	SYUA_HUMAN	Alpha-synuclein	Homo sapiens	9606	SNCA	1	1	UP000005640_9606_20586_human_20230803
DYJ_DDA0	2		_QGVAEAAGK_		TRUE	_QGVAEAAGK_	QGVAEAAGK	-43.9635	0.759804	-43.9635	P37840	TRUE	_QGVAEAAGK_	_QGVAEAAGK_	415.722	0.000130244	7.24924e+06	NH3	3	b	1	268.129	37.1541	FALSE	sp	P37840	P37840	SYUA_HUMAN	Alpha-synuclein	Homo sapiens	9606	SNCA	1	1	UP000005640_9606_20586_human_20230803
DYJ_DDA0	2		_QGVAEAAGK_		TRUE	_QGVAEAAGK_	QGVAEAAGK	-43.9635	0.759804	-43.9635	P37840	TRUE	_QGVAEAAGK_	_QGVAEAAGK_	415.722	0.000130244	7.24924e+06	NH3	3	y	1	258.145	5.22308	TRUE	sp	P37840	P37840	SYUA_HUMAN	Alpha-synuclein	Homo sapiens	9606	SNCA	1	1	UP000005640_9606_20586_human_20230803
DYJ_DDA0	2		_QGVAEAAGK_		TRUE	_QGVAEAAGK_	QGVAEAAGK	-43.9635	0.759804	-43.9635	P37840	TRUE	_QGVAEAAGK_	_QGVAEAAGK_	415.722	0.000130244	7.24924e+06	H2O	5	y	1	457.241	19.5035	FALSE	sp	P37840	P37840	SYUA_HUMAN	Alpha-synuclein	Homo sapiens	9606	SNCA	1	1	UP000005640_9606_20586_human_20230803
DYJ_DDA0	2		_QGVAEAAGK_		TRUE	_QGVAEAAGK_	QGVAEAAGK	-43.9635	0.759804	-43.9635	P37840	TRUE	_QGVAEAAGK_	_QGVAEAAGK_	415.722	0.000130244	7.24924e+06	H2O	8	b	1	666.321	14.0815	TRUE	sp	P37840	P37840	SYUA_HUMAN	Alpha-synuclein	Homo sapiens	9606	SNCA	1	1	UP000005640_9606_20586_human_20230803
DYJ_DDA0	2		_KNAEELK_		TRUE	_KNAEELK_	KNAEELK	-100.631	0.780045	-100.631	P06727	TRUE	_KNAEELK_	_KNAEELK_	416.232	0.000375961	30194236	noloss	3	b	1	314.182	2.71938	TRUE	sp	P06727	P06727	APOA4_HUMAN	Apolipoprotein A-IV	Homo sapiens	9606	APOA4	1	4	UP000005640_9606_20586_human_20230803
DYJ_DDA0	2		_KNAEELK_		TRUE	_KNAEELK_	KNAEELK	-100.631	0.780045	-100.631	P06727	TRUE	_KNAEELK_	_KNAEELK_	416.232	0.000375961	30194236	noloss	3	y	1	389.239	11.9117	TRUE	sp	P06727	P06727	APOA4_HUMAN	Apolipoprotein A-IV	Homo sapiens	9606	APOA4	1	4	UP000005640_9606_20586_human_20230803
DYJ_DDA0	2		_KNAEELK_		TRUE	_KNAEELK_	KNAEELK	-100.631	0.780045	-100.631	P06727	TRUE	_KNAEELK_	_KNAEELK_	416.232	0.000375961	30194236	noloss	4	b	1	443.225	9.88221	TRUE	sp	P06727	P06727	APOA4_HUMAN	Apolipoprotein A-IV	Homo sapiens	9606	APOA4	1	4	UP000005640_9606_20586_human_20230803
DYJ_DDA0	2		_KNAEELK_		TRUE	_KNAEELK_	KNAEELK	-100.631	0.780045	-100.631	P06727	TRUE	_KNAEELK_	_KNAEELK_	416.232	0.000375961	30194236	noloss	4	y	1	518.282	11.8637	TRUE	sp	P06727	P06727	APOA4_HUMAN	Apolipoprotein A-IV	Homo sapiens	9606	APOA4	1	4	UP000005640_9606_20586_human_20230803
DYJ_DDA0	2		_KNAEELK_		TRUE	_KNAEELK_	KNAEELK	-100.631	0.780045	-100.631	P06727	TRUE	_KNAEELK_	_KNAEELK_	416.232	0.000375961	30194236	noloss	5	b	1	572.267	20.6899	FALSE	sp	P06727	P06727	APOA4_HUMAN	Apolipoprotein A-IV	Homo sapiens	9606	APOA4	1	4	UP000005640_9606_20586_human_20230803
DYJ_DDA0	2		_KNAEELK_		TRUE	_KNAEELK_	KNAEELK	-100.631	0.780045	-100.631	P06727	TRUE	_KNAEELK_	_KNAEELK_	416.232	0.000375961	30194236	noloss	5	y	1	589.319	38.0175	FALSE	sp	P06727	P06727	APOA4_HUMAN	Apolipoprotein A-IV	Homo sapiens	9606	APOA4	1	4	UP000005640_9606_20586_human_20230803
DYJ_DDA0	2		_KNAEELK_		TRUE	_KNAEELK_	KNAEELK	-100.631	0.780045	-100.631	P06727	TRUE	_KNAEELK_	_KNAEELK_	416.232	0.000375961	30194236	noloss	6	b	1	685.352	10.6648	TRUE	sp	P06727	P06727	APOA4_HUMAN	Apolipoprotein A-IV	Homo sapiens	9606	APOA4	1	4	UP000005640_9606_20586_human_20230803
DYJ_DDA0	2		_KNAEELK_		TRUE	_KNAEELK_	KNAEELK	-100.631	0.780045	-100.631	P06727	TRUE	_KNAEELK_	_KNAEELK_	416.232	0.000375961	30194236	noloss	6	y	1	703.362	100	FALSE	sp	P06727	P06727	APOA4_HUMAN	Apolipoprotein A-IV	Homo sapiens	9606	APOA4	1	4	UP000005640_9606_20586_human_20230803
DYJ_DDA0	2		_KNAEELK_		TRUE	_KNAEELK_	KNAEELK	-100.631	0.780045	-100.631	P06727	TRUE	_KNAEELK_	_KNAEELK_	416.232	0.000375961	30194236	NH3	3	b	1	297.156	5.93438	TRUE	sp	P06727	P06727	APOA4_HUMAN	Apolipoprotein A-IV	Homo sapiens	9606	APOA4	1	4	UP000005640_9606_20586_human_20230803
DYJ_DDA0	2		_KNAEELK_		TRUE	_KNAEELK_	KNAEELK	-100.631	0.780045	-100.631	P06727	TRUE	_KNAEELK_	_KNAEELK_	416.232	0.000375961	30194236	H2O	3	y	1	371.229	13.5472	FALSE	sp	P06727	P06727	APOA4_HUMAN	Apolipoprotein A-IV	Homo sapiens	9606	APOA4	1	4	UP000005640_9606_20586_human_20230803
DYJ_DDA0	2		_KNAEELK_		TRUE	_KNAEELK_	KNAEELK	-100.631	0.780045	-100.631	P06727	TRUE	_KNAEELK_	_KNAEELK_	416.232	0.000375961	30194236	H2O	4	b	1	425.214	4.69479	TRUE	sp	P06727	P06727	APOA4_HUMAN	Apolipoprotein A-IV	Homo sapiens	9606	APOA4	1	4	UP000005640_9606_20586_human_20230803
DYJ_DDA0	2		_KNAEELK_		TRUE	_KNAEELK_	KNAEELK	-100.631	0.780045	-100.631	P06727	TRUE	_KNAEELK_	_KNAEELK_	416.232	0.000375961	30194236	H2O	4	y	1	500.271	5.02145	TRUE	sp	P06727	P06727	APOA4_HUMAN	Apolipoprotein A-IV	Homo sapiens	9606	APOA4	1	4	UP000005640_9606_20586_human_20230803
DYJ_DDA0	2		_KNAEELK_		TRUE	_KNAEELK_	KNAEELK	-100.631	0.780045	-100.631	P06727	TRUE	_KNAEELK_	_KNAEELK_	416.232	0.000375961	30194236	H2O	5	b	1	554.257	5.78729	TRUE	sp	P06727	P06727	APOA4_HUMAN	Apolipoprotein A-IV	Homo sapiens	9606	APOA4	1	4	UP000005640_9606_20586_human_20230803
DYJ_DDA0	2		_KNAEELK_		TRUE	_KNAEELK_	KNAEELK	-100.631	0.780045	-100.631	P06727	TRUE	_KNAEELK_	_KNAEELK_	416.232	0.000375961	30194236	NH3	5	b	1	555.241	17.7717	FALSE	sp	P06727	P06727	APOA4_HUMAN	Apolipoprotein A-IV	Homo sapiens	9606	APOA4	1	4	UP000005640_9606_20586_human_20230803
DYJ_DDA0	2		_KNAEELK_		TRUE	_KNAEELK_	KNAEELK	-100.631	0.780045	-100.631	P06727	TRUE	_KNAEELK_	_KNAEELK_	416.232	0.000375961	30194236	H2O	5	y	1	571.309	1.45569	TRUE	sp	P06727	P06727	APOA4_HUMAN	Apolipoprotein A-IV	Homo sapiens	9606	APOA4	1	4	UP000005640_9606_20586_human_20230803
DYJ_DDA0	2		_KNAEELK_		TRUE	_KNAEELK_	KNAEELK	-100.631	0.780045	-100.631	P06727	TRUE	_KNAEELK_	_KNAEELK_	416.232	0.000375961	30194236	H2O	6	b	1	667.341	2.87687	TRUE	sp	P06727	P06727	APOA4_HUMAN	Apolipoprotein A-IV	Homo sapiens	9606	APOA4	1	4	UP000005640_9606_20586_human_20230803
DYJ_DDA0	2		_KNAEELK_		TRUE	_KNAEELK_	KNAEELK	-100.631	0.780045	-100.631	P06727	TRUE	_KNAEELK_	_KNAEELK_	416.232	0.000375961	30194236	NH3	6	b	1	668.325	7.76534	TRUE	sp	P06727	P06727	APOA4_HUMAN	Apolipoprotein A-IV	Homo sapiens	9606	APOA4	1	4	UP000005640_9606_20586_human_20230803
DYJ_DDA0	2		_KNAEELK_		TRUE	_KNAEELK_	KNAEELK	-100.631	0.780045	-100.631	P06727	TRUE	_KNAEELK_	_KNAEELK_	416.232	0.000375961	30194236	H2O	6	y	1	685.352	10.6648	TRUE	sp	P06727	P06727	APOA4_HUMAN	Apolipoprotein A-IV	Homo sapiens	9606	APOA4	1	4	UP000005640_9606_20586_human_20230803
DYJ_DDA0	2		_KNAEELK_		TRUE	_KNAEELK_	KNAEELK	-100.631	0.780045	-100.631	P06727	TRUE	_KNAEELK_	_KNAEELK_	416.232	0.000375961	30194236	NH3	6	y	1	686.336	20.4444	FALSE	sp	P06727	P06727	APOA4_HUMAN	Apolipoprotein A-IV	Homo sapiens	9606	APOA4	1	4	UP000005640_9606_20586_human_20230803
DYJ_DDA0	2		_SEVTELR_		TRUE	_SEVTELR_	SEVTELR	-14.1054	0.77479	-14.1054	P08779	TRUE	_SEVTELR_	_SEVTELR_	417.222	0.000248876	3.51937e+06	noloss	3	b	1	316.15	1.66181	TRUE	sp	P08779	P08779	K1C16_HUMAN	Keratin, type I cytoskeletal 16	Homo sapiens	9606	KRT16	1	4	UP000005640_9606_20586_human_20230803
DYJ_DDA0	2		_SEVTELR_		TRUE	_SEVTELR_	SEVTELR	-14.1054	0.77479	-14.1054	P08779	TRUE	_SEVTELR_	_SEVTELR_	417.222	0.000248876	3.51937e+06	noloss	3	y	1	417.246	20.4546	FALSE	sp	P08779	P08779	K1C16_HUMAN	Keratin, type I cytoskeletal 16	Homo sapiens	9606	KRT16	1	4	UP000005640_9606_20586_human_20230803
DYJ_DDA0	2		_SEVTELR_		TRUE	_SEVTELR_	SEVTELR	-14.1054	0.77479	-14.1054	P08779	TRUE	_SEVTELR_	_SEVTELR_	417.222	0.000248876	3.51937e+06	noloss	4	y	1	518.293	73.6035	FALSE	sp	P08779	P08779	K1C16_HUMAN	Keratin, type I cytoskeletal 16	Homo sapiens	9606	KRT16	1	4	UP000005640_9606_20586_human_20230803
DYJ_DDA0	2		_SEVTELR_		TRUE	_SEVTELR_	SEVTELR	-14.1054	0.77479	-14.1054	P08779	TRUE	_SEVTELR_	_SEVTELR_	417.222	0.000248876	3.51937e+06	noloss	4	y	2	259.65	1.43479	TRUE	sp	P08779	P08779	K1C16_HUMAN	Keratin, type I cytoskeletal 16	Homo sapiens	9606	KRT16	1	4	UP000005640_9606_20586_human_20230803
DYJ_DDA0	2		_SEVTELR_		TRUE	_SEVTELR_	SEVTELR	-14.1054	0.77479	-14.1054	P08779	TRUE	_SEVTELR_	_SEVTELR_	417.222	0.000248876	3.51937e+06	noloss	5	y	1	617.362	100	FALSE	sp	P08779	P08779	K1C16_HUMAN	Keratin, type I cytoskeletal 16	Homo sapiens	9606	KRT16	1	4	UP000005640_9606_20586_human_20230803
DYJ_DDA0	2		_SEVTELR_		TRUE	_SEVTELR_	SEVTELR	-14.1054	0.77479	-14.1054	P08779	TRUE	_SEVTELR_	_SEVTELR_	417.222	0.000248876	3.51937e+06	noloss	6	b	2	330.166	3.26231	TRUE	sp	P08779	P08779	K1C16_HUMAN	Keratin, type I cytoskeletal 16	Homo sapiens	9606	KRT16	1	4	UP000005640_9606_20586_human_20230803
DYJ_DDA0	2		_SEVTELR_		TRUE	_SEVTELR_	SEVTELR	-14.1054	0.77479	-14.1054	P08779	TRUE	_SEVTELR_	_SEVTELR_	417.222	0.000248876	3.51937e+06	noloss	6	y	1	746.404	5.1845	FALSE	sp	P08779	P08779	K1C16_HUMAN	Keratin, type I cytoskeletal 16	Homo sapiens	9606	KRT16	1	4	UP000005640_9606_20586_human_20230803
DYJ_DDA0	2		_SEVTELR_		TRUE	_SEVTELR_	SEVTELR	-14.1054	0.77479	-14.1054	P08779	TRUE	_SEVTELR_	_SEVTELR_	417.222	0.000248876	3.51937e+06	NH3	3	y	1	400.219	1.10643	TRUE	sp	P08779	P08779	K1C16_HUMAN	Keratin, type I cytoskeletal 16	Homo sapiens	9606	KRT16	1	4	UP000005640_9606_20586_human_20230803
DYJ_DDA0	2		_SEVTELR_		TRUE	_SEVTELR_	SEVTELR	-14.1054	0.77479	-14.1054	P08779	TRUE	_SEVTELR_	_SEVTELR_	417.222	0.000248876	3.51937e+06	H2O	4	y	1	500.283	2.19563	TRUE	sp	P08779	P08779	K1C16_HUMAN	Keratin, type I cytoskeletal 16	Homo sapiens	9606	KRT16	1	4	UP000005640_9606_20586_human_20230803
DYJ_DDA0	2		_SEVTELR_		TRUE	_SEVTELR_	SEVTELR	-14.1054	0.77479	-14.1054	P08779	TRUE	_SEVTELR_	_SEVTELR_	417.222	0.000248876	3.51937e+06	NH3	4	y	1	501.267	3.8726	TRUE	sp	P08779	P08779	K1C16_HUMAN	Keratin, type I cytoskeletal 16	Homo sapiens	9606	KRT16	1	4	UP000005640_9606_20586_human_20230803
DYJ_DDA0	2		_SEVTELR_		TRUE	_SEVTELR_	SEVTELR	-14.1054	0.77479	-14.1054	P08779	TRUE	_SEVTELR_	_SEVTELR_	417.222	0.000248876	3.51937e+06	H2O	5	y	1	599.351	5.36287	FALSE	sp	P08779	P08779	K1C16_HUMAN	Keratin, type I cytoskeletal 16	Homo sapiens	9606	KRT16	1	4	UP000005640_9606_20586_human_20230803
DYJ_DDA0	2		_SEVTELR_		TRUE	_SEVTELR_	SEVTELR	-14.1054	0.77479	-14.1054	P08779	TRUE	_SEVTELR_	_SEVTELR_	417.222	0.000248876	3.51937e+06	H2O	6	y	1	728.394	6.75309	FALSE	sp	P08779	P08779	K1C16_HUMAN	Keratin, type I cytoskeletal 16	Homo sapiens	9606	KRT16	1	4	UP000005640_9606_20586_human_20230803
DYJ_DDA0	2		_TC[+57]QVNGR_		TRUE	_TC[Carbamidomethyl (C)]QVNGR_	TCQVNGR	-181.941	0.719965	-181.941	P00751	TRUE	_TC[+57]QVNGR_	_TC[Carbamidomethyl (C)]QVNGR_	417.698	0.00055319	238376	noloss	3	y	1	346.183	39.984	FALSE	sp	P00751	P00751	CFAB_HUMAN	Complement factor B	Homo sapiens	9606	CFB	1	2	UP000005640_9606_20586_human_20230803
DYJ_DDA0	2		_TC[+57]QVNGR_		TRUE	_TC[Carbamidomethyl (C)]QVNGR_	TCQVNGR	-181.941	0.719965	-181.941	P00751	TRUE	_TC[+57]QVNGR_	_TC[Carbamidomethyl (C)]QVNGR_	417.698	0.00055319	238376	noloss	4	y	1	445.252	61.7396	FALSE	sp	P00751	P00751	CFAB_HUMAN	Complement factor B	Homo sapiens	9606	CFB	1	2	UP000005640_9606_20586_human_20230803
DYJ_DDA0	2		_TC[+57]QVNGR_		TRUE	_TC[Carbamidomethyl (C)]QVNGR_	TCQVNGR	-181.941	0.719965	-181.941	P00751	TRUE	_TC[+57]QVNGR_	_TC[Carbamidomethyl (C)]QVNGR_	417.698	0.00055319	238376	noloss	5	y	1	573.31	100	FALSE	sp	P00751	P00751	CFAB_HUMAN	Complement factor B	Homo sapiens	9606	CFB	1	2	UP000005640_9606_20586_human_20230803
DYJ_DDA0	2		_TC[+57]QVNGR_		TRUE	_TC[Carbamidomethyl (C)]QVNGR_	TCQVNGR	-181.941	0.719965	-181.941	P00751	TRUE	_TC[+57]QVNGR_	_TC[Carbamidomethyl (C)]QVNGR_	417.698	0.00055319	238376	noloss	6	y	1	733.341	21.9861	FALSE	sp	P00751	P00751	CFAB_HUMAN	Complement factor B	Homo sapiens	9606	CFB	1	2	UP000005640_9606_20586_human_20230803
DYJ_DDA0	2		_TC[+57]QVNGR_		TRUE	_TC[Carbamidomethyl (C)]QVNGR_	TCQVNGR	-181.941	0.719965	-181.941	P00751	TRUE	_TC[+57]QVNGR_	_TC[Carbamidomethyl (C)]QVNGR_	417.698	0.00055319	238376	NH3	3	y	1	329.157	14.7329	FALSE	sp	P00751	P00751	CFAB_HUMAN	Complement factor B	Homo sapiens	9606	CFB	1	2	UP000005640_9606_20586_human_20230803
DYJ_DDA0	2		_TC[+57]QVNGR_		TRUE	_TC[Carbamidomethyl (C)]QVNGR_	TCQVNGR	-181.941	0.719965	-181.941	P00751	TRUE	_TC[+57]QVNGR_	_TC[Carbamidomethyl (C)]QVNGR_	417.698	0.00055319	238376	NH3	5	y	1	556.284	42.5004	FALSE	sp	P00751	P00751	CFAB_HUMAN	Complement factor B	Homo sapiens	9606	CFB	1	2	UP000005640_9606_20586_human_20230803
DYJ_DDA0	2		_TC[+57]QVNGR_		TRUE	_TC[Carbamidomethyl (C)]QVNGR_	TCQVNGR	-181.941	0.719965	-181.941	P00751	TRUE	_TC[+57]QVNGR_	_TC[Carbamidomethyl (C)]QVNGR_	417.698	0.00055319	238376	NH3	6	y	2	358.661	7.41991	TRUE	sp	P00751	P00751	CFAB_HUMAN	Complement factor B	Homo sapiens	9606	CFB	1	2	UP000005640_9606_20586_human_20230803
DYJ_DDA0	2		_TC[+57]QVNGR_		TRUE	_TC[Carbamidomethyl (C)]QVNGR_	TCQVNGR	-181.941	0.719965	-181.941	P00751	TRUE	_TC[+57]QVNGR_	_TC[Carbamidomethyl (C)]QVNGR_	417.698	0.00055319	238376	noloss	3	b	1	390.144	5.30002	TRUE	sp	P00751	P00751	CFAB_HUMAN	Complement factor B	Homo sapiens	9606	CFB	1	2	UP000005640_9606_20586_human_20230803
DYJ_DDA0	2		_TC[+57]QVNGR_		TRUE	_TC[Carbamidomethyl (C)]QVNGR_	TCQVNGR	-181.941	0.719965	-181.941	P00751	TRUE	_TC[+57]QVNGR_	_TC[Carbamidomethyl (C)]QVNGR_	417.698	0.00055319	238376	noloss	6	y	2	367.174	9.05969	TRUE	sp	P00751	P00751	CFAB_HUMAN	Complement factor B	Homo sapiens	9606	CFB	1	2	UP000005640_9606_20586_human_20230803
DYJ_DDA0	2		_TC[+57]QVNGR_		TRUE	_TC[Carbamidomethyl (C)]QVNGR_	TCQVNGR	-181.941	0.719965	-181.941	P00751	TRUE	_TC[+57]QVNGR_	_TC[Carbamidomethyl (C)]QVNGR_	417.698	0.00055319	238376	NH3	6	y	1	716.314	3.91278	TRUE	sp	P00751	P00751	CFAB_HUMAN	Complement factor B	Homo sapiens	9606	CFB	1	2	UP000005640_9606_20586_human_20230803
DYJ_DDA0	2		_AMLENEK_		TRUE	_AMLENEK_	AMLENEK	-26.6862	0.77326	-26.6862	P26038	TRUE	_AMLENEK_	_AMLENEK_	417.705	7.34E-05	3.47928e+06	noloss	3	y	1	390.198	40.5099	FALSE	sp	P26038	P26038	MOES_HUMAN	Moesin	Homo sapiens	9606	MSN	1	3	UP000005640_9606_20586_human_20230803
DYJ_DDA0	2		_AMLENEK_		TRUE	_AMLENEK_	AMLENEK	-26.6862	0.77326	-26.6862	P26038	TRUE	_AMLENEK_	_AMLENEK_	417.705	7.34E-05	3.47928e+06	noloss	4	y	1	519.241	39.9032	FALSE	sp	P26038	P26038	MOES_HUMAN	Moesin	Homo sapiens	9606	MSN	1	3	UP000005640_9606_20586_human_20230803
DYJ_DDA0	2		_AMLENEK_		TRUE	_AMLENEK_	AMLENEK	-26.6862	0.77326	-26.6862	P26038	TRUE	_AMLENEK_	_AMLENEK_	417.705	7.34E-05	3.47928e+06	noloss	5	y	1	632.325	100	FALSE	sp	P26038	P26038	MOES_HUMAN	Moesin	Homo sapiens	9606	MSN	1	3	UP000005640_9606_20586_human_20230803
DYJ_DDA0	2		_AMLENEK_		TRUE	_AMLENEK_	AMLENEK	-26.6862	0.77326	-26.6862	P26038	TRUE	_AMLENEK_	_AMLENEK_	417.705	7.34E-05	3.47928e+06	noloss	5	y	2	316.666	1.42372	TRUE	sp	P26038	P26038	MOES_HUMAN	Moesin	Homo sapiens	9606	MSN	1	3	UP000005640_9606_20586_human_20230803
DYJ_DDA0	2		_AMLENEK_		TRUE	_AMLENEK_	AMLENEK	-26.6862	0.77326	-26.6862	P26038	TRUE	_AMLENEK_	_AMLENEK_	417.705	7.34E-05	3.47928e+06	noloss	6	y	1	763.365	14.23	FALSE	sp	P26038	P26038	MOES_HUMAN	Moesin	Homo sapiens	9606	MSN	1	3	UP000005640_9606_20586_human_20230803
DYJ_DDA0	2		_AMLENEK_		TRUE	_AMLENEK_	AMLENEK	-26.6862	0.77326	-26.6862	P26038	TRUE	_AMLENEK_	_AMLENEK_	417.705	7.34E-05	3.47928e+06	NH3	3	y	1	373.172	13.7084	FALSE	sp	P26038	P26038	MOES_HUMAN	Moesin	Homo sapiens	9606	MSN	1	3	UP000005640_9606_20586_human_20230803
DYJ_DDA0	2		_AMLENEK_		TRUE	_AMLENEK_	AMLENEK	-26.6862	0.77326	-26.6862	P26038	TRUE	_AMLENEK_	_AMLENEK_	417.705	7.34E-05	3.47928e+06	H2O	4	y	1	501.23	21.3021	FALSE	sp	P26038	P26038	MOES_HUMAN	Moesin	Homo sapiens	9606	MSN	1	3	UP000005640_9606_20586_human_20230803
DYJ_DDA0	2		_AMLENEK_		TRUE	_AMLENEK_	AMLENEK	-26.6862	0.77326	-26.6862	P26038	TRUE	_AMLENEK_	_AMLENEK_	417.705	7.34E-05	3.47928e+06	H2O	5	y	1	614.314	2.85621	TRUE	sp	P26038	P26038	MOES_HUMAN	Moesin	Homo sapiens	9606	MSN	1	3	UP000005640_9606_20586_human_20230803
DYJ_DDA0	2		_AMLENEK_		TRUE	_AMLENEK_	AMLENEK	-26.6862	0.77326	-26.6862	P26038	TRUE	_AMLENEK_	_AMLENEK_	417.705	7.34E-05	3.47928e+06	NH3	5	y	1	615.298	4.90098	TRUE	sp	P26038	P26038	MOES_HUMAN	Moesin	Homo sapiens	9606	MSN	1	3	UP000005640_9606_20586_human_20230803
DYJ_DDA0	2		_DSLDKEK_		TRUE	_DSLDKEK_	DSLDKEK	-181.941	0.763075	-181.941	P00450	TRUE	_DSLDKEK_	_DSLDKEK_	417.714	0.000506618	2.45656e+06	noloss	3	b	1	316.15	3.4534	TRUE	sp	P00450	P00450	CERU_HUMAN	Ceruloplasmin	Homo sapiens	9606	CP	1	1	UP000005640_9606_20586_human_20230803
DYJ_DDA0	2		_DSLDKEK_		TRUE	_DSLDKEK_	DSLDKEK	-181.941	0.763075	-181.941	P00450	TRUE	_DSLDKEK_	_DSLDKEK_	417.714	0.000506618	2.45656e+06	noloss	3	y	1	404.25	34.1164	FALSE	sp	P00450	P00450	CERU_HUMAN	Ceruloplasmin	Homo sapiens	9606	CP	1	1	UP000005640_9606_20586_human_20230803
DYJ_DDA0	2		_DSLDKEK_		TRUE	_DSLDKEK_	DSLDKEK	-181.941	0.763075	-181.941	P00450	TRUE	_DSLDKEK_	_DSLDKEK_	417.714	0.000506618	2.45656e+06	noloss	4	b	1	431.177	3.46719	TRUE	sp	P00450	P00450	CERU_HUMAN	Ceruloplasmin	Homo sapiens	9606	CP	1	1	UP000005640_9606_20586_human_20230803
DYJ_DDA0	2		_DSLDKEK_		TRUE	_DSLDKEK_	DSLDKEK	-181.941	0.763075	-181.941	P00450	TRUE	_DSLDKEK_	_DSLDKEK_	417.714	0.000506618	2.45656e+06	noloss	4	y	1	519.277	100	FALSE	sp	P00450	P00450	CERU_HUMAN	Ceruloplasmin	Homo sapiens	9606	CP	1	1	UP000005640_9606_20586_human_20230803
DYJ_DDA0	2		_DSLDKEK_		TRUE	_DSLDKEK_	DSLDKEK	-181.941	0.763075	-181.941	P00450	TRUE	_DSLDKEK_	_DSLDKEK_	417.714	0.000506618	2.45656e+06	noloss	5	b	1	559.272	1.85113	TRUE	sp	P00450	P00450	CERU_HUMAN	Ceruloplasmin	Homo sapiens	9606	CP	1	1	UP000005640_9606_20586_human_20230803
DYJ_DDA0	2		_DSLDKEK_		TRUE	_DSLDKEK_	DSLDKEK	-181.941	0.763075	-181.941	P00450	TRUE	_DSLDKEK_	_DSLDKEK_	417.714	0.000506618	2.45656e+06	noloss	5	y	1	632.361	63.2614	FALSE	sp	P00450	P00450	CERU_HUMAN	Ceruloplasmin	Homo sapiens	9606	CP	1	1	UP000005640_9606_20586_human_20230803
DYJ_DDA0	2		_DSLDKEK_		TRUE	_DSLDKEK_	DSLDKEK	-181.941	0.763075	-181.941	P00450	TRUE	_DSLDKEK_	_DSLDKEK_	417.714	0.000506618	2.45656e+06	noloss	5	y	2	316.684	14.7873	FALSE	sp	P00450	P00450	CERU_HUMAN	Ceruloplasmin	Homo sapiens	9606	CP	1	1	UP000005640_9606_20586_human_20230803
DYJ_DDA0	2		_DSLDKEK_		TRUE	_DSLDKEK_	DSLDKEK	-181.941	0.763075	-181.941	P00450	TRUE	_DSLDKEK_	_DSLDKEK_	417.714	0.000506618	2.45656e+06	noloss	6	b	1	688.315	6.27977	TRUE	sp	P00450	P00450	CERU_HUMAN	Ceruloplasmin	Homo sapiens	9606	CP	1	1	UP000005640_9606_20586_human_20230803
DYJ_DDA0	2		_DSLDKEK_		TRUE	_DSLDKEK_	DSLDKEK	-181.941	0.763075	-181.941	P00450	TRUE	_DSLDKEK_	_DSLDKEK_	417.714	0.000506618	2.45656e+06	noloss	6	y	2	360.2	25.3279	FALSE	sp	P00450	P00450	CERU_HUMAN	Ceruloplasmin	Homo sapiens	9606	CP	1	1	UP000005640_9606_20586_human_20230803
DYJ_DDA0	2		_DSLDKEK_		TRUE	_DSLDKEK_	DSLDKEK	-181.941	0.763075	-181.941	P00450	TRUE	_DSLDKEK_	_DSLDKEK_	417.714	0.000506618	2.45656e+06	noloss	6	y	1	719.393	12.9496	TRUE	sp	P00450	P00450	CERU_HUMAN	Ceruloplasmin	Homo sapiens	9606	CP	1	1	UP000005640_9606_20586_human_20230803
DYJ_DDA0	2		_DSLDKEK_		TRUE	_DSLDKEK_	DSLDKEK	-181.941	0.763075	-181.941	P00450	TRUE	_DSLDKEK_	_DSLDKEK_	417.714	0.000506618	2.45656e+06	H2O	3	b	1	298.14	8.77946	TRUE	sp	P00450	P00450	CERU_HUMAN	Ceruloplasmin	Homo sapiens	9606	CP	1	1	UP000005640_9606_20586_human_20230803
DYJ_DDA0	2		_DSLDKEK_		TRUE	_DSLDKEK_	DSLDKEK	-181.941	0.763075	-181.941	P00450	TRUE	_DSLDKEK_	_DSLDKEK_	417.714	0.000506618	2.45656e+06	H2O	3	y	1	386.24	5.10545	TRUE	sp	P00450	P00450	CERU_HUMAN	Ceruloplasmin	Homo sapiens	9606	CP	1	1	UP000005640_9606_20586_human_20230803
DYJ_DDA0	2		_DSLDKEK_		TRUE	_DSLDKEK_	DSLDKEK	-181.941	0.763075	-181.941	P00450	TRUE	_DSLDKEK_	_DSLDKEK_	417.714	0.000506618	2.45656e+06	H2O	4	b	1	413.167	1.66627	TRUE	sp	P00450	P00450	CERU_HUMAN	Ceruloplasmin	Homo sapiens	9606	CP	1	1	UP000005640_9606_20586_human_20230803
DYJ_DDA0	2		_DSLDKEK_		TRUE	_DSLDKEK_	DSLDKEK	-181.941	0.763075	-181.941	P00450	TRUE	_DSLDKEK_	_DSLDKEK_	417.714	0.000506618	2.45656e+06	H2O	4	y	1	501.267	15.3778	FALSE	sp	P00450	P00450	CERU_HUMAN	Ceruloplasmin	Homo sapiens	9606	CP	1	1	UP000005640_9606_20586_human_20230803
DYJ_DDA0	2		_DSLDKEK_		TRUE	_DSLDKEK_	DSLDKEK	-181.941	0.763075	-181.941	P00450	TRUE	_DSLDKEK_	_DSLDKEK_	417.714	0.000506618	2.45656e+06	H2O	5	y	1	614.351	6.08951	TRUE	sp	P00450	P00450	CERU_HUMAN	Ceruloplasmin	Homo sapiens	9606	CP	1	1	UP000005640_9606_20586_human_20230803
DYJ_DDA0	2		_DSLDKEK_		TRUE	_DSLDKEK_	DSLDKEK	-181.941	0.763075	-181.941	P00450	TRUE	_DSLDKEK_	_DSLDKEK_	417.714	0.000506618	2.45656e+06	H2O	6	b	1	670.304	3.49784	TRUE	sp	P00450	P00450	CERU_HUMAN	Ceruloplasmin	Homo sapiens	9606	CP	1	1	UP000005640_9606_20586_human_20230803
DYJ_DDA0	2		_DSLDKEK_		TRUE	_DSLDKEK_	DSLDKEK	-181.941	0.763075	-181.941	P00450	TRUE	_DSLDKEK_	_DSLDKEK_	417.714	0.000506618	2.45656e+06	H2O	6	y	2	351.195	4.14928	TRUE	sp	P00450	P00450	CERU_HUMAN	Ceruloplasmin	Homo sapiens	9606	CP	1	1	UP000005640_9606_20586_human_20230803
DYJ_DDA0	2		_ESETKLK_		TRUE	_ESETKLK_	ESETKLK	-70.6077	0.769638	-70.6077	P10909	TRUE	_ESETKLK_	_ESETKLK_	417.732	0.000216173	2.66692e+06	noloss	3	y	1	388.292	43.8123	FALSE	sp	P10909	P10909	CLUS_HUMAN	Clusterin	Homo sapiens	9606	CLU	1	1	UP000005640_9606_20586_human_20230803
DYJ_DDA0	2		_ESETKLK_		TRUE	_ESETKLK_	ESETKLK	-70.6077	0.769638	-70.6077	P10909	TRUE	_ESETKLK_	_ESETKLK_	417.732	0.000216173	2.66692e+06	noloss	4	y	1	489.34	100	FALSE	sp	P10909	P10909	CLUS_HUMAN	Clusterin	Homo sapiens	9606	CLU	1	1	UP000005640_9606_20586_human_20230803
DYJ_DDA0	2		_ESETKLK_		TRUE	_ESETKLK_	ESETKLK	-70.6077	0.769638	-70.6077	P10909	TRUE	_ESETKLK_	_ESETKLK_	417.732	0.000216173	2.66692e+06	noloss	5	b	1	575.267	1.99414	TRUE	sp	P10909	P10909	CLUS_HUMAN	Clusterin	Homo sapiens	9606	CLU	1	1	UP000005640_9606_20586_human_20230803
DYJ_DDA0	2		_ESETKLK_		TRUE	_ESETKLK_	ESETKLK	-70.6077	0.769638	-70.6077	P10909	TRUE	_ESETKLK_	_ESETKLK_	417.732	0.000216173	2.66692e+06	noloss	5	y	1	618.382	55.7826	FALSE	sp	P10909	P10909	CLUS_HUMAN	Clusterin	Homo sapiens	9606	CLU	1	1	UP000005640_9606_20586_human_20230803
DYJ_DDA0	2		_ESETKLK_		TRUE	_ESETKLK_	ESETKLK	-70.6077	0.769638	-70.6077	P10909	TRUE	_ESETKLK_	_ESETKLK_	417.732	0.000216173	2.66692e+06	noloss	5	y	2	309.695	3.38908	TRUE	sp	P10909	P10909	CLUS_HUMAN	Clusterin	Homo sapiens	9606	CLU	1	1	UP000005640_9606_20586_human_20230803
DYJ_DDA0	2		_ESETKLK_		TRUE	_ESETKLK_	ESETKLK	-70.6077	0.769638	-70.6077	P10909	TRUE	_ESETKLK_	_ESETKLK_	417.732	0.000216173	2.66692e+06	noloss	6	b	1	688.351	13.267	TRUE	sp	P10909	P10909	CLUS_HUMAN	Clusterin	Homo sapiens	9606	CLU	1	1	UP000005640_9606_20586_human_20230803
DYJ_DDA0	2		_ESETKLK_		TRUE	_ESETKLK_	ESETKLK	-70.6077	0.769638	-70.6077	P10909	TRUE	_ESETKLK_	_ESETKLK_	417.732	0.000216173	2.66692e+06	noloss	6	y	1	705.414	50.8963	FALSE	sp	P10909	P10909	CLUS_HUMAN	Clusterin	Homo sapiens	9606	CLU	1	1	UP000005640_9606_20586_human_20230803
DYJ_DDA0	2		_ESETKLK_		TRUE	_ESETKLK_	ESETKLK	-70.6077	0.769638	-70.6077	P10909	TRUE	_ESETKLK_	_ESETKLK_	417.732	0.000216173	2.66692e+06	noloss	6	y	2	353.211	20.7733	TRUE	sp	P10909	P10909	CLUS_HUMAN	Clusterin	Homo sapiens	9606	CLU	1	1	UP000005640_9606_20586_human_20230803
DYJ_DDA0	2		_ESETKLK_		TRUE	_ESETKLK_	ESETKLK	-70.6077	0.769638	-70.6077	P10909	TRUE	_ESETKLK_	_ESETKLK_	417.732	0.000216173	2.66692e+06	NH3	3	y	1	371.265	3.29772	TRUE	sp	P10909	P10909	CLUS_HUMAN	Clusterin	Homo sapiens	9606	CLU	1	1	UP000005640_9606_20586_human_20230803
DYJ_DDA0	2		_ESETKLK_		TRUE	_ESETKLK_	ESETKLK	-70.6077	0.769638	-70.6077	P10909	TRUE	_ESETKLK_	_ESETKLK_	417.732	0.000216173	2.66692e+06	H2O	4	y	1	471.329	9.92301	TRUE	sp	P10909	P10909	CLUS_HUMAN	Clusterin	Homo sapiens	9606	CLU	1	1	UP000005640_9606_20586_human_20230803
DYJ_DDA0	2		_ESETKLK_		TRUE	_ESETKLK_	ESETKLK	-70.6077	0.769638	-70.6077	P10909	TRUE	_ESETKLK_	_ESETKLK_	417.732	0.000216173	2.66692e+06	H2O	5	y	1	600.372	34.6921	FALSE	sp	P10909	P10909	CLUS_HUMAN	Clusterin	Homo sapiens	9606	CLU	1	1	UP000005640_9606_20586_human_20230803
DYJ_DDA0	2		_ESETKLK_		TRUE	_ESETKLK_	ESETKLK	-70.6077	0.769638	-70.6077	P10909	TRUE	_ESETKLK_	_ESETKLK_	417.732	0.000216173	2.66692e+06	H2O	5	y	2	300.689	32.6141	FALSE	sp	P10909	P10909	CLUS_HUMAN	Clusterin	Homo sapiens	9606	CLU	1	1	UP000005640_9606_20586_human_20230803
DYJ_DDA0	2		_ESETKLK_		TRUE	_ESETKLK_	ESETKLK	-70.6077	0.769638	-70.6077	P10909	TRUE	_ESETKLK_	_ESETKLK_	417.732	0.000216173	2.66692e+06	H2O	6	b	1	670.341	28.6581	TRUE	sp	P10909	P10909	CLUS_HUMAN	Clusterin	Homo sapiens	9606	CLU	1	1	UP000005640_9606_20586_human_20230803
DYJ_DDA0	2		_DFLGEEK_		TRUE	_DFLGEEK_	DFLGEEK	3.77995	0.767908	3.77995	Q6P179	TRUE	_DFLGEEK_	_DFLGEEK_	419.203	0.00115037	643149	noloss	3	y	1	405.198	8.94592	FALSE	sp	Q6P179	Q6P179	ERAP2_HUMAN	Endoplasmic reticulum aminopeptidase 2	Homo sapiens	9606	ERAP2	1	2	UP000005640_9606_20586_human_20230803
DYJ_DDA0	2		_DFLGEEK_		TRUE	_DFLGEEK_	DFLGEEK	3.77995	0.767908	3.77995	Q6P179	TRUE	_DFLGEEK_	_DFLGEEK_	419.203	0.00115037	643149	noloss	4	y	1	462.219	100	FALSE	sp	Q6P179	Q6P179	ERAP2_HUMAN	Endoplasmic reticulum aminopeptidase 2	Homo sapiens	9606	ERAP2	1	2	UP000005640_9606_20586_human_20230803
DYJ_DDA0	2		_DFLGEEK_		TRUE	_DFLGEEK_	DFLGEEK	3.77995	0.767908	3.77995	Q6P179	TRUE	_DFLGEEK_	_DFLGEEK_	419.203	0.00115037	643149	noloss	5	y	1	575.304	98.3816	FALSE	sp	Q6P179	Q6P179	ERAP2_HUMAN	Endoplasmic reticulum aminopeptidase 2	Homo sapiens	9606	ERAP2	1	2	UP000005640_9606_20586_human_20230803
DYJ_DDA0	2		_DFLGEEK_		TRUE	_DFLGEEK_	DFLGEEK	3.77995	0.767908	3.77995	Q6P179	TRUE	_DFLGEEK_	_DFLGEEK_	419.203	0.00115037	643149	H2O	3	y	1	387.187	14.6015	FALSE	sp	Q6P179	Q6P179	ERAP2_HUMAN	Endoplasmic reticulum aminopeptidase 2	Homo sapiens	9606	ERAP2	1	2	UP000005640_9606_20586_human_20230803
DYJ_DDA0	2		_DFLGEEK_		TRUE	_DFLGEEK_	DFLGEEK	3.77995	0.767908	3.77995	Q6P179	TRUE	_DFLGEEK_	_DFLGEEK_	419.203	0.00115037	643149	H2O	4	y	1	444.209	5.62538	FALSE	sp	Q6P179	Q6P179	ERAP2_HUMAN	Endoplasmic reticulum aminopeptidase 2	Homo sapiens	9606	ERAP2	1	2	UP000005640_9606_20586_human_20230803
DYJ_DDA0	2		_DFLGEEK_		TRUE	_DFLGEEK_	DFLGEEK	3.77995	0.767908	3.77995	Q6P179	TRUE	_DFLGEEK_	_DFLGEEK_	419.203	0.00115037	643149	H2O	5	y	1	557.293	4.61394	FALSE	sp	Q6P179	Q6P179	ERAP2_HUMAN	Endoplasmic reticulum aminopeptidase 2	Homo sapiens	9606	ERAP2	1	2	UP000005640_9606_20586_human_20230803
DYJ_DDA0	1		_DFLGEEK_		TRUE	_DFLGEEK_	DFLGEEK	3.77995	1.27503	3.77995	Q6P179	TRUE	_DFLGEEK_	_DFLGEEK_	837.399	0.000124886	2111235	noloss	3	b	1	376.187	32.4858	FALSE	sp	Q6P179	Q6P179	ERAP2_HUMAN	Endoplasmic reticulum aminopeptidase 2	Homo sapiens	9606	ERAP2	1	2	UP000005640_9606_20586_human_20230803
DYJ_DDA0	1		_DFLGEEK_		TRUE	_DFLGEEK_	DFLGEEK	3.77995	1.27503	3.77995	Q6P179	TRUE	_DFLGEEK_	_DFLGEEK_	837.399	0.000124886	2111235	noloss	3	y	1	405.198	15.8935	TRUE	sp	Q6P179	Q6P179	ERAP2_HUMAN	Endoplasmic reticulum aminopeptidase 2	Homo sapiens	9606	ERAP2	1	2	UP000005640_9606_20586_human_20230803
DYJ_DDA0	1		_DFLGEEK_		TRUE	_DFLGEEK_	DFLGEEK	3.77995	1.27503	3.77995	Q6P179	TRUE	_DFLGEEK_	_DFLGEEK_	837.399	0.000124886	2111235	noloss	4	b	1	433.208	30.7855	FALSE	sp	Q6P179	Q6P179	ERAP2_HUMAN	Endoplasmic reticulum aminopeptidase 2	Homo sapiens	9606	ERAP2	1	2	UP000005640_9606_20586_human_20230803
DYJ_DDA0	1		_DFLGEEK_		TRUE	_DFLGEEK_	DFLGEEK	3.77995	1.27503	3.77995	Q6P179	TRUE	_DFLGEEK_	_DFLGEEK_	837.399	0.000124886	2111235	noloss	4	y	1	462.219	100	FALSE	sp	Q6P179	Q6P179	ERAP2_HUMAN	Endoplasmic reticulum aminopeptidase 2	Homo sapiens	9606	ERAP2	1	2	UP000005640_9606_20586_human_20230803
DYJ_DDA0	1		_DFLGEEK_		TRUE	_DFLGEEK_	DFLGEEK	3.77995	1.27503	3.77995	Q6P179	TRUE	_DFLGEEK_	_DFLGEEK_	837.399	0.000124886	2111235	noloss	5	b	1	562.251	21.4148	TRUE	sp	Q6P179	Q6P179	ERAP2_HUMAN	Endoplasmic reticulum aminopeptidase 2	Homo sapiens	9606	ERAP2	1	2	UP000005640_9606_20586_human_20230803
DYJ_DDA0	1		_DFLGEEK_		TRUE	_DFLGEEK_	DFLGEEK	3.77995	1.27503	3.77995	Q6P179	TRUE	_DFLGEEK_	_DFLGEEK_	837.399	0.000124886	2111235	noloss	5	y	1	575.304	59.4285	FALSE	sp	Q6P179	Q6P179	ERAP2_HUMAN	Endoplasmic reticulum aminopeptidase 2	Homo sapiens	9606	ERAP2	1	2	UP000005640_9606_20586_human_20230803
DYJ_DDA0	1		_DFLGEEK_		TRUE	_DFLGEEK_	DFLGEEK	3.77995	1.27503	3.77995	Q6P179	TRUE	_DFLGEEK_	_DFLGEEK_	837.399	0.000124886	2111235	noloss	6	y	1	722.372	43.5577	FALSE	sp	Q6P179	Q6P179	ERAP2_HUMAN	Endoplasmic reticulum aminopeptidase 2	Homo sapiens	9606	ERAP2	1	2	UP000005640_9606_20586_human_20230803
DYJ_DDA0	1		_DFLGEEK_		TRUE	_DFLGEEK_	DFLGEEK	3.77995	1.27503	3.77995	Q6P179	TRUE	_DFLGEEK_	_DFLGEEK_	837.399	0.000124886	2111235	H2O	3	b	1	358.176	1.99182	TRUE	sp	Q6P179	Q6P179	ERAP2_HUMAN	Endoplasmic reticulum aminopeptidase 2	Homo sapiens	9606	ERAP2	1	2	UP000005640_9606_20586_human_20230803
DYJ_DDA0	1		_DFLGEEK_		TRUE	_DFLGEEK_	DFLGEEK	3.77995	1.27503	3.77995	Q6P179	TRUE	_DFLGEEK_	_DFLGEEK_	837.399	0.000124886	2111235	H2O	3	y	1	387.187	25.2176	FALSE	sp	Q6P179	Q6P179	ERAP2_HUMAN	Endoplasmic reticulum aminopeptidase 2	Homo sapiens	9606	ERAP2	1	2	UP000005640_9606_20586_human_20230803
DYJ_DDA0	1		_DFLGEEK_		TRUE	_DFLGEEK_	DFLGEEK	3.77995	1.27503	3.77995	Q6P179	TRUE	_DFLGEEK_	_DFLGEEK_	837.399	0.000124886	2111235	H2O	4	y	1	444.209	9.15227	TRUE	sp	Q6P179	Q6P179	ERAP2_HUMAN	Endoplasmic reticulum aminopeptidase 2	Homo sapiens	9606	ERAP2	1	2	UP000005640_9606_20586_human_20230803
DYJ_DDA0	1		_DFLGEEK_		TRUE	_DFLGEEK_	DFLGEEK	3.77995	1.27503	3.77995	Q6P179	TRUE	_DFLGEEK_	_DFLGEEK_	837.399	0.000124886	2111235	H2O	5	b	1	544.24	7.46931	TRUE	sp	Q6P179	Q6P179	ERAP2_HUMAN	Endoplasmic reticulum aminopeptidase 2	Homo sapiens	9606	ERAP2	1	2	UP000005640_9606_20586_human_20230803
DYJ_DDA0	1		_DFLGEEK_		TRUE	_DFLGEEK_	DFLGEEK	3.77995	1.27503	3.77995	Q6P179	TRUE	_DFLGEEK_	_DFLGEEK_	837.399	0.000124886	2111235	H2O	5	y	1	557.293	7.17835	TRUE	sp	Q6P179	Q6P179	ERAP2_HUMAN	Endoplasmic reticulum aminopeptidase 2	Homo sapiens	9606	ERAP2	1	2	UP000005640_9606_20586_human_20230803
DYJ_DDA0	2		_EPADAAIR_		TRUE	_EPADAAIR_	EPADAAIR	-23.1334	0.771002	-23.1334	P33908	TRUE	_EPADAAIR_	_EPADAAIR_	421.722	5.03E-05	6523374	noloss	3	y	1	359.24	43.9015	FALSE	sp	P33908	P33908	MA1A1_HUMAN	Mannosyl-oligosaccharide 1,2-alpha-mannosidase IA	Homo sapiens	9606	MAN1A1	1	3	UP000005640_9606_20586_human_20230803
DYJ_DDA0	2		_EPADAAIR_		TRUE	_EPADAAIR_	EPADAAIR	-23.1334	0.771002	-23.1334	P33908	TRUE	_EPADAAIR_	_EPADAAIR_	421.722	5.03E-05	6523374	noloss	4	y	1	430.277	96.6982	FALSE	sp	P33908	P33908	MA1A1_HUMAN	Mannosyl-oligosaccharide 1,2-alpha-mannosidase IA	Homo sapiens	9606	MAN1A1	1	3	UP000005640_9606_20586_human_20230803
DYJ_DDA0	2		_EPADAAIR_		TRUE	_EPADAAIR_	EPADAAIR	-23.1334	0.771002	-23.1334	P33908	TRUE	_EPADAAIR_	_EPADAAIR_	421.722	5.03E-05	6523374	noloss	5	y	1	545.304	73.1675	FALSE	sp	P33908	P33908	MA1A1_HUMAN	Mannosyl-oligosaccharide 1,2-alpha-mannosidase IA	Homo sapiens	9606	MAN1A1	1	3	UP000005640_9606_20586_human_20230803
DYJ_DDA0	2		_EPADAAIR_		TRUE	_EPADAAIR_	EPADAAIR	-23.1334	0.771002	-23.1334	P33908	TRUE	_EPADAAIR_	_EPADAAIR_	421.722	5.03E-05	6523374	noloss	6	y	1	616.341	100	FALSE	sp	P33908	P33908	MA1A1_HUMAN	Mannosyl-oligosaccharide 1,2-alpha-mannosidase IA	Homo sapiens	9606	MAN1A1	1	3	UP000005640_9606_20586_human_20230803
DYJ_DDA0	2		_EPADAAIR_		TRUE	_EPADAAIR_	EPADAAIR	-23.1334	0.771002	-23.1334	P33908	TRUE	_EPADAAIR_	_EPADAAIR_	421.722	5.03E-05	6523374	noloss	7	y	2	357.201	9.726	FALSE	sp	P33908	P33908	MA1A1_HUMAN	Mannosyl-oligosaccharide 1,2-alpha-mannosidase IA	Homo sapiens	9606	MAN1A1	1	3	UP000005640_9606_20586_human_20230803
DYJ_DDA0	2		_EPADAAIR_		TRUE	_EPADAAIR_	EPADAAIR	-23.1334	0.771002	-23.1334	P33908	TRUE	_EPADAAIR_	_EPADAAIR_	421.722	5.03E-05	6523374	noloss	7	y	1	713.394	4.15332	TRUE	sp	P33908	P33908	MA1A1_HUMAN	Mannosyl-oligosaccharide 1,2-alpha-mannosidase IA	Homo sapiens	9606	MAN1A1	1	3	UP000005640_9606_20586_human_20230803
DYJ_DDA0	2		_EPADAAIR_		TRUE	_EPADAAIR_	EPADAAIR	-23.1334	0.771002	-23.1334	P33908	TRUE	_EPADAAIR_	_EPADAAIR_	421.722	5.03E-05	6523374	NH3	3	y	1	342.214	4.82736	TRUE	sp	P33908	P33908	MA1A1_HUMAN	Mannosyl-oligosaccharide 1,2-alpha-mannosidase IA	Homo sapiens	9606	MAN1A1	1	3	UP000005640_9606_20586_human_20230803
DYJ_DDA0	2		_EPADAAIR_		TRUE	_EPADAAIR_	EPADAAIR	-23.1334	0.771002	-23.1334	P33908	TRUE	_EPADAAIR_	_EPADAAIR_	421.722	5.03E-05	6523374	NH3	4	y	1	413.251	3.1069	TRUE	sp	P33908	P33908	MA1A1_HUMAN	Mannosyl-oligosaccharide 1,2-alpha-mannosidase IA	Homo sapiens	9606	MAN1A1	1	3	UP000005640_9606_20586_human_20230803
DYJ_DDA0	2		_EPADAAIR_		TRUE	_EPADAAIR_	EPADAAIR	-23.1334	0.771002	-23.1334	P33908	TRUE	_EPADAAIR_	_EPADAAIR_	421.722	5.03E-05	6523374	H2O	5	y	1	527.294	7.28669	TRUE	sp	P33908	P33908	MA1A1_HUMAN	Mannosyl-oligosaccharide 1,2-alpha-mannosidase IA	Homo sapiens	9606	MAN1A1	1	3	UP000005640_9606_20586_human_20230803
DYJ_DDA0	2		_EPADAAIR_		TRUE	_EPADAAIR_	EPADAAIR	-23.1334	0.771002	-23.1334	P33908	TRUE	_EPADAAIR_	_EPADAAIR_	421.722	5.03E-05	6523374	H2O	6	y	1	598.331	14.836	FALSE	sp	P33908	P33908	MA1A1_HUMAN	Mannosyl-oligosaccharide 1,2-alpha-mannosidase IA	Homo sapiens	9606	MAN1A1	1	3	UP000005640_9606_20586_human_20230803
DYJ_DDA0	2		_EPADAAIR_		TRUE	_EPADAAIR_	EPADAAIR	-23.1334	0.771002	-23.1334	P33908	TRUE	_EPADAAIR_	_EPADAAIR_	421.722	5.03E-05	6523374	H2O	7	y	2	348.195	1.7136	TRUE	sp	P33908	P33908	MA1A1_HUMAN	Mannosyl-oligosaccharide 1,2-alpha-mannosidase IA	Homo sapiens	9606	MAN1A1	1	3	UP000005640_9606_20586_human_20230803
DYJ_DDA0	2		_NEADELR_		TRUE	_NEADELR_	NEADELR	-27.9262	0.781949	-27.9262	O14791	TRUE	_NEADELR_	_NEADELR_	423.701	9.07E-05	5.87921e+06	noloss	3	y	1	417.246	47.1938	FALSE	sp	O14791	O14791	APOL1_HUMAN	Apolipoprotein L1	Homo sapiens	9606	APOL1	1	5	UP000005640_9606_20586_human_20230803
DYJ_DDA0	2		_NEADELR_		TRUE	_NEADELR_	NEADELR	-27.9262	0.781949	-27.9262	O14791	TRUE	_NEADELR_	_NEADELR_	423.701	9.07E-05	5.87921e+06	noloss	4	y	1	532.273	71.823	FALSE	sp	O14791	O14791	APOL1_HUMAN	Apolipoprotein L1	Homo sapiens	9606	APOL1	1	5	UP000005640_9606_20586_human_20230803
DYJ_DDA0	2		_NEADELR_		TRUE	_NEADELR_	NEADELR	-27.9262	0.781949	-27.9262	O14791	TRUE	_NEADELR_	_NEADELR_	423.701	9.07E-05	5.87921e+06	noloss	5	y	1	603.31	100	FALSE	sp	O14791	O14791	APOL1_HUMAN	Apolipoprotein L1	Homo sapiens	9606	APOL1	1	5	UP000005640_9606_20586_human_20230803
DYJ_DDA0	2		_NEADELR_		TRUE	_NEADELR_	NEADELR	-27.9262	0.781949	-27.9262	O14791	TRUE	_NEADELR_	_NEADELR_	423.701	9.07E-05	5.87921e+06	noloss	6	y	1	732.352	18.0536	FALSE	sp	O14791	O14791	APOL1_HUMAN	Apolipoprotein L1	Homo sapiens	9606	APOL1	1	5	UP000005640_9606_20586_human_20230803
DYJ_DDA0	2		_NEADELR_		TRUE	_NEADELR_	NEADELR	-27.9262	0.781949	-27.9262	O14791	TRUE	_NEADELR_	_NEADELR_	423.701	9.07E-05	5.87921e+06	H2O	3	y	1	399.235	10.7059	FALSE	sp	O14791	O14791	APOL1_HUMAN	Apolipoprotein L1	Homo sapiens	9606	APOL1	1	5	UP000005640_9606_20586_human_20230803
DYJ_DDA0	2		_NEADELR_		TRUE	_NEADELR_	NEADELR	-27.9262	0.781949	-27.9262	O14791	TRUE	_NEADELR_	_NEADELR_	423.701	9.07E-05	5.87921e+06	H2O	4	y	1	514.262	5.20293	TRUE	sp	O14791	O14791	APOL1_HUMAN	Apolipoprotein L1	Homo sapiens	9606	APOL1	1	5	UP000005640_9606_20586_human_20230803
DYJ_DDA0	2		_NEADELR_		TRUE	_NEADELR_	NEADELR	-27.9262	0.781949	-27.9262	O14791	TRUE	_NEADELR_	_NEADELR_	423.701	9.07E-05	5.87921e+06	H2O	5	y	1	585.299	3.53488	TRUE	sp	O14791	O14791	APOL1_HUMAN	Apolipoprotein L1	Homo sapiens	9606	APOL1	1	5	UP000005640_9606_20586_human_20230803
DYJ_DDA0	2		_NEADELR_		TRUE	_NEADELR_	NEADELR	-27.9262	0.781949	-27.9262	O14791	TRUE	_NEADELR_	_NEADELR_	423.701	9.07E-05	5.87921e+06	H2O	6	y	1	714.342	6.75515	FALSE	sp	O14791	O14791	APOL1_HUMAN	Apolipoprotein L1	Homo sapiens	9606	APOL1	1	5	UP000005640_9606_20586_human_20230803
DYJ_DDA0	2		_GNTEGLQK_		TRUE	_GNTEGLQK_	GNTEGLQK	-44.5827	0.755249	-44.5827	P06727	TRUE	_GNTEGLQK_	_GNTEGLQK_	423.719	0.000774532	331997220	noloss	3	b	1	273.119	10.2818	TRUE	sp	P06727	P06727	APOA4_HUMAN	Apolipoprotein A-IV	Homo sapiens	9606	APOA4	1	4	UP000005640_9606_20586_human_20230803
DYJ_DDA0	2		_GNTEGLQK_		TRUE	_GNTEGLQK_	GNTEGLQK	-44.5827	0.755249	-44.5827	P06727	TRUE	_GNTEGLQK_	_GNTEGLQK_	423.719	0.000774532	331997220	noloss	3	y	1	388.255	11.8271	FALSE	sp	P06727	P06727	APOA4_HUMAN	Apolipoprotein A-IV	Homo sapiens	9606	APOA4	1	4	UP000005640_9606_20586_human_20230803
DYJ_DDA0	2		_GNTEGLQK_		TRUE	_GNTEGLQK_	GNTEGLQK	-44.5827	0.755249	-44.5827	P06727	TRUE	_GNTEGLQK_	_GNTEGLQK_	423.719	0.000774532	331997220	noloss	4	y	1	445.277	100	FALSE	sp	P06727	P06727	APOA4_HUMAN	Apolipoprotein A-IV	Homo sapiens	9606	APOA4	1	4	UP000005640_9606_20586_human_20230803
DYJ_DDA0	2		_GNTEGLQK_		TRUE	_GNTEGLQK_	GNTEGLQK	-44.5827	0.755249	-44.5827	P06727	TRUE	_GNTEGLQK_	_GNTEGLQK_	423.719	0.000774532	331997220	noloss	5	y	1	574.32	44.5169	FALSE	sp	P06727	P06727	APOA4_HUMAN	Apolipoprotein A-IV	Homo sapiens	9606	APOA4	1	4	UP000005640_9606_20586_human_20230803
DYJ_DDA0	2		_GNTEGLQK_		TRUE	_GNTEGLQK_	GNTEGLQK	-44.5827	0.755249	-44.5827	P06727	TRUE	_GNTEGLQK_	_GNTEGLQK_	423.719	0.000774532	331997220	noloss	6	y	1	675.367	51.2418	FALSE	sp	P06727	P06727	APOA4_HUMAN	Apolipoprotein A-IV	Homo sapiens	9606	APOA4	1	4	UP000005640_9606_20586_human_20230803
DYJ_DDA0	2		_GNTEGLQK_		TRUE	_GNTEGLQK_	GNTEGLQK	-44.5827	0.755249	-44.5827	P06727	TRUE	_GNTEGLQK_	_GNTEGLQK_	423.719	0.000774532	331997220	H2O	3	b	1	255.109	12.2615	FALSE	sp	P06727	P06727	APOA4_HUMAN	Apolipoprotein A-IV	Homo sapiens	9606	APOA4	1	4	UP000005640_9606_20586_human_20230803
DYJ_DDA0	2		_GNTEGLQK_		TRUE	_GNTEGLQK_	GNTEGLQK	-44.5827	0.755249	-44.5827	P06727	TRUE	_GNTEGLQK_	_GNTEGLQK_	423.719	0.000774532	331997220	NH3	3	b	1	256.093	6.49848	TRUE	sp	P06727	P06727	APOA4_HUMAN	Apolipoprotein A-IV	Homo sapiens	9606	APOA4	1	4	UP000005640_9606_20586_human_20230803
DYJ_DDA0	2		_GNTEGLQK_		TRUE	_GNTEGLQK_	GNTEGLQK	-44.5827	0.755249	-44.5827	P06727	TRUE	_GNTEGLQK_	_GNTEGLQK_	423.719	0.000774532	331997220	H2O	5	y	1	556.309	18.7108	FALSE	sp	P06727	P06727	APOA4_HUMAN	Apolipoprotein A-IV	Homo sapiens	9606	APOA4	1	4	UP000005640_9606_20586_human_20230803
DYJ_DDA0	2		_GNTEGLQK_		TRUE	_GNTEGLQK_	GNTEGLQK	-44.5827	0.755249	-44.5827	P06727	TRUE	_GNTEGLQK_	_GNTEGLQK_	423.719	0.000774532	331997220	H2O	6	y	1	657.357	5.60834	TRUE	sp	P06727	P06727	APOA4_HUMAN	Apolipoprotein A-IV	Homo sapiens	9606	APOA4	1	4	UP000005640_9606_20586_human_20230803
DYJ_DDA0	2		_GNTEGLQK_		TRUE	_GNTEGLQK_	GNTEGLQK	-44.5827	0.755249	-44.5827	P06727	TRUE	_GNTEGLQK_	_GNTEGLQK_	423.719	0.000774532	331997220	H2O	6	y	2	329.182	4.18275	TRUE	sp	P06727	P06727	APOA4_HUMAN	Apolipoprotein A-IV	Homo sapiens	9606	APOA4	1	4	UP000005640_9606_20586_human_20230803
DYJ_DDA0	2		_VSNLEER_		TRUE	_VSNLEER_	VSNLEER	-34.2771	0.774491	-34.2771	Q99784	TRUE	_VSNLEER_	_VSNLEER_	423.719	0.000207217	18988476	noloss	3	y	1	433.204	16.865	FALSE	sp	Q99784	Q99784	NOE1_HUMAN	Noelin	Homo sapiens	9606	OLFM1	1	4	UP000005640_9606_20586_human_20230803
DYJ_DDA0	2		_VSNLEER_		TRUE	_VSNLEER_	VSNLEER	-34.2771	0.774491	-34.2771	Q99784	TRUE	_VSNLEER_	_VSNLEER_	423.719	0.000207217	18988476	noloss	4	y	1	546.288	18.8382	FALSE	sp	Q99784	Q99784	NOE1_HUMAN	Noelin	Homo sapiens	9606	OLFM1	1	4	UP000005640_9606_20586_human_20230803
DYJ_DDA0	2		_VSNLEER_		TRUE	_VSNLEER_	VSNLEER	-34.2771	0.774491	-34.2771	Q99784	TRUE	_VSNLEER_	_VSNLEER_	423.719	0.000207217	18988476	noloss	5	y	1	660.331	48.3033	FALSE	sp	Q99784	Q99784	NOE1_HUMAN	Noelin	Homo sapiens	9606	OLFM1	1	4	UP000005640_9606_20586_human_20230803
DYJ_DDA0	2		_VSNLEER_		TRUE	_VSNLEER_	VSNLEER	-34.2771	0.774491	-34.2771	Q99784	TRUE	_VSNLEER_	_VSNLEER_	423.719	0.000207217	18988476	noloss	6	y	1	747.363	100	FALSE	sp	Q99784	Q99784	NOE1_HUMAN	Noelin	Homo sapiens	9606	OLFM1	1	4	UP000005640_9606_20586_human_20230803
DYJ_DDA0	2		_VSNLEER_		TRUE	_VSNLEER_	VSNLEER	-34.2771	0.774491	-34.2771	Q99784	TRUE	_VSNLEER_	_VSNLEER_	423.719	0.000207217	18988476	H2O	3	y	1	415.194	3.66372	TRUE	sp	Q99784	Q99784	NOE1_HUMAN	Noelin	Homo sapiens	9606	OLFM1	1	4	UP000005640_9606_20586_human_20230803
DYJ_DDA0	2		_VSNLEER_		TRUE	_VSNLEER_	VSNLEER	-34.2771	0.774491	-34.2771	Q99784	TRUE	_VSNLEER_	_VSNLEER_	423.719	0.000207217	18988476	NH3	3	y	1	416.178	2.33803	TRUE	sp	Q99784	Q99784	NOE1_HUMAN	Noelin	Homo sapiens	9606	OLFM1	1	4	UP000005640_9606_20586_human_20230803
DYJ_DDA0	2		_VSNLEER_		TRUE	_VSNLEER_	VSNLEER	-34.2771	0.774491	-34.2771	Q99784	TRUE	_VSNLEER_	_VSNLEER_	423.719	0.000207217	18988476	NH3	4	y	1	529.262	1.65331	TRUE	sp	Q99784	Q99784	NOE1_HUMAN	Noelin	Homo sapiens	9606	OLFM1	1	4	UP000005640_9606_20586_human_20230803
DYJ_DDA0	2		_VSNLEER_		TRUE	_VSNLEER_	VSNLEER	-34.2771	0.774491	-34.2771	Q99784	TRUE	_VSNLEER_	_VSNLEER_	423.719	0.000207217	18988476	NH3	5	y	1	643.305	12.1545	FALSE	sp	Q99784	Q99784	NOE1_HUMAN	Noelin	Homo sapiens	9606	OLFM1	1	4	UP000005640_9606_20586_human_20230803
DYJ_DDA0	2		_VSNLEER_		TRUE	_VSNLEER_	VSNLEER	-34.2771	0.774491	-34.2771	Q99784	TRUE	_VSNLEER_	_VSNLEER_	423.719	0.000207217	18988476	H2O	6	y	1	729.353	8.05893	TRUE	sp	Q99784	Q99784	NOE1_HUMAN	Noelin	Homo sapiens	9606	OLFM1	1	4	UP000005640_9606_20586_human_20230803
DYJ_DDA0	2		_VSNLEER_		TRUE	_VSNLEER_	VSNLEER	-34.2771	0.774491	-34.2771	Q99784	TRUE	_VSNLEER_	_VSNLEER_	423.719	0.000207217	18988476	NH3	6	y	1	730.337	14.8826	FALSE	sp	Q99784	Q99784	NOE1_HUMAN	Noelin	Homo sapiens	9606	OLFM1	1	4	UP000005640_9606_20586_human_20230803
DYJ_DDA0	2		_QDSQLQK_		TRUE	_QDSQLQK_	QDSQLQK	-66.3474	0.766175	-66.3474	P25311	TRUE	_QDSQLQK_	_QDSQLQK_	423.719	0.000836153	577191	noloss	3	b	1	331.125	29.8962	FALSE	sp	P25311	P25311	ZA2G_HUMAN	Zinc-alpha-2-glycoprotein	Homo sapiens	9606	AZGP1	1	2	UP000005640_9606_20586_human_20230803
DYJ_DDA0	2		_QDSQLQK_		TRUE	_QDSQLQK_	QDSQLQK	-66.3474	0.766175	-66.3474	P25311	TRUE	_QDSQLQK_	_QDSQLQK_	423.719	0.000836153	577191	noloss	3	y	1	388.255	26.9427	FALSE	sp	P25311	P25311	ZA2G_HUMAN	Zinc-alpha-2-glycoprotein	Homo sapiens	9606	AZGP1	1	2	UP000005640_9606_20586_human_20230803
DYJ_DDA0	2		_QDSQLQK_		TRUE	_QDSQLQK_	QDSQLQK	-66.3474	0.766175	-66.3474	P25311	TRUE	_QDSQLQK_	_QDSQLQK_	423.719	0.000836153	577191	noloss	4	y	1	516.314	8.10998	TRUE	sp	P25311	P25311	ZA2G_HUMAN	Zinc-alpha-2-glycoprotein	Homo sapiens	9606	AZGP1	1	2	UP000005640_9606_20586_human_20230803
DYJ_DDA0	2		_QDSQLQK_		TRUE	_QDSQLQK_	QDSQLQK	-66.3474	0.766175	-66.3474	P25311	TRUE	_QDSQLQK_	_QDSQLQK_	423.719	0.000836153	577191	noloss	5	y	1	603.346	28.6011	FALSE	sp	P25311	P25311	ZA2G_HUMAN	Zinc-alpha-2-glycoprotein	Homo sapiens	9606	AZGP1	1	2	UP000005640_9606_20586_human_20230803
DYJ_DDA0	2		_QDSQLQK_		TRUE	_QDSQLQK_	QDSQLQK	-66.3474	0.766175	-66.3474	P25311	TRUE	_QDSQLQK_	_QDSQLQK_	423.719	0.000836153	577191	noloss	6	y	1	718.373	19.1095	FALSE	sp	P25311	P25311	ZA2G_HUMAN	Zinc-alpha-2-glycoprotein	Homo sapiens	9606	AZGP1	1	2	UP000005640_9606_20586_human_20230803
DYJ_DDA0	2		_QDSQLQK_		TRUE	_QDSQLQK_	QDSQLQK	-66.3474	0.766175	-66.3474	P25311	TRUE	_QDSQLQK_	_QDSQLQK_	423.719	0.000836153	577191	NH3	3	b	1	314.098	20.6529	FALSE	sp	P25311	P25311	ZA2G_HUMAN	Zinc-alpha-2-glycoprotein	Homo sapiens	9606	AZGP1	1	2	UP000005640_9606_20586_human_20230803
DYJ_DDA0	2		_QDSQLQK_		TRUE	_QDSQLQK_	QDSQLQK	-66.3474	0.766175	-66.3474	P25311	TRUE	_QDSQLQK_	_QDSQLQK_	423.719	0.000836153	577191	NH3	4	y	1	499.287	29.3572	FALSE	sp	P25311	P25311	ZA2G_HUMAN	Zinc-alpha-2-glycoprotein	Homo sapiens	9606	AZGP1	1	2	UP000005640_9606_20586_human_20230803
DYJ_DDA0	2		_QDSQLQK_		TRUE	_QDSQLQK_	QDSQLQK	-66.3474	0.766175	-66.3474	P25311	TRUE	_QDSQLQK_	_QDSQLQK_	423.719	0.000836153	577191	NH3	5	y	1	586.32	14.807	TRUE	sp	P25311	P25311	ZA2G_HUMAN	Zinc-alpha-2-glycoprotein	Homo sapiens	9606	AZGP1	1	2	UP000005640_9606_20586_human_20230803
DYJ_DDA0	2		_QDSQLQK_		TRUE	_QDSQLQK_	QDSQLQK	-66.3474	0.766175	-66.3474	P25311	TRUE	_QDSQLQK_	_QDSQLQK_	423.719	0.000836153	577191	NH3	5	y	2	293.663	5.19407	TRUE	sp	P25311	P25311	ZA2G_HUMAN	Zinc-alpha-2-glycoprotein	Homo sapiens	9606	AZGP1	1	2	UP000005640_9606_20586_human_20230803
DYJ_DDA0	2		_DTEAMKR_		TRUE	_DTEAMKR_	DTEAMKR	-84.1634	0.766242	-84.1634	P18206	TRUE	_DTEAMKR_	_DTEAMKR_	425.708	0.00055319	334350	noloss	3	y	1	434.254	33.0697	FALSE	sp	P18206	P18206	VINC_HUMAN	Vinculin	Homo sapiens	9606	VCL	1	4	UP000005640_9606_20586_human_20230803
DYJ_DDA0	2		_DTEAMKR_		TRUE	_DTEAMKR_	DTEAMKR	-84.1634	0.766242	-84.1634	P18206	TRUE	_DTEAMKR_	_DTEAMKR_	425.708	0.00055319	334350	noloss	4	y	1	505.292	100	FALSE	sp	P18206	P18206	VINC_HUMAN	Vinculin	Homo sapiens	9606	VCL	1	4	UP000005640_9606_20586_human_20230803
DYJ_DDA0	2		_DTEAMKR_		TRUE	_DTEAMKR_	DTEAMKR	-84.1634	0.766242	-84.1634	P18206	TRUE	_DTEAMKR_	_DTEAMKR_	425.708	0.00055319	334350	noloss	4	y	2	253.149	7.5348	TRUE	sp	P18206	P18206	VINC_HUMAN	Vinculin	Homo sapiens	9606	VCL	1	4	UP000005640_9606_20586_human_20230803
DYJ_DDA0	2		_DTEAMKR_		TRUE	_DTEAMKR_	DTEAMKR	-84.1634	0.766242	-84.1634	P18206	TRUE	_DTEAMKR_	_DTEAMKR_	425.708	0.00055319	334350	noloss	5	y	1	634.334	89.4407	FALSE	sp	P18206	P18206	VINC_HUMAN	Vinculin	Homo sapiens	9606	VCL	1	4	UP000005640_9606_20586_human_20230803
DYJ_DDA0	2		_DTEAMKR_		TRUE	_DTEAMKR_	DTEAMKR	-84.1634	0.766242	-84.1634	P18206	TRUE	_DTEAMKR_	_DTEAMKR_	425.708	0.00055319	334350	noloss	5	y	2	317.671	7.35941	TRUE	sp	P18206	P18206	VINC_HUMAN	Vinculin	Homo sapiens	9606	VCL	1	4	UP000005640_9606_20586_human_20230803
DYJ_DDA0	2		_DTEAMKR_		TRUE	_DTEAMKR_	DTEAMKR	-84.1634	0.766242	-84.1634	P18206	TRUE	_DTEAMKR_	_DTEAMKR_	425.708	0.00055319	334350	noloss	6	y	2	368.195	16.2365	FALSE	sp	P18206	P18206	VINC_HUMAN	Vinculin	Homo sapiens	9606	VCL	1	4	UP000005640_9606_20586_human_20230803
DYJ_DDA0	2		_DTEAMKR_		TRUE	_DTEAMKR_	DTEAMKR	-84.1634	0.766242	-84.1634	P18206	TRUE	_DTEAMKR_	_DTEAMKR_	425.708	0.00055319	334350	noloss	6	y	1	735.382	5.08497	TRUE	sp	P18206	P18206	VINC_HUMAN	Vinculin	Homo sapiens	9606	VCL	1	4	UP000005640_9606_20586_human_20230803
DYJ_DDA0	2		_DTEAMKR_		TRUE	_DTEAMKR_	DTEAMKR	-84.1634	0.766242	-84.1634	P18206	TRUE	_DTEAMKR_	_DTEAMKR_	425.708	0.00055319	334350	NH3	4	y	1	488.265	6.14972	TRUE	sp	P18206	P18206	VINC_HUMAN	Vinculin	Homo sapiens	9606	VCL	1	4	UP000005640_9606_20586_human_20230803
DYJ_DDA0	2		_DTEAMKR_		TRUE	_DTEAMKR_	DTEAMKR	-84.1634	0.766242	-84.1634	P18206	TRUE	_DTEAMKR_	_DTEAMKR_	425.708	0.00055319	334350	H2O	5	y	2	308.665	23.0899	FALSE	sp	P18206	P18206	VINC_HUMAN	Vinculin	Homo sapiens	9606	VCL	1	4	UP000005640_9606_20586_human_20230803
DYJ_DDA0	2		_DTEAMKR_		TRUE	_DTEAMKR_	DTEAMKR	-84.1634	0.766242	-84.1634	P18206	TRUE	_DTEAMKR_	_DTEAMKR_	425.708	0.00055319	334350	H2O	5	y	1	616.324	14.7592	TRUE	sp	P18206	P18206	VINC_HUMAN	Vinculin	Homo sapiens	9606	VCL	1	4	UP000005640_9606_20586_human_20230803
DYJ_DDA0	2		_DTEAMKR_		TRUE	_DTEAMKR_	DTEAMKR	-84.1634	0.766242	-84.1634	P18206	TRUE	_DTEAMKR_	_DTEAMKR_	425.708	0.00055319	334350	H2O	6	y	2	359.189	15.1267	FALSE	sp	P18206	P18206	VINC_HUMAN	Vinculin	Homo sapiens	9606	VCL	1	4	UP000005640_9606_20586_human_20230803
DYJ_DDA0	2		_SHDELPR_		TRUE	_SHDELPR_	SHDELPR	-35.3894	0.779585	-35.3894	P04114	TRUE	_SHDELPR_	_SHDELPR_	427.212	6.13E-05	2.76E+09	noloss	3	b	1	340.125	7.03996	FALSE	sp	P04114	P04114	APOB_HUMAN	Apolipoprotein B-100	Homo sapiens	9606	APOB	1	2	UP000005640_9606_20586_human_20230803
DYJ_DDA0	2		_SHDELPR_		TRUE	_SHDELPR_	SHDELPR	-35.3894	0.779585	-35.3894	P04114	TRUE	_SHDELPR_	_SHDELPR_	427.212	6.13E-05	2.76E+09	noloss	3	y	1	385.256	16.3036	FALSE	sp	P04114	P04114	APOB_HUMAN	Apolipoprotein B-100	Homo sapiens	9606	APOB	1	2	UP000005640_9606_20586_human_20230803
DYJ_DDA0	2		_SHDELPR_		TRUE	_SHDELPR_	SHDELPR	-35.3894	0.779585	-35.3894	P04114	TRUE	_SHDELPR_	_SHDELPR_	427.212	6.13E-05	2.76E+09	noloss	4	b	1	469.168	5.04941	FALSE	sp	P04114	P04114	APOB_HUMAN	Apolipoprotein B-100	Homo sapiens	9606	APOB	1	2	UP000005640_9606_20586_human_20230803
DYJ_DDA0	2		_SHDELPR_		TRUE	_SHDELPR_	SHDELPR	-35.3894	0.779585	-35.3894	P04114	TRUE	_SHDELPR_	_SHDELPR_	427.212	6.13E-05	2.76E+09	noloss	4	y	1	514.298	37.9575	FALSE	sp	P04114	P04114	APOB_HUMAN	Apolipoprotein B-100	Homo sapiens	9606	APOB	1	2	UP000005640_9606_20586_human_20230803
DYJ_DDA0	2		_SHDELPR_		TRUE	_SHDELPR_	SHDELPR	-35.3894	0.779585	-35.3894	P04114	TRUE	_SHDELPR_	_SHDELPR_	427.212	6.13E-05	2.76E+09	noloss	5	b	1	582.252	2.21395	TRUE	sp	P04114	P04114	APOB_HUMAN	Apolipoprotein B-100	Homo sapiens	9606	APOB	1	2	UP000005640_9606_20586_human_20230803
DYJ_DDA0	2		_SHDELPR_		TRUE	_SHDELPR_	SHDELPR	-35.3894	0.779585	-35.3894	P04114	TRUE	_SHDELPR_	_SHDELPR_	427.212	6.13E-05	2.76E+09	noloss	5	y	1	629.325	100	FALSE	sp	P04114	P04114	APOB_HUMAN	Apolipoprotein B-100	Homo sapiens	9606	APOB	1	2	UP000005640_9606_20586_human_20230803
DYJ_DDA0	2		_SHDELPR_		TRUE	_SHDELPR_	SHDELPR	-35.3894	0.779585	-35.3894	P04114	TRUE	_SHDELPR_	_SHDELPR_	427.212	6.13E-05	2.76E+09	noloss	6	y	2	383.696	35.6577	FALSE	sp	P04114	P04114	APOB_HUMAN	Apolipoprotein B-100	Homo sapiens	9606	APOB	1	2	UP000005640_9606_20586_human_20230803
DYJ_DDA0	2		_SHDELPR_		TRUE	_SHDELPR_	SHDELPR	-35.3894	0.779585	-35.3894	P04114	TRUE	_SHDELPR_	_SHDELPR_	427.212	6.13E-05	2.76E+09	H2O	3	b	1	322.115	3.57817	TRUE	sp	P04114	P04114	APOB_HUMAN	Apolipoprotein B-100	Homo sapiens	9606	APOB	1	2	UP000005640_9606_20586_human_20230803
DYJ_DDA0	2		_SHDELPR_		TRUE	_SHDELPR_	SHDELPR	-35.3894	0.779585	-35.3894	P04114	TRUE	_SHDELPR_	_SHDELPR_	427.212	6.13E-05	2.76E+09	NH3	3	y	1	368.229	2.57461	TRUE	sp	P04114	P04114	APOB_HUMAN	Apolipoprotein B-100	Homo sapiens	9606	APOB	1	2	UP000005640_9606_20586_human_20230803
DYJ_DDA0	2		_SHDELPR_		TRUE	_SHDELPR_	SHDELPR	-35.3894	0.779585	-35.3894	P04114	TRUE	_SHDELPR_	_SHDELPR_	427.212	6.13E-05	2.76E+09	H2O	4	y	1	496.288	4.66237	TRUE	sp	P04114	P04114	APOB_HUMAN	Apolipoprotein B-100	Homo sapiens	9606	APOB	1	2	UP000005640_9606_20586_human_20230803
DYJ_DDA0	2		_SHDELPR_		TRUE	_SHDELPR_	SHDELPR	-35.3894	0.779585	-35.3894	P04114	TRUE	_SHDELPR_	_SHDELPR_	427.212	6.13E-05	2.76E+09	H2O	5	y	1	611.315	2.59193	TRUE	sp	P04114	P04114	APOB_HUMAN	Apolipoprotein B-100	Homo sapiens	9606	APOB	1	2	UP000005640_9606_20586_human_20230803
DYJ_DDA0	2		_SHDELPR_		TRUE	_SHDELPR_	SHDELPR	-35.3894	0.779585	-35.3894	P04114	TRUE	_SHDELPR_	_SHDELPR_	427.212	6.13E-05	2.76E+09	H2O	6	y	2	374.69	2.52066	TRUE	sp	P04114	P04114	APOB_HUMAN	Apolipoprotein B-100	Homo sapiens	9606	APOB	1	2	UP000005640_9606_20586_human_20230803
DYJ_DDA0	1		_SHDELPR_		TRUE	_SHDELPR_	SHDELPR	-35.3894	1.32757	-35.3894	P04114	TRUE	_SHDELPR_	_SHDELPR_	853.416	2.11E-05	1.82E+09	noloss	3	b	1	340.125	11.2312	FALSE	sp	P04114	P04114	APOB_HUMAN	Apolipoprotein B-100	Homo sapiens	9606	APOB	1	2	UP000005640_9606_20586_human_20230803
DYJ_DDA0	1		_SHDELPR_		TRUE	_SHDELPR_	SHDELPR	-35.3894	1.32757	-35.3894	P04114	TRUE	_SHDELPR_	_SHDELPR_	853.416	2.11E-05	1.82E+09	noloss	3	y	1	385.256	36.0878	FALSE	sp	P04114	P04114	APOB_HUMAN	Apolipoprotein B-100	Homo sapiens	9606	APOB	1	2	UP000005640_9606_20586_human_20230803
DYJ_DDA0	1		_SHDELPR_		TRUE	_SHDELPR_	SHDELPR	-35.3894	1.32757	-35.3894	P04114	TRUE	_SHDELPR_	_SHDELPR_	853.416	2.11E-05	1.82E+09	noloss	4	b	1	469.168	48.4905	FALSE	sp	P04114	P04114	APOB_HUMAN	Apolipoprotein B-100	Homo sapiens	9606	APOB	1	2	UP000005640_9606_20586_human_20230803
DYJ_DDA0	1		_SHDELPR_		TRUE	_SHDELPR_	SHDELPR	-35.3894	1.32757	-35.3894	P04114	TRUE	_SHDELPR_	_SHDELPR_	853.416	2.11E-05	1.82E+09	noloss	4	y	1	514.298	100	FALSE	sp	P04114	P04114	APOB_HUMAN	Apolipoprotein B-100	Homo sapiens	9606	APOB	1	2	UP000005640_9606_20586_human_20230803
DYJ_DDA0	1		_SHDELPR_		TRUE	_SHDELPR_	SHDELPR	-35.3894	1.32757	-35.3894	P04114	TRUE	_SHDELPR_	_SHDELPR_	853.416	2.11E-05	1.82E+09	noloss	5	b	1	582.252	74.8151	FALSE	sp	P04114	P04114	APOB_HUMAN	Apolipoprotein B-100	Homo sapiens	9606	APOB	1	2	UP000005640_9606_20586_human_20230803
DYJ_DDA0	1		_SHDELPR_		TRUE	_SHDELPR_	SHDELPR	-35.3894	1.32757	-35.3894	P04114	TRUE	_SHDELPR_	_SHDELPR_	853.416	2.11E-05	1.82E+09	noloss	5	y	1	629.325	11.13	FALSE	sp	P04114	P04114	APOB_HUMAN	Apolipoprotein B-100	Homo sapiens	9606	APOB	1	2	UP000005640_9606_20586_human_20230803
DYJ_DDA0	1		_SHDELPR_		TRUE	_SHDELPR_	SHDELPR	-35.3894	1.32757	-35.3894	P04114	TRUE	_SHDELPR_	_SHDELPR_	853.416	2.11E-05	1.82E+09	noloss	6	b	1	679.305	3.78625	TRUE	sp	P04114	P04114	APOB_HUMAN	Apolipoprotein B-100	Homo sapiens	9606	APOB	1	2	UP000005640_9606_20586_human_20230803
DYJ_DDA0	1		_SHDELPR_		TRUE	_SHDELPR_	SHDELPR	-35.3894	1.32757	-35.3894	P04114	TRUE	_SHDELPR_	_SHDELPR_	853.416	2.11E-05	1.82E+09	noloss	6	y	1	766.384	2.28833	TRUE	sp	P04114	P04114	APOB_HUMAN	Apolipoprotein B-100	Homo sapiens	9606	APOB	1	2	UP000005640_9606_20586_human_20230803
DYJ_DDA0	1		_SHDELPR_		TRUE	_SHDELPR_	SHDELPR	-35.3894	1.32757	-35.3894	P04114	TRUE	_SHDELPR_	_SHDELPR_	853.416	2.11E-05	1.82E+09	H2O	3	b	1	322.115	2.49695	TRUE	sp	P04114	P04114	APOB_HUMAN	Apolipoprotein B-100	Homo sapiens	9606	APOB	1	2	UP000005640_9606_20586_human_20230803
DYJ_DDA0	1		_SHDELPR_		TRUE	_SHDELPR_	SHDELPR	-35.3894	1.32757	-35.3894	P04114	TRUE	_SHDELPR_	_SHDELPR_	853.416	2.11E-05	1.82E+09	NH3	3	y	1	368.229	3.17646	TRUE	sp	P04114	P04114	APOB_HUMAN	Apolipoprotein B-100	Homo sapiens	9606	APOB	1	2	UP000005640_9606_20586_human_20230803
DYJ_DDA0	1		_SHDELPR_		TRUE	_SHDELPR_	SHDELPR	-35.3894	1.32757	-35.3894	P04114	TRUE	_SHDELPR_	_SHDELPR_	853.416	2.11E-05	1.82E+09	H2O	4	b	1	451.157	3.98001	TRUE	sp	P04114	P04114	APOB_HUMAN	Apolipoprotein B-100	Homo sapiens	9606	APOB	1	2	UP000005640_9606_20586_human_20230803
DYJ_DDA0	1		_SHDELPR_		TRUE	_SHDELPR_	SHDELPR	-35.3894	1.32757	-35.3894	P04114	TRUE	_SHDELPR_	_SHDELPR_	853.416	2.11E-05	1.82E+09	H2O	4	y	1	496.288	5.08553	TRUE	sp	P04114	P04114	APOB_HUMAN	Apolipoprotein B-100	Homo sapiens	9606	APOB	1	2	UP000005640_9606_20586_human_20230803
DYJ_DDA0	1		_SHDELPR_		TRUE	_SHDELPR_	SHDELPR	-35.3894	1.32757	-35.3894	P04114	TRUE	_SHDELPR_	_SHDELPR_	853.416	2.11E-05	1.82E+09	H2O	5	b	1	564.241	8.39704	TRUE	sp	P04114	P04114	APOB_HUMAN	Apolipoprotein B-100	Homo sapiens	9606	APOB	1	2	UP000005640_9606_20586_human_20230803
DYJ_DDA0	1		_SHDELPR_		TRUE	_SHDELPR_	SHDELPR	-35.3894	1.32757	-35.3894	P04114	TRUE	_SHDELPR_	_SHDELPR_	853.416	2.11E-05	1.82E+09	NH3	5	y	1	612.299	3.73887	TRUE	sp	P04114	P04114	APOB_HUMAN	Apolipoprotein B-100	Homo sapiens	9606	APOB	1	2	UP000005640_9606_20586_human_20230803
DYJ_DDA0	2		_IEGDHGAR_		TRUE	_IEGDHGAR_	IEGDHGAR	-103.901	0.775384	-103.901	P01024	TRUE	_IEGDHGAR_	_IEGDHGAR_	427.709	0	650884	noloss	3	y	1	303.178	29.3424	FALSE	sp	P01024	P01024	CO3_HUMAN	Complement C3	Homo sapiens	9606	C3	1	2	UP000005640_9606_20586_human_20230803
DYJ_DDA0	2		_IEGDHGAR_		TRUE	_IEGDHGAR_	IEGDHGAR	-103.901	0.775384	-103.901	P01024	TRUE	_IEGDHGAR_	_IEGDHGAR_	427.709	0	650884	noloss	4	y	1	440.236	100	FALSE	sp	P01024	P01024	CO3_HUMAN	Complement C3	Homo sapiens	9606	C3	1	2	UP000005640_9606_20586_human_20230803
DYJ_DDA0	2		_IEGDHGAR_		TRUE	_IEGDHGAR_	IEGDHGAR	-103.901	0.775384	-103.901	P01024	TRUE	_IEGDHGAR_	_IEGDHGAR_	427.709	0	650884	noloss	4	y	2	220.622	4.77484	TRUE	sp	P01024	P01024	CO3_HUMAN	Complement C3	Homo sapiens	9606	C3	1	2	UP000005640_9606_20586_human_20230803
DYJ_DDA0	2		_IEGDHGAR_		TRUE	_IEGDHGAR_	IEGDHGAR	-103.901	0.775384	-103.901	P01024	TRUE	_IEGDHGAR_	_IEGDHGAR_	427.709	0	650884	noloss	5	y	1	555.263	2.14974	TRUE	sp	P01024	P01024	CO3_HUMAN	Complement C3	Homo sapiens	9606	C3	1	2	UP000005640_9606_20586_human_20230803
DYJ_DDA0	2		_IEGDHGAR_		TRUE	_IEGDHGAR_	IEGDHGAR	-103.901	0.775384	-103.901	P01024	TRUE	_IEGDHGAR_	_IEGDHGAR_	427.709	0	650884	noloss	6	y	1	612.285	79.9118	FALSE	sp	P01024	P01024	CO3_HUMAN	Complement C3	Homo sapiens	9606	C3	1	2	UP000005640_9606_20586_human_20230803
DYJ_DDA0	2		_IEGDHGAR_		TRUE	_IEGDHGAR_	IEGDHGAR	-103.901	0.775384	-103.901	P01024	TRUE	_IEGDHGAR_	_IEGDHGAR_	427.709	0	650884	noloss	6	y	2	306.646	4.96952	FALSE	sp	P01024	P01024	CO3_HUMAN	Complement C3	Homo sapiens	9606	C3	1	2	UP000005640_9606_20586_human_20230803
DYJ_DDA0	2		_IEGDHGAR_		TRUE	_IEGDHGAR_	IEGDHGAR	-103.901	0.775384	-103.901	P01024	TRUE	_IEGDHGAR_	_IEGDHGAR_	427.709	0	650884	noloss	7	y	1	741.327	26.6024	FALSE	sp	P01024	P01024	CO3_HUMAN	Complement C3	Homo sapiens	9606	C3	1	2	UP000005640_9606_20586_human_20230803
DYJ_DDA0	2		_IEGDHGAR_		TRUE	_IEGDHGAR_	IEGDHGAR	-103.901	0.775384	-103.901	P01024	TRUE	_IEGDHGAR_	_IEGDHGAR_	427.709	0	650884	noloss	7	y	2	371.167	3.90523	TRUE	sp	P01024	P01024	CO3_HUMAN	Complement C3	Homo sapiens	9606	C3	1	2	UP000005640_9606_20586_human_20230803
DYJ_DDA0	2		_IEGDHGAR_		TRUE	_IEGDHGAR_	IEGDHGAR	-103.901	0.775384	-103.901	P01024	TRUE	_IEGDHGAR_	_IEGDHGAR_	427.709	0	650884	NH3	3	y	1	286.151	2.56997	TRUE	sp	P01024	P01024	CO3_HUMAN	Complement C3	Homo sapiens	9606	C3	1	2	UP000005640_9606_20586_human_20230803
DYJ_DDA0	2		_IEGDHGAR_		TRUE	_IEGDHGAR_	IEGDHGAR	-103.901	0.775384	-103.901	P01024	TRUE	_IEGDHGAR_	_IEGDHGAR_	427.709	0	650884	NH3	4	y	1	423.21	1.84446	TRUE	sp	P01024	P01024	CO3_HUMAN	Complement C3	Homo sapiens	9606	C3	1	2	UP000005640_9606_20586_human_20230803
DYJ_DDA0	2		_IEGDHGAR_		TRUE	_IEGDHGAR_	IEGDHGAR	-103.901	0.775384	-103.901	P01024	TRUE	_IEGDHGAR_	_IEGDHGAR_	427.709	0	650884	NH3	5	y	1	538.237	1.10132	TRUE	sp	P01024	P01024	CO3_HUMAN	Complement C3	Homo sapiens	9606	C3	1	2	UP000005640_9606_20586_human_20230803
DYJ_DDA0	2		_IEGDHGAR_		TRUE	_IEGDHGAR_	IEGDHGAR	-103.901	0.775384	-103.901	P01024	TRUE	_IEGDHGAR_	_IEGDHGAR_	427.709	0	650884	H2O	6	y	2	297.641	1.00449	TRUE	sp	P01024	P01024	CO3_HUMAN	Complement C3	Homo sapiens	9606	C3	1	2	UP000005640_9606_20586_human_20230803
DYJ_DDA0	2		_IEGDHGAR_		TRUE	_IEGDHGAR_	IEGDHGAR	-103.901	0.775384	-103.901	P01024	TRUE	_IEGDHGAR_	_IEGDHGAR_	427.709	0	650884	NH3	6	y	1	595.258	1.73856	TRUE	sp	P01024	P01024	CO3_HUMAN	Complement C3	Homo sapiens	9606	C3	1	2	UP000005640_9606_20586_human_20230803
DYJ_DDA0	2		_IEGDHGAR_		TRUE	_IEGDHGAR_	IEGDHGAR	-103.901	0.775384	-103.901	P01024	TRUE	_IEGDHGAR_	_IEGDHGAR_	427.709	0	650884	H2O	7	y	2	362.162	9.84765	FALSE	sp	P01024	P01024	CO3_HUMAN	Complement C3	Homo sapiens	9606	C3	1	2	UP000005640_9606_20586_human_20230803
DYJ_DDA0	2		_IEGDHGAR_		TRUE	_IEGDHGAR_	IEGDHGAR	-103.901	0.775384	-103.901	P01024	TRUE	_IEGDHGAR_	_IEGDHGAR_	427.709	0	650884	H2O	7	y	1	723.317	3.55701	TRUE	sp	P01024	P01024	CO3_HUMAN	Complement C3	Homo sapiens	9606	C3	1	2	UP000005640_9606_20586_human_20230803
DYJ_DDA0	2		_IEGDHGAR_		TRUE	_IEGDHGAR_	IEGDHGAR	-103.901	0.775384	-103.901	P01024	TRUE	_IEGDHGAR_	_IEGDHGAR_	427.709	0	650884	H2O	6	y	1	594.274	2.11968	TRUE	sp	P01024	P01024	CO3_HUMAN	Complement C3	Homo sapiens	9606	C3	1	2	UP000005640_9606_20586_human_20230803
DYJ_DDA0	2		_MEEM[+16]GSR_		TRUE	_MEEM[Oxidation (M)]GSR_	MEEMGSR	-123.161	0.8054	-123.161	P02649	TRUE	_MEEM[+16]GSR_	_MEEM[Oxidation (M)]GSR_	428.17	5.03E-05	21675980	noloss	3	b	1	390.133	10.1443	TRUE	sp	P02649	P02649	APOE_HUMAN	Apolipoprotein E	Homo sapiens	9606	APOE	1	1	UP000005640_9606_20586_human_20230803
DYJ_DDA0	2		_MEEM[+16]GSR_		TRUE	_MEEM[Oxidation (M)]GSR_	MEEMGSR	-123.161	0.8054	-123.161	P02649	TRUE	_MEEM[+16]GSR_	_MEEM[Oxidation (M)]GSR_	428.17	5.03E-05	21675980	noloss	3	y	1	319.172	51.8145	FALSE	sp	P02649	P02649	APOE_HUMAN	Apolipoprotein E	Homo sapiens	9606	APOE	1	1	UP000005640_9606_20586_human_20230803
DYJ_DDA0	2		_MEEM[+16]GSR_		TRUE	_MEEM[Oxidation (M)]GSR_	MEEMGSR	-123.161	0.8054	-123.161	P02649	TRUE	_MEEM[+16]GSR_	_MEEM[Oxidation (M)]GSR_	428.17	5.03E-05	21675980	noloss	4	y	1	466.208	34.9791	FALSE	sp	P02649	P02649	APOE_HUMAN	Apolipoprotein E	Homo sapiens	9606	APOE	1	1	UP000005640_9606_20586_human_20230803
DYJ_DDA0	2		_MEEM[+16]GSR_		TRUE	_MEEM[Oxidation (M)]GSR_	MEEMGSR	-123.161	0.8054	-123.161	P02649	TRUE	_MEEM[+16]GSR_	_MEEM[Oxidation (M)]GSR_	428.17	5.03E-05	21675980	noloss	4	y	2	233.608	5.04932	TRUE	sp	P02649	P02649	APOE_HUMAN	Apolipoprotein E	Homo sapiens	9606	APOE	1	1	UP000005640_9606_20586_human_20230803
DYJ_DDA0	2		_MEEM[+16]GSR_		TRUE	_MEEM[Oxidation (M)]GSR_	MEEMGSR	-123.161	0.8054	-123.161	P02649	TRUE	_MEEM[+16]GSR_	_MEEM[Oxidation (M)]GSR_	428.17	5.03E-05	21675980	noloss	5	y	1	595.25	100	FALSE	sp	P02649	P02649	APOE_HUMAN	Apolipoprotein E	Homo sapiens	9606	APOE	1	1	UP000005640_9606_20586_human_20230803
DYJ_DDA0	2		_MEEM[+16]GSR_		TRUE	_MEEM[Oxidation (M)]GSR_	MEEMGSR	-123.161	0.8054	-123.161	P02649	TRUE	_MEEM[+16]GSR_	_MEEM[Oxidation (M)]GSR_	428.17	5.03E-05	21675980	noloss	5	y	2	298.129	2.13678	TRUE	sp	P02649	P02649	APOE_HUMAN	Apolipoprotein E	Homo sapiens	9606	APOE	1	1	UP000005640_9606_20586_human_20230803
DYJ_DDA0	2		_MEEM[+16]GSR_		TRUE	_MEEM[Oxidation (M)]GSR_	MEEMGSR	-123.161	0.8054	-123.161	P02649	TRUE	_MEEM[+16]GSR_	_MEEM[Oxidation (M)]GSR_	428.17	5.03E-05	21675980	noloss	6	y	1	724.293	95.5997	FALSE	sp	P02649	P02649	APOE_HUMAN	Apolipoprotein E	Homo sapiens	9606	APOE	1	1	UP000005640_9606_20586_human_20230803
DYJ_DDA0	2		_MEEM[+16]GSR_		TRUE	_MEEM[Oxidation (M)]GSR_	MEEMGSR	-123.161	0.8054	-123.161	P02649	TRUE	_MEEM[+16]GSR_	_MEEM[Oxidation (M)]GSR_	428.17	5.03E-05	21675980	H2O	3	b	1	372.122	1.11907	TRUE	sp	P02649	P02649	APOE_HUMAN	Apolipoprotein E	Homo sapiens	9606	APOE	1	1	UP000005640_9606_20586_human_20230803
DYJ_DDA0	2		_MEEM[+16]GSR_		TRUE	_MEEM[Oxidation (M)]GSR_	MEEMGSR	-123.161	0.8054	-123.161	P02649	TRUE	_MEEM[+16]GSR_	_MEEM[Oxidation (M)]GSR_	428.17	5.03E-05	21675980	H2O	3	y	1	301.162	2.06261	TRUE	sp	P02649	P02649	APOE_HUMAN	Apolipoprotein E	Homo sapiens	9606	APOE	1	1	UP000005640_9606_20586_human_20230803
DYJ_DDA0	2		_MEEM[+16]GSR_		TRUE	_MEEM[Oxidation (M)]GSR_	MEEMGSR	-123.161	0.8054	-123.161	P02649	TRUE	_MEEM[+16]GSR_	_MEEM[Oxidation (M)]GSR_	428.17	5.03E-05	21675980	NH3	3	y	1	302.146	6.03341	TRUE	sp	P02649	P02649	APOE_HUMAN	Apolipoprotein E	Homo sapiens	9606	APOE	1	1	UP000005640_9606_20586_human_20230803
DYJ_DDA0	2		_MEEM[+16]GSR_		TRUE	_MEEM[Oxidation (M)]GSR_	MEEMGSR	-123.161	0.8054	-123.161	P02649	TRUE	_MEEM[+16]GSR_	_MEEM[Oxidation (M)]GSR_	428.17	5.03E-05	21675980	H2O	4	y	1	448.197	1.27871	TRUE	sp	P02649	P02649	APOE_HUMAN	Apolipoprotein E	Homo sapiens	9606	APOE	1	1	UP000005640_9606_20586_human_20230803
DYJ_DDA0	2		_MEEM[+16]GSR_		TRUE	_MEEM[Oxidation (M)]GSR_	MEEMGSR	-123.161	0.8054	-123.161	P02649	TRUE	_MEEM[+16]GSR_	_MEEM[Oxidation (M)]GSR_	428.17	5.03E-05	21675980	NH3	4	y	1	449.181	1.79478	TRUE	sp	P02649	P02649	APOE_HUMAN	Apolipoprotein E	Homo sapiens	9606	APOE	1	1	UP000005640_9606_20586_human_20230803
DYJ_DDA0	2		_MEEM[+16]GSR_		TRUE	_MEEM[Oxidation (M)]GSR_	MEEMGSR	-123.161	0.8054	-123.161	P02649	TRUE	_MEEM[+16]GSR_	_MEEM[Oxidation (M)]GSR_	428.17	5.03E-05	21675980	NH3	4	y	2	225.094	1.19014	TRUE	sp	P02649	P02649	APOE_HUMAN	Apolipoprotein E	Homo sapiens	9606	APOE	1	1	UP000005640_9606_20586_human_20230803
DYJ_DDA0	2		_MEEM[+16]GSR_		TRUE	_MEEM[Oxidation (M)]GSR_	MEEMGSR	-123.161	0.8054	-123.161	P02649	TRUE	_MEEM[+16]GSR_	_MEEM[Oxidation (M)]GSR_	428.17	5.03E-05	21675980	H2O	5	y	1	577.24	14.5641	FALSE	sp	P02649	P02649	APOE_HUMAN	Apolipoprotein E	Homo sapiens	9606	APOE	1	1	UP000005640_9606_20586_human_20230803
DYJ_DDA0	2		_MEEM[+16]GSR_		TRUE	_MEEM[Oxidation (M)]GSR_	MEEMGSR	-123.161	0.8054	-123.161	P02649	TRUE	_MEEM[+16]GSR_	_MEEM[Oxidation (M)]GSR_	428.17	5.03E-05	21675980	H2O	5	y	2	289.124	3.2866	TRUE	sp	P02649	P02649	APOE_HUMAN	Apolipoprotein E	Homo sapiens	9606	APOE	1	1	UP000005640_9606_20586_human_20230803
DYJ_DDA0	2		_MEEM[+16]GSR_		TRUE	_MEEM[Oxidation (M)]GSR_	MEEMGSR	-123.161	0.8054	-123.161	P02649	TRUE	_MEEM[+16]GSR_	_MEEM[Oxidation (M)]GSR_	428.17	5.03E-05	21675980	H2O	6	y	1	706.282	20.2695	FALSE	sp	P02649	P02649	APOE_HUMAN	Apolipoprotein E	Homo sapiens	9606	APOE	1	1	UP000005640_9606_20586_human_20230803
DYJ_DDA0	2		_MEEM[+16]GSR_		TRUE	_MEEM[Oxidation (M)]GSR_	MEEMGSR	-123.161	0.8054	-123.161	P02649	TRUE	_MEEM[+16]GSR_	_MEEM[Oxidation (M)]GSR_	428.17	5.03E-05	21675980	H2O	6	y	2	353.645	3.05906	TRUE	sp	P02649	P02649	APOE_HUMAN	Apolipoprotein E	Homo sapiens	9606	APOE	1	1	UP000005640_9606_20586_human_20230803
DYJ_DDA0	2		_M[+16]EEMGSR_		TRUE	_M[Oxidation (M)]EEMGSR_	MEEMGSR	-51.9916	0.811759	-51.9916	P02649	TRUE	_M[+16]EEMGSR_	_M[Oxidation (M)]EEMGSR_	428.17	9.07E-05	64360256	noloss	3	b	1	406.128	12.0569	TRUE	sp	P02649	P02649	APOE_HUMAN	Apolipoprotein E	Homo sapiens	9606	APOE	1	1	UP000005640_9606_20586_human_20230803
DYJ_DDA0	2		_M[+16]EEMGSR_		TRUE	_M[Oxidation (M)]EEMGSR_	MEEMGSR	-51.9916	0.811759	-51.9916	P02649	TRUE	_M[+16]EEMGSR_	_M[Oxidation (M)]EEMGSR_	428.17	9.07E-05	64360256	noloss	3	y	1	319.172	72.9874	FALSE	sp	P02649	P02649	APOE_HUMAN	Apolipoprotein E	Homo sapiens	9606	APOE	1	1	UP000005640_9606_20586_human_20230803
DYJ_DDA0	2		_M[+16]EEMGSR_		TRUE	_M[Oxidation (M)]EEMGSR_	MEEMGSR	-51.9916	0.811759	-51.9916	P02649	TRUE	_M[+16]EEMGSR_	_M[Oxidation (M)]EEMGSR_	428.17	9.07E-05	64360256	noloss	4	y	1	450.213	100	FALSE	sp	P02649	P02649	APOE_HUMAN	Apolipoprotein E	Homo sapiens	9606	APOE	1	1	UP000005640_9606_20586_human_20230803
DYJ_DDA0	2		_M[+16]EEMGSR_		TRUE	_M[Oxidation (M)]EEMGSR_	MEEMGSR	-51.9916	0.811759	-51.9916	P02649	TRUE	_M[+16]EEMGSR_	_M[Oxidation (M)]EEMGSR_	428.17	9.07E-05	64360256	noloss	4	y	2	225.61	1.22278	TRUE	sp	P02649	P02649	APOE_HUMAN	Apolipoprotein E	Homo sapiens	9606	APOE	1	1	UP000005640_9606_20586_human_20230803
DYJ_DDA0	2		_M[+16]EEMGSR_		TRUE	_M[Oxidation (M)]EEMGSR_	MEEMGSR	-51.9916	0.811759	-51.9916	P02649	TRUE	_M[+16]EEMGSR_	_M[Oxidation (M)]EEMGSR_	428.17	9.07E-05	64360256	noloss	5	y	1	579.256	86.2624	FALSE	sp	P02649	P02649	APOE_HUMAN	Apolipoprotein E	Homo sapiens	9606	APOE	1	1	UP000005640_9606_20586_human_20230803
DYJ_DDA0	2		_M[+16]EEMGSR_		TRUE	_M[Oxidation (M)]EEMGSR_	MEEMGSR	-51.9916	0.811759	-51.9916	P02649	TRUE	_M[+16]EEMGSR_	_M[Oxidation (M)]EEMGSR_	428.17	9.07E-05	64360256	noloss	6	y	1	708.298	41.5991	FALSE	sp	P02649	P02649	APOE_HUMAN	Apolipoprotein E	Homo sapiens	9606	APOE	1	1	UP000005640_9606_20586_human_20230803
DYJ_DDA0	2		_M[+16]EEMGSR_		TRUE	_M[Oxidation (M)]EEMGSR_	MEEMGSR	-51.9916	0.811759	-51.9916	P02649	TRUE	_M[+16]EEMGSR_	_M[Oxidation (M)]EEMGSR_	428.17	9.07E-05	64360256	H2O	3	b	1	388.117	1.94597	TRUE	sp	P02649	P02649	APOE_HUMAN	Apolipoprotein E	Homo sapiens	9606	APOE	1	1	UP000005640_9606_20586_human_20230803
DYJ_DDA0	2		_M[+16]EEMGSR_		TRUE	_M[Oxidation (M)]EEMGSR_	MEEMGSR	-51.9916	0.811759	-51.9916	P02649	TRUE	_M[+16]EEMGSR_	_M[Oxidation (M)]EEMGSR_	428.17	9.07E-05	64360256	NH3	3	y	1	302.146	15.5796	TRUE	sp	P02649	P02649	APOE_HUMAN	Apolipoprotein E	Homo sapiens	9606	APOE	1	1	UP000005640_9606_20586_human_20230803
DYJ_DDA0	2		_M[+16]EEMGSR_		TRUE	_M[Oxidation (M)]EEMGSR_	MEEMGSR	-51.9916	0.811759	-51.9916	P02649	TRUE	_M[+16]EEMGSR_	_M[Oxidation (M)]EEMGSR_	428.17	9.07E-05	64360256	H2O	4	y	1	432.202	2.49316	TRUE	sp	P02649	P02649	APOE_HUMAN	Apolipoprotein E	Homo sapiens	9606	APOE	1	1	UP000005640_9606_20586_human_20230803
DYJ_DDA0	2		_M[+16]EEMGSR_		TRUE	_M[Oxidation (M)]EEMGSR_	MEEMGSR	-51.9916	0.811759	-51.9916	P02649	TRUE	_M[+16]EEMGSR_	_M[Oxidation (M)]EEMGSR_	428.17	9.07E-05	64360256	NH3	4	y	1	433.186	9.62303	TRUE	sp	P02649	P02649	APOE_HUMAN	Apolipoprotein E	Homo sapiens	9606	APOE	1	1	UP000005640_9606_20586_human_20230803
DYJ_DDA0	2		_M[+16]EEMGSR_		TRUE	_M[Oxidation (M)]EEMGSR_	MEEMGSR	-51.9916	0.811759	-51.9916	P02649	TRUE	_M[+16]EEMGSR_	_M[Oxidation (M)]EEMGSR_	428.17	9.07E-05	64360256	H2O	5	y	1	561.245	24.8857	FALSE	sp	P02649	P02649	APOE_HUMAN	Apolipoprotein E	Homo sapiens	9606	APOE	1	1	UP000005640_9606_20586_human_20230803
DYJ_DDA0	2		_M[+16]EEMGSR_		TRUE	_M[Oxidation (M)]EEMGSR_	MEEMGSR	-51.9916	0.811759	-51.9916	P02649	TRUE	_M[+16]EEMGSR_	_M[Oxidation (M)]EEMGSR_	428.17	9.07E-05	64360256	H2O	6	y	1	690.288	28.5432	FALSE	sp	P02649	P02649	APOE_HUMAN	Apolipoprotein E	Homo sapiens	9606	APOE	1	1	UP000005640_9606_20586_human_20230803
DYJ_DDA0	2		_MEEMGSR_		TRUE	_MEEMGSR_	MEEMGSR	-36.1017	0.762211	-36.1017	P02649	TRUE	_MEEMGSR_	_MEEMGSR_	420.173	0.00020119	1.44E+09	noloss	3	b	1	390.133	4.72096	TRUE	sp	P02649	P02649	APOE_HUMAN	Apolipoprotein E	Homo sapiens	9606	APOE	1	1	UP000005640_9606_20586_human_20230803
DYJ_DDA0	2		_MEEMGSR_		TRUE	_MEEMGSR_	MEEMGSR	-36.1017	0.762211	-36.1017	P02649	TRUE	_MEEMGSR_	_MEEMGSR_	420.173	0.00020119	1.44E+09	noloss	3	y	1	319.172	32.3326	FALSE	sp	P02649	P02649	APOE_HUMAN	Apolipoprotein E	Homo sapiens	9606	APOE	1	1	UP000005640_9606_20586_human_20230803
DYJ_DDA0	2		_MEEMGSR_		TRUE	_MEEMGSR_	MEEMGSR	-36.1017	0.762211	-36.1017	P02649	TRUE	_MEEMGSR_	_MEEMGSR_	420.173	0.00020119	1.44E+09	noloss	4	y	1	450.213	53.8308	FALSE	sp	P02649	P02649	APOE_HUMAN	Apolipoprotein E	Homo sapiens	9606	APOE	1	1	UP000005640_9606_20586_human_20230803
DYJ_DDA0	2		_MEEMGSR_		TRUE	_MEEMGSR_	MEEMGSR	-36.1017	0.762211	-36.1017	P02649	TRUE	_MEEMGSR_	_MEEMGSR_	420.173	0.00020119	1.44E+09	noloss	4	y	2	225.61	3.43586	TRUE	sp	P02649	P02649	APOE_HUMAN	Apolipoprotein E	Homo sapiens	9606	APOE	1	1	UP000005640_9606_20586_human_20230803
DYJ_DDA0	2		_MEEMGSR_		TRUE	_MEEMGSR_	MEEMGSR	-36.1017	0.762211	-36.1017	P02649	TRUE	_MEEMGSR_	_MEEMGSR_	420.173	0.00020119	1.44E+09	noloss	5	y	1	579.256	100	FALSE	sp	P02649	P02649	APOE_HUMAN	Apolipoprotein E	Homo sapiens	9606	APOE	1	1	UP000005640_9606_20586_human_20230803
DYJ_DDA0	2		_MEEMGSR_		TRUE	_MEEMGSR_	MEEMGSR	-36.1017	0.762211	-36.1017	P02649	TRUE	_MEEMGSR_	_MEEMGSR_	420.173	0.00020119	1.44E+09	noloss	6	y	1	708.298	84.1449	FALSE	sp	P02649	P02649	APOE_HUMAN	Apolipoprotein E	Homo sapiens	9606	APOE	1	1	UP000005640_9606_20586_human_20230803
DYJ_DDA0	2		_MEEMGSR_		TRUE	_MEEMGSR_	MEEMGSR	-36.1017	0.762211	-36.1017	P02649	TRUE	_MEEMGSR_	_MEEMGSR_	420.173	0.00020119	1.44E+09	H2O	3	b	1	372.122	2.03025	TRUE	sp	P02649	P02649	APOE_HUMAN	Apolipoprotein E	Homo sapiens	9606	APOE	1	1	UP000005640_9606_20586_human_20230803
DYJ_DDA0	2		_MEEMGSR_		TRUE	_MEEMGSR_	MEEMGSR	-36.1017	0.762211	-36.1017	P02649	TRUE	_MEEMGSR_	_MEEMGSR_	420.173	0.00020119	1.44E+09	NH3	3	y	1	302.146	17.1057	TRUE	sp	P02649	P02649	APOE_HUMAN	Apolipoprotein E	Homo sapiens	9606	APOE	1	1	UP000005640_9606_20586_human_20230803
DYJ_DDA0	2		_MEEMGSR_		TRUE	_MEEMGSR_	MEEMGSR	-36.1017	0.762211	-36.1017	P02649	TRUE	_MEEMGSR_	_MEEMGSR_	420.173	0.00020119	1.44E+09	H2O	4	y	1	432.202	2.27914	TRUE	sp	P02649	P02649	APOE_HUMAN	Apolipoprotein E	Homo sapiens	9606	APOE	1	1	UP000005640_9606_20586_human_20230803
DYJ_DDA0	2		_MEEMGSR_		TRUE	_MEEMGSR_	MEEMGSR	-36.1017	0.762211	-36.1017	P02649	TRUE	_MEEMGSR_	_MEEMGSR_	420.173	0.00020119	1.44E+09	NH3	4	y	1	433.186	10.0887	TRUE	sp	P02649	P02649	APOE_HUMAN	Apolipoprotein E	Homo sapiens	9606	APOE	1	1	UP000005640_9606_20586_human_20230803
DYJ_DDA0	2		_MEEMGSR_		TRUE	_MEEMGSR_	MEEMGSR	-36.1017	0.762211	-36.1017	P02649	TRUE	_MEEMGSR_	_MEEMGSR_	420.173	0.00020119	1.44E+09	H2O	5	y	1	561.245	18.9057	FALSE	sp	P02649	P02649	APOE_HUMAN	Apolipoprotein E	Homo sapiens	9606	APOE	1	1	UP000005640_9606_20586_human_20230803
DYJ_DDA0	2		_MEEMGSR_		TRUE	_MEEMGSR_	MEEMGSR	-36.1017	0.762211	-36.1017	P02649	TRUE	_MEEMGSR_	_MEEMGSR_	420.173	0.00020119	1.44E+09	H2O	6	y	1	690.288	17.1475	FALSE	sp	P02649	P02649	APOE_HUMAN	Apolipoprotein E	Homo sapiens	9606	APOE	1	1	UP000005640_9606_20586_human_20230803
DYJ_DDA0	2		_M[+16]EEM[+16]GSR_		TRUE	_M[Oxidation (M)]EEM[Oxidation (M)]GSR_	MEEMGSR	-35.5384	0.838924	-35.5384	P02649	TRUE	_M[+16]EEM[+16]GSR_	_M[Oxidation (M)]EEM[Oxidation (M)]GSR_	436.168	0.000130244	99368370	noloss	3	b	1	406.128	16.9659	TRUE	sp	P02649	P02649	APOE_HUMAN	Apolipoprotein E	Homo sapiens	9606	APOE	1	1	UP000005640_9606_20586_human_20230803
DYJ_DDA0	2		_M[+16]EEM[+16]GSR_		TRUE	_M[Oxidation (M)]EEM[Oxidation (M)]GSR_	MEEMGSR	-35.5384	0.838924	-35.5384	P02649	TRUE	_M[+16]EEM[+16]GSR_	_M[Oxidation (M)]EEM[Oxidation (M)]GSR_	436.168	0.000130244	99368370	noloss	3	y	1	319.172	100	FALSE	sp	P02649	P02649	APOE_HUMAN	Apolipoprotein E	Homo sapiens	9606	APOE	1	1	UP000005640_9606_20586_human_20230803
DYJ_DDA0	2		_M[+16]EEM[+16]GSR_		TRUE	_M[Oxidation (M)]EEM[Oxidation (M)]GSR_	MEEMGSR	-35.5384	0.838924	-35.5384	P02649	TRUE	_M[+16]EEM[+16]GSR_	_M[Oxidation (M)]EEM[Oxidation (M)]GSR_	436.168	0.000130244	99368370	noloss	4	b	2	277.085	24.5027	FALSE	sp	P02649	P02649	APOE_HUMAN	Apolipoprotein E	Homo sapiens	9606	APOE	1	1	UP000005640_9606_20586_human_20230803
DYJ_DDA0	2		_M[+16]EEM[+16]GSR_		TRUE	_M[Oxidation (M)]EEM[Oxidation (M)]GSR_	MEEMGSR	-35.5384	0.838924	-35.5384	P02649	TRUE	_M[+16]EEM[+16]GSR_	_M[Oxidation (M)]EEM[Oxidation (M)]GSR_	436.168	0.000130244	99368370	noloss	4	y	1	466.208	66.076	FALSE	sp	P02649	P02649	APOE_HUMAN	Apolipoprotein E	Homo sapiens	9606	APOE	1	1	UP000005640_9606_20586_human_20230803
DYJ_DDA0	2		_M[+16]EEM[+16]GSR_		TRUE	_M[Oxidation (M)]EEM[Oxidation (M)]GSR_	MEEMGSR	-35.5384	0.838924	-35.5384	P02649	TRUE	_M[+16]EEM[+16]GSR_	_M[Oxidation (M)]EEM[Oxidation (M)]GSR_	436.168	0.000130244	99368370	noloss	4	y	2	233.608	4.38378	TRUE	sp	P02649	P02649	APOE_HUMAN	Apolipoprotein E	Homo sapiens	9606	APOE	1	1	UP000005640_9606_20586_human_20230803
DYJ_DDA0	2		_M[+16]EEM[+16]GSR_		TRUE	_M[Oxidation (M)]EEM[Oxidation (M)]GSR_	MEEMGSR	-35.5384	0.838924	-35.5384	P02649	TRUE	_M[+16]EEM[+16]GSR_	_M[Oxidation (M)]EEM[Oxidation (M)]GSR_	436.168	0.000130244	99368370	noloss	5	y	1	595.25	75.6677	FALSE	sp	P02649	P02649	APOE_HUMAN	Apolipoprotein E	Homo sapiens	9606	APOE	1	1	UP000005640_9606_20586_human_20230803
DYJ_DDA0	2		_M[+16]EEM[+16]GSR_		TRUE	_M[Oxidation (M)]EEM[Oxidation (M)]GSR_	MEEMGSR	-35.5384	0.838924	-35.5384	P02649	TRUE	_M[+16]EEM[+16]GSR_	_M[Oxidation (M)]EEM[Oxidation (M)]GSR_	436.168	0.000130244	99368370	noloss	5	y	2	298.129	6.61354	TRUE	sp	P02649	P02649	APOE_HUMAN	Apolipoprotein E	Homo sapiens	9606	APOE	1	1	UP000005640_9606_20586_human_20230803
DYJ_DDA0	2		_M[+16]EEM[+16]GSR_		TRUE	_M[Oxidation (M)]EEM[Oxidation (M)]GSR_	MEEMGSR	-35.5384	0.838924	-35.5384	P02649	TRUE	_M[+16]EEM[+16]GSR_	_M[Oxidation (M)]EEM[Oxidation (M)]GSR_	436.168	0.000130244	99368370	noloss	6	y	1	724.293	34.7279	FALSE	sp	P02649	P02649	APOE_HUMAN	Apolipoprotein E	Homo sapiens	9606	APOE	1	1	UP000005640_9606_20586_human_20230803
DYJ_DDA0	2		_M[+16]EEM[+16]GSR_		TRUE	_M[Oxidation (M)]EEM[Oxidation (M)]GSR_	MEEMGSR	-35.5384	0.838924	-35.5384	P02649	TRUE	_M[+16]EEM[+16]GSR_	_M[Oxidation (M)]EEM[Oxidation (M)]GSR_	436.168	0.000130244	99368370	noloss	6	y	2	362.65	13.7807	TRUE	sp	P02649	P02649	APOE_HUMAN	Apolipoprotein E	Homo sapiens	9606	APOE	1	1	UP000005640_9606_20586_human_20230803
DYJ_DDA0	2		_M[+16]EEM[+16]GSR_		TRUE	_M[Oxidation (M)]EEM[Oxidation (M)]GSR_	MEEMGSR	-35.5384	0.838924	-35.5384	P02649	TRUE	_M[+16]EEM[+16]GSR_	_M[Oxidation (M)]EEM[Oxidation (M)]GSR_	436.168	0.000130244	99368370	H2O	3	b	1	388.117	4.44489	TRUE	sp	P02649	P02649	APOE_HUMAN	Apolipoprotein E	Homo sapiens	9606	APOE	1	1	UP000005640_9606_20586_human_20230803
DYJ_DDA0	2		_M[+16]EEM[+16]GSR_		TRUE	_M[Oxidation (M)]EEM[Oxidation (M)]GSR_	MEEMGSR	-35.5384	0.838924	-35.5384	P02649	TRUE	_M[+16]EEM[+16]GSR_	_M[Oxidation (M)]EEM[Oxidation (M)]GSR_	436.168	0.000130244	99368370	H2O	3	y	1	301.162	2.72399	TRUE	sp	P02649	P02649	APOE_HUMAN	Apolipoprotein E	Homo sapiens	9606	APOE	1	1	UP000005640_9606_20586_human_20230803
DYJ_DDA0	2		_M[+16]EEM[+16]GSR_		TRUE	_M[Oxidation (M)]EEM[Oxidation (M)]GSR_	MEEMGSR	-35.5384	0.838924	-35.5384	P02649	TRUE	_M[+16]EEM[+16]GSR_	_M[Oxidation (M)]EEM[Oxidation (M)]GSR_	436.168	0.000130244	99368370	NH3	3	y	1	302.146	9.36472	TRUE	sp	P02649	P02649	APOE_HUMAN	Apolipoprotein E	Homo sapiens	9606	APOE	1	1	UP000005640_9606_20586_human_20230803
DYJ_DDA0	2		_M[+16]EEM[+16]GSR_		TRUE	_M[Oxidation (M)]EEM[Oxidation (M)]GSR_	MEEMGSR	-35.5384	0.838924	-35.5384	P02649	TRUE	_M[+16]EEM[+16]GSR_	_M[Oxidation (M)]EEM[Oxidation (M)]GSR_	436.168	0.000130244	99368370	H2O	4	y	1	448.197	4.37202	TRUE	sp	P02649	P02649	APOE_HUMAN	Apolipoprotein E	Homo sapiens	9606	APOE	1	1	UP000005640_9606_20586_human_20230803
DYJ_DDA0	2		_M[+16]EEM[+16]GSR_		TRUE	_M[Oxidation (M)]EEM[Oxidation (M)]GSR_	MEEMGSR	-35.5384	0.838924	-35.5384	P02649	TRUE	_M[+16]EEM[+16]GSR_	_M[Oxidation (M)]EEM[Oxidation (M)]GSR_	436.168	0.000130244	99368370	H2O	5	y	1	577.24	15.0601	TRUE	sp	P02649	P02649	APOE_HUMAN	Apolipoprotein E	Homo sapiens	9606	APOE	1	1	UP000005640_9606_20586_human_20230803
DYJ_DDA0	2		_M[+16]EEM[+16]GSR_		TRUE	_M[Oxidation (M)]EEM[Oxidation (M)]GSR_	MEEMGSR	-35.5384	0.838924	-35.5384	P02649	TRUE	_M[+16]EEM[+16]GSR_	_M[Oxidation (M)]EEM[Oxidation (M)]GSR_	436.168	0.000130244	99368370	H2O	5	y	2	289.124	5.30845	TRUE	sp	P02649	P02649	APOE_HUMAN	Apolipoprotein E	Homo sapiens	9606	APOE	1	1	UP000005640_9606_20586_human_20230803
DYJ_DDA0	2		_M[+16]EEM[+16]GSR_		TRUE	_M[Oxidation (M)]EEM[Oxidation (M)]GSR_	MEEMGSR	-35.5384	0.838924	-35.5384	P02649	TRUE	_M[+16]EEM[+16]GSR_	_M[Oxidation (M)]EEM[Oxidation (M)]GSR_	436.168	0.000130244	99368370	H2O	6	y	1	706.282	21.1482	FALSE	sp	P02649	P02649	APOE_HUMAN	Apolipoprotein E	Homo sapiens	9606	APOE	1	1	UP000005640_9606_20586_human_20230803
DYJ_DDA0	2		_M[+16]EEM[+16]GSR_		TRUE	_M[Oxidation (M)]EEM[Oxidation (M)]GSR_	MEEMGSR	-35.5384	0.838924	-35.5384	P02649	TRUE	_M[+16]EEM[+16]GSR_	_M[Oxidation (M)]EEM[Oxidation (M)]GSR_	436.168	0.000130244	99368370	H2O	6	y	2	353.645	4.92324	TRUE	sp	P02649	P02649	APOE_HUMAN	Apolipoprotein E	Homo sapiens	9606	APOE	1	1	UP000005640_9606_20586_human_20230803
DYJ_DDA0	2		_GIRDNER_		TRUE	_GIRDNER_	GIRDNER	-192.719	0.787685	-192.719	P06396	TRUE	_GIRDNER_	_GIRDNER_	430.223	0.000576198	29503936	noloss	3	b	1	327.214	10.1591	TRUE	sp	P06396	P06396	GELS_HUMAN	Gelsolin	Homo sapiens	9606	GSN	1	1	UP000005640_9606_20586_human_20230803
DYJ_DDA0	2		_GIRDNER_		TRUE	_GIRDNER_	GIRDNER	-192.719	0.787685	-192.719	P06396	TRUE	_GIRDNER_	_GIRDNER_	430.223	0.000576198	29503936	noloss	3	y	1	418.204	51.3839	FALSE	sp	P06396	P06396	GELS_HUMAN	Gelsolin	Homo sapiens	9606	GSN	1	1	UP000005640_9606_20586_human_20230803
DYJ_DDA0	2		_GIRDNER_		TRUE	_GIRDNER_	GIRDNER	-192.719	0.787685	-192.719	P06396	TRUE	_GIRDNER_	_GIRDNER_	430.223	0.000576198	29503936	noloss	4	b	1	442.241	32.6209	FALSE	sp	P06396	P06396	GELS_HUMAN	Gelsolin	Homo sapiens	9606	GSN	1	1	UP000005640_9606_20586_human_20230803
DYJ_DDA0	2		_GIRDNER_		TRUE	_GIRDNER_	GIRDNER	-192.719	0.787685	-192.719	P06396	TRUE	_GIRDNER_	_GIRDNER_	430.223	0.000576198	29503936	noloss	4	y	1	533.231	59.7474	FALSE	sp	P06396	P06396	GELS_HUMAN	Gelsolin	Homo sapiens	9606	GSN	1	1	UP000005640_9606_20586_human_20230803
DYJ_DDA0	2		_GIRDNER_		TRUE	_GIRDNER_	GIRDNER	-192.719	0.787685	-192.719	P06396	TRUE	_GIRDNER_	_GIRDNER_	430.223	0.000576198	29503936	noloss	5	b	1	556.284	29.0525	FALSE	sp	P06396	P06396	GELS_HUMAN	Gelsolin	Homo sapiens	9606	GSN	1	1	UP000005640_9606_20586_human_20230803
DYJ_DDA0	2		_GIRDNER_		TRUE	_GIRDNER_	GIRDNER	-192.719	0.787685	-192.719	P06396	TRUE	_GIRDNER_	_GIRDNER_	430.223	0.000576198	29503936	noloss	5	y	2	345.17	9.17245	TRUE	sp	P06396	P06396	GELS_HUMAN	Gelsolin	Homo sapiens	9606	GSN	1	1	UP000005640_9606_20586_human_20230803
DYJ_DDA0	2		_GIRDNER_		TRUE	_GIRDNER_	GIRDNER	-192.719	0.787685	-192.719	P06396	TRUE	_GIRDNER_	_GIRDNER_	430.223	0.000576198	29503936	noloss	5	y	1	689.333	1.32589	TRUE	sp	P06396	P06396	GELS_HUMAN	Gelsolin	Homo sapiens	9606	GSN	1	1	UP000005640_9606_20586_human_20230803
DYJ_DDA0	2		_GIRDNER_		TRUE	_GIRDNER_	GIRDNER	-192.719	0.787685	-192.719	P06396	TRUE	_GIRDNER_	_GIRDNER_	430.223	0.000576198	29503936	noloss	6	b	1	685.326	40.6069	FALSE	sp	P06396	P06396	GELS_HUMAN	Gelsolin	Homo sapiens	9606	GSN	1	1	UP000005640_9606_20586_human_20230803
DYJ_DDA0	2		_GIRDNER_		TRUE	_GIRDNER_	GIRDNER	-192.719	0.787685	-192.719	P06396	TRUE	_GIRDNER_	_GIRDNER_	430.223	0.000576198	29503936	noloss	6	y	2	401.712	3.60238	TRUE	sp	P06396	P06396	GELS_HUMAN	Gelsolin	Homo sapiens	9606	GSN	1	1	UP000005640_9606_20586_human_20230803
DYJ_DDA0	2		_GIRDNER_		TRUE	_GIRDNER_	GIRDNER	-192.719	0.787685	-192.719	P06396	TRUE	_GIRDNER_	_GIRDNER_	430.223	0.000576198	29503936	NH3	3	b	1	310.187	4.74276	TRUE	sp	P06396	P06396	GELS_HUMAN	Gelsolin	Homo sapiens	9606	GSN	1	1	UP000005640_9606_20586_human_20230803
DYJ_DDA0	2		_GIRDNER_		TRUE	_GIRDNER_	GIRDNER	-192.719	0.787685	-192.719	P06396	TRUE	_GIRDNER_	_GIRDNER_	430.223	0.000576198	29503936	NH3	3	y	1	401.178	8.19426	TRUE	sp	P06396	P06396	GELS_HUMAN	Gelsolin	Homo sapiens	9606	GSN	1	1	UP000005640_9606_20586_human_20230803
DYJ_DDA0	2		_GIRDNER_		TRUE	_GIRDNER_	GIRDNER	-192.719	0.787685	-192.719	P06396	TRUE	_GIRDNER_	_GIRDNER_	430.223	0.000576198	29503936	NH3	4	b	1	425.214	3.29189	TRUE	sp	P06396	P06396	GELS_HUMAN	Gelsolin	Homo sapiens	9606	GSN	1	1	UP000005640_9606_20586_human_20230803
DYJ_DDA0	2		_GIRDNER_		TRUE	_GIRDNER_	GIRDNER	-192.719	0.787685	-192.719	P06396	TRUE	_GIRDNER_	_GIRDNER_	430.223	0.000576198	29503936	H2O	4	y	1	515.221	8.78677	TRUE	sp	P06396	P06396	GELS_HUMAN	Gelsolin	Homo sapiens	9606	GSN	1	1	UP000005640_9606_20586_human_20230803
DYJ_DDA0	2		_GIRDNER_		TRUE	_GIRDNER_	GIRDNER	-192.719	0.787685	-192.719	P06396	TRUE	_GIRDNER_	_GIRDNER_	430.223	0.000576198	29503936	NH3	4	y	1	516.205	11.8668	TRUE	sp	P06396	P06396	GELS_HUMAN	Gelsolin	Homo sapiens	9606	GSN	1	1	UP000005640_9606_20586_human_20230803
DYJ_DDA0	2		_GIRDNER_		TRUE	_GIRDNER_	GIRDNER	-192.719	0.787685	-192.719	P06396	TRUE	_GIRDNER_	_GIRDNER_	430.223	0.000576198	29503936	H2O	5	b	1	538.273	1.35495	TRUE	sp	P06396	P06396	GELS_HUMAN	Gelsolin	Homo sapiens	9606	GSN	1	1	UP000005640_9606_20586_human_20230803
DYJ_DDA0	2		_GIRDNER_		TRUE	_GIRDNER_	GIRDNER	-192.719	0.787685	-192.719	P06396	TRUE	_GIRDNER_	_GIRDNER_	430.223	0.000576198	29503936	NH3	5	b	1	539.257	7.76334	TRUE	sp	P06396	P06396	GELS_HUMAN	Gelsolin	Homo sapiens	9606	GSN	1	1	UP000005640_9606_20586_human_20230803
DYJ_DDA0	2		_GIRDNER_		TRUE	_GIRDNER_	GIRDNER	-192.719	0.787685	-192.719	P06396	TRUE	_GIRDNER_	_GIRDNER_	430.223	0.000576198	29503936	NH3	5	y	1	672.306	100	FALSE	sp	P06396	P06396	GELS_HUMAN	Gelsolin	Homo sapiens	9606	GSN	1	1	UP000005640_9606_20586_human_20230803
DYJ_DDA0	2		_GIRDNER_		TRUE	_GIRDNER_	GIRDNER	-192.719	0.787685	-192.719	P06396	TRUE	_GIRDNER_	_GIRDNER_	430.223	0.000576198	29503936	NH3	5	y	2	336.657	13.2643	TRUE	sp	P06396	P06396	GELS_HUMAN	Gelsolin	Homo sapiens	9606	GSN	1	1	UP000005640_9606_20586_human_20230803
DYJ_DDA0	2		_GIRDNER_		TRUE	_GIRDNER_	GIRDNER	-192.719	0.787685	-192.719	P06396	TRUE	_GIRDNER_	_GIRDNER_	430.223	0.000576198	29503936	H2O	6	b	1	667.316	4.33655	TRUE	sp	P06396	P06396	GELS_HUMAN	Gelsolin	Homo sapiens	9606	GSN	1	1	UP000005640_9606_20586_human_20230803
DYJ_DDA0	2		_GIRDNER_		TRUE	_GIRDNER_	GIRDNER	-192.719	0.787685	-192.719	P06396	TRUE	_GIRDNER_	_GIRDNER_	430.223	0.000576198	29503936	NH3	6	b	1	668.3	8.01599	TRUE	sp	P06396	P06396	GELS_HUMAN	Gelsolin	Homo sapiens	9606	GSN	1	1	UP000005640_9606_20586_human_20230803
DYJ_DDA0	2		_GIRDNER_		TRUE	_GIRDNER_	GIRDNER	-192.719	0.787685	-192.719	P06396	TRUE	_GIRDNER_	_GIRDNER_	430.223	0.000576198	29503936	NH3	6	y	2	393.199	8.14453	TRUE	sp	P06396	P06396	GELS_HUMAN	Gelsolin	Homo sapiens	9606	GSN	1	1	UP000005640_9606_20586_human_20230803
DYJ_DDA0	2		_GIRDNER_		TRUE	_GIRDNER_	GIRDNER	-192.719	0.787685	-192.719	P06396	TRUE	_GIRDNER_	_GIRDNER_	430.223	0.000576198	29503936	NH3	6	y	1	785.39	1.22399	TRUE	sp	P06396	P06396	GELS_HUMAN	Gelsolin	Homo sapiens	9606	GSN	1	1	UP000005640_9606_20586_human_20230803
DYJ_DDA0	2		_IGDEDVGR_		TRUE	_IGDEDVGR_	IGDEDVGR	-26.9322	0.767674	-26.9322	P23284	TRUE	_IGDEDVGR_	_IGDEDVGR_	430.709	0	14817206	noloss	3	b	1	286.14	2.80775	TRUE	sp	P23284	P23284	PPIB_HUMAN	Peptidyl-prolyl cis-trans isomerase B	Homo sapiens	9606	PPIB	1	2	UP000005640_9606_20586_human_20230803
DYJ_DDA0	2		_IGDEDVGR_		TRUE	_IGDEDVGR_	IGDEDVGR	-26.9322	0.767674	-26.9322	P23284	TRUE	_IGDEDVGR_	_IGDEDVGR_	430.709	0	14817206	noloss	3	y	1	331.209	29.2272	FALSE	sp	P23284	P23284	PPIB_HUMAN	Peptidyl-prolyl cis-trans isomerase B	Homo sapiens	9606	PPIB	1	2	UP000005640_9606_20586_human_20230803
DYJ_DDA0	2		_IGDEDVGR_		TRUE	_IGDEDVGR_	IGDEDVGR	-26.9322	0.767674	-26.9322	P23284	TRUE	_IGDEDVGR_	_IGDEDVGR_	430.709	0	14817206	noloss	4	y	1	446.236	12.1732	FALSE	sp	P23284	P23284	PPIB_HUMAN	Peptidyl-prolyl cis-trans isomerase B	Homo sapiens	9606	PPIB	1	2	UP000005640_9606_20586_human_20230803
DYJ_DDA0	2		_IGDEDVGR_		TRUE	_IGDEDVGR_	IGDEDVGR	-26.9322	0.767674	-26.9322	P23284	TRUE	_IGDEDVGR_	_IGDEDVGR_	430.709	0	14817206	noloss	5	y	1	575.278	23.2448	FALSE	sp	P23284	P23284	PPIB_HUMAN	Peptidyl-prolyl cis-trans isomerase B	Homo sapiens	9606	PPIB	1	2	UP000005640_9606_20586_human_20230803
DYJ_DDA0	2		_IGDEDVGR_		TRUE	_IGDEDVGR_	IGDEDVGR	-26.9322	0.767674	-26.9322	P23284	TRUE	_IGDEDVGR_	_IGDEDVGR_	430.709	0	14817206	noloss	6	y	1	690.305	21.6324	FALSE	sp	P23284	P23284	PPIB_HUMAN	Peptidyl-prolyl cis-trans isomerase B	Homo sapiens	9606	PPIB	1	2	UP000005640_9606_20586_human_20230803
DYJ_DDA0	2		_IGDEDVGR_		TRUE	_IGDEDVGR_	IGDEDVGR	-26.9322	0.767674	-26.9322	P23284	TRUE	_IGDEDVGR_	_IGDEDVGR_	430.709	0	14817206	noloss	7	y	1	747.327	100	FALSE	sp	P23284	P23284	PPIB_HUMAN	Peptidyl-prolyl cis-trans isomerase B	Homo sapiens	9606	PPIB	1	2	UP000005640_9606_20586_human_20230803
DYJ_DDA0	2		_IGDEDVGR_		TRUE	_IGDEDVGR_	IGDEDVGR	-26.9322	0.767674	-26.9322	P23284	TRUE	_IGDEDVGR_	_IGDEDVGR_	430.709	0	14817206	NH3	3	y	1	314.182	1.86682	TRUE	sp	P23284	P23284	PPIB_HUMAN	Peptidyl-prolyl cis-trans isomerase B	Homo sapiens	9606	PPIB	1	2	UP000005640_9606_20586_human_20230803
DYJ_DDA0	2		_IGDEDVGR_		TRUE	_IGDEDVGR_	IGDEDVGR	-26.9322	0.767674	-26.9322	P23284	TRUE	_IGDEDVGR_	_IGDEDVGR_	430.709	0	14817206	NH3	4	y	1	429.209	1.15569	TRUE	sp	P23284	P23284	PPIB_HUMAN	Peptidyl-prolyl cis-trans isomerase B	Homo sapiens	9606	PPIB	1	2	UP000005640_9606_20586_human_20230803
DYJ_DDA0	2		_IGDEDVGR_		TRUE	_IGDEDVGR_	IGDEDVGR	-26.9322	0.767674	-26.9322	P23284	TRUE	_IGDEDVGR_	_IGDEDVGR_	430.709	0	14817206	H2O	5	y	1	557.268	4.03586	FALSE	sp	P23284	P23284	PPIB_HUMAN	Peptidyl-prolyl cis-trans isomerase B	Homo sapiens	9606	PPIB	1	2	UP000005640_9606_20586_human_20230803
DYJ_DDA0	2		_IGDEDVGR_		TRUE	_IGDEDVGR_	IGDEDVGR	-26.9322	0.767674	-26.9322	P23284	TRUE	_IGDEDVGR_	_IGDEDVGR_	430.709	0	14817206	NH3	6	y	1	673.279	1.41185	TRUE	sp	P23284	P23284	PPIB_HUMAN	Peptidyl-prolyl cis-trans isomerase B	Homo sapiens	9606	PPIB	1	2	UP000005640_9606_20586_human_20230803
DYJ_DDA0	2		_IGDEDVGR_		TRUE	_IGDEDVGR_	IGDEDVGR	-26.9322	0.767674	-26.9322	P23284	TRUE	_IGDEDVGR_	_IGDEDVGR_	430.709	0	14817206	H2O	7	y	1	729.316	3.42945	TRUE	sp	P23284	P23284	PPIB_HUMAN	Peptidyl-prolyl cis-trans isomerase B	Homo sapiens	9606	PPIB	1	2	UP000005640_9606_20586_human_20230803
DYJ_DDA0	2		_DDDLNLR_		TRUE	_DDDLNLR_	DDDLNLR	-1.47765	0.777747	-1.47765	P12110	TRUE	_DDDLNLR_	_DDDLNLR_	430.709	0.000736435	611795	noloss	3	b	1	346.088	25.5168	FALSE	sp	P12110	P12110	CO6A2_HUMAN	Collagen alpha-2(VI) chain	Homo sapiens	9606	COL6A2	1	4	UP000005640_9606_20586_human_20230803
DYJ_DDA0	2		_DDDLNLR_		TRUE	_DDDLNLR_	DDDLNLR	-1.47765	0.777747	-1.47765	P12110	TRUE	_DDDLNLR_	_DDDLNLR_	430.709	0.000736435	611795	noloss	3	y	1	402.246	71.641	FALSE	sp	P12110	P12110	CO6A2_HUMAN	Collagen alpha-2(VI) chain	Homo sapiens	9606	COL6A2	1	4	UP000005640_9606_20586_human_20230803
DYJ_DDA0	2		_DDDLNLR_		TRUE	_DDDLNLR_	DDDLNLR	-1.47765	0.777747	-1.47765	P12110	TRUE	_DDDLNLR_	_DDDLNLR_	430.709	0.000736435	611795	noloss	4	y	1	515.33	71.6707	FALSE	sp	P12110	P12110	CO6A2_HUMAN	Collagen alpha-2(VI) chain	Homo sapiens	9606	COL6A2	1	4	UP000005640_9606_20586_human_20230803
DYJ_DDA0	2		_DDDLNLR_		TRUE	_DDDLNLR_	DDDLNLR	-1.47765	0.777747	-1.47765	P12110	TRUE	_DDDLNLR_	_DDDLNLR_	430.709	0.000736435	611795	noloss	5	y	1	630.357	100	FALSE	sp	P12110	P12110	CO6A2_HUMAN	Collagen alpha-2(VI) chain	Homo sapiens	9606	COL6A2	1	4	UP000005640_9606_20586_human_20230803
DYJ_DDA0	2		_DDDLNLR_		TRUE	_DDDLNLR_	DDDLNLR	-1.47765	0.777747	-1.47765	P12110	TRUE	_DDDLNLR_	_DDDLNLR_	430.709	0.000736435	611795	noloss	6	y	1	745.384	13.1272	FALSE	sp	P12110	P12110	CO6A2_HUMAN	Collagen alpha-2(VI) chain	Homo sapiens	9606	COL6A2	1	4	UP000005640_9606_20586_human_20230803
DYJ_DDA0	2		_DDDLNLR_		TRUE	_DDDLNLR_	DDDLNLR	-1.47765	0.777747	-1.47765	P12110	TRUE	_DDDLNLR_	_DDDLNLR_	430.709	0.000736435	611795	H2O	3	b	1	328.078	4.36877	TRUE	sp	P12110	P12110	CO6A2_HUMAN	Collagen alpha-2(VI) chain	Homo sapiens	9606	COL6A2	1	4	UP000005640_9606_20586_human_20230803
DYJ_DDA0	2		_DDDLNLR_		TRUE	_DDDLNLR_	DDDLNLR	-1.47765	0.777747	-1.47765	P12110	TRUE	_DDDLNLR_	_DDDLNLR_	430.709	0.000736435	611795	NH3	3	y	1	385.219	18.2372	FALSE	sp	P12110	P12110	CO6A2_HUMAN	Collagen alpha-2(VI) chain	Homo sapiens	9606	COL6A2	1	4	UP000005640_9606_20586_human_20230803
DYJ_DDA0	2		_DDDLNLR_		TRUE	_DDDLNLR_	DDDLNLR	-1.47765	0.777747	-1.47765	P12110	TRUE	_DDDLNLR_	_DDDLNLR_	430.709	0.000736435	611795	NH3	4	y	1	498.303	4.26262	TRUE	sp	P12110	P12110	CO6A2_HUMAN	Collagen alpha-2(VI) chain	Homo sapiens	9606	COL6A2	1	4	UP000005640_9606_20586_human_20230803
DYJ_DDA0	2		_DDDLNLR_		TRUE	_DDDLNLR_	DDDLNLR	-1.47765	0.777747	-1.47765	P12110	TRUE	_DDDLNLR_	_DDDLNLR_	430.709	0.000736435	611795	H2O	5	y	1	612.346	5.36842	TRUE	sp	P12110	P12110	CO6A2_HUMAN	Collagen alpha-2(VI) chain	Homo sapiens	9606	COL6A2	1	4	UP000005640_9606_20586_human_20230803
DYJ_DDA0	2		_DDDLNLR_		TRUE	_DDDLNLR_	DDDLNLR	-1.47765	0.777747	-1.47765	P12110	TRUE	_DDDLNLR_	_DDDLNLR_	430.709	0.000736435	611795	H2O	6	y	1	727.373	4.01468	TRUE	sp	P12110	P12110	CO6A2_HUMAN	Collagen alpha-2(VI) chain	Homo sapiens	9606	COL6A2	1	4	UP000005640_9606_20586_human_20230803
DYJ_DDA0	2		_DLGQC[+57]DR_		TRUE	_DLGQC[Carbamidomethyl (C)]DR_	DLGQCDR	-38.921	0.745601	-38.921	P04114	TRUE	_DLGQC[+57]DR_	_DLGQC[Carbamidomethyl (C)]DR_	432.187	0	705117600	noloss	3	b	1	286.14	1.50324	TRUE	sp	P04114	P04114	APOB_HUMAN	Apolipoprotein B-100	Homo sapiens	9606	APOB	1	2	UP000005640_9606_20586_human_20230803
DYJ_DDA0	2		_DLGQC[+57]DR_		TRUE	_DLGQC[Carbamidomethyl (C)]DR_	DLGQCDR	-38.921	0.745601	-38.921	P04114	TRUE	_DLGQC[+57]DR_	_DLGQC[Carbamidomethyl (C)]DR_	432.187	0	705117600	noloss	3	y	1	450.177	14.2387	FALSE	sp	P04114	P04114	APOB_HUMAN	Apolipoprotein B-100	Homo sapiens	9606	APOB	1	2	UP000005640_9606_20586_human_20230803
DYJ_DDA0	2		_DLGQC[+57]DR_		TRUE	_DLGQC[Carbamidomethyl (C)]DR_	DLGQCDR	-38.921	0.745601	-38.921	P04114	TRUE	_DLGQC[+57]DR_	_DLGQC[Carbamidomethyl (C)]DR_	432.187	0	705117600	noloss	4	y	1	578.235	9.09086	FALSE	sp	P04114	P04114	APOB_HUMAN	Apolipoprotein B-100	Homo sapiens	9606	APOB	1	2	UP000005640_9606_20586_human_20230803
DYJ_DDA0	2		_DLGQC[+57]DR_		TRUE	_DLGQC[Carbamidomethyl (C)]DR_	DLGQCDR	-38.921	0.745601	-38.921	P04114	TRUE	_DLGQC[+57]DR_	_DLGQC[Carbamidomethyl (C)]DR_	432.187	0	705117600	noloss	5	y	1	635.257	100	FALSE	sp	P04114	P04114	APOB_HUMAN	Apolipoprotein B-100	Homo sapiens	9606	APOB	1	2	UP000005640_9606_20586_human_20230803
DYJ_DDA0	2		_DLGQC[+57]DR_		TRUE	_DLGQC[Carbamidomethyl (C)]DR_	DLGQCDR	-38.921	0.745601	-38.921	P04114	TRUE	_DLGQC[+57]DR_	_DLGQC[Carbamidomethyl (C)]DR_	432.187	0	705117600	noloss	5	y	2	318.132	1.236	TRUE	sp	P04114	P04114	APOB_HUMAN	Apolipoprotein B-100	Homo sapiens	9606	APOB	1	2	UP000005640_9606_20586_human_20230803
DYJ_DDA0	2		_DLGQC[+57]DR_		TRUE	_DLGQC[Carbamidomethyl (C)]DR_	DLGQCDR	-38.921	0.745601	-38.921	P04114	TRUE	_DLGQC[+57]DR_	_DLGQC[Carbamidomethyl (C)]DR_	432.187	0	705117600	noloss	6	y	2	374.674	1.58566	TRUE	sp	P04114	P04114	APOB_HUMAN	Apolipoprotein B-100	Homo sapiens	9606	APOB	1	2	UP000005640_9606_20586_human_20230803
DYJ_DDA0	2		_DLGQC[+57]DR_		TRUE	_DLGQC[Carbamidomethyl (C)]DR_	DLGQCDR	-38.921	0.745601	-38.921	P04114	TRUE	_DLGQC[+57]DR_	_DLGQC[Carbamidomethyl (C)]DR_	432.187	0	705117600	NH3	3	y	1	433.15	2.29928	TRUE	sp	P04114	P04114	APOB_HUMAN	Apolipoprotein B-100	Homo sapiens	9606	APOB	1	2	UP000005640_9606_20586_human_20230803
DYJ_DDA0	2		_DLGQC[+57]DR_		TRUE	_DLGQC[Carbamidomethyl (C)]DR_	DLGQCDR	-38.921	0.745601	-38.921	P04114	TRUE	_DLGQC[+57]DR_	_DLGQC[Carbamidomethyl (C)]DR_	432.187	0	705117600	NH3	4	y	1	561.209	2.3849	FALSE	sp	P04114	P04114	APOB_HUMAN	Apolipoprotein B-100	Homo sapiens	9606	APOB	1	2	UP000005640_9606_20586_human_20230803
DYJ_DDA0	2		_DLGQC[+57]DR_		TRUE	_DLGQC[Carbamidomethyl (C)]DR_	DLGQCDR	-38.921	0.745601	-38.921	P04114	TRUE	_DLGQC[+57]DR_	_DLGQC[Carbamidomethyl (C)]DR_	432.187	0	705117600	NH3	5	y	1	618.23	6.62485	FALSE	sp	P04114	P04114	APOB_HUMAN	Apolipoprotein B-100	Homo sapiens	9606	APOB	1	2	UP000005640_9606_20586_human_20230803
DYJ_DDA0	2		_DLGQC[+57]DR_		TRUE	_DLGQC[Carbamidomethyl (C)]DR_	DLGQCDR	-38.921	0.745601	-38.921	P04114	TRUE	_DLGQC[+57]DR_	_DLGQC[Carbamidomethyl (C)]DR_	432.187	0	705117600	NH3	5	y	2	309.619	2.43261	FALSE	sp	P04114	P04114	APOB_HUMAN	Apolipoprotein B-100	Homo sapiens	9606	APOB	1	2	UP000005640_9606_20586_human_20230803
DYJ_DDA0	2		_ETLEDTR_		TRUE	_ETLEDTR_	ETLEDTR	-32.1923	0.782815	-32.1923	P04114	TRUE	_ETLEDTR_	_ETLEDTR_	432.209	3.94E-05	372817700	noloss	3	y	1	391.194	29.0344	FALSE	sp	P04114	P04114	APOB_HUMAN	Apolipoprotein B-100	Homo sapiens	9606	APOB	1	2	UP000005640_9606_20586_human_20230803
DYJ_DDA0	2		_ETLEDTR_		TRUE	_ETLEDTR_	ETLEDTR	-32.1923	0.782815	-32.1923	P04114	TRUE	_ETLEDTR_	_ETLEDTR_	432.209	3.94E-05	372817700	noloss	4	y	1	520.236	52.3314	FALSE	sp	P04114	P04114	APOB_HUMAN	Apolipoprotein B-100	Homo sapiens	9606	APOB	1	2	UP000005640_9606_20586_human_20230803
DYJ_DDA0	2		_ETLEDTR_		TRUE	_ETLEDTR_	ETLEDTR	-32.1923	0.782815	-32.1923	P04114	TRUE	_ETLEDTR_	_ETLEDTR_	432.209	3.94E-05	372817700	noloss	5	y	1	633.32	35.4788	FALSE	sp	P04114	P04114	APOB_HUMAN	Apolipoprotein B-100	Homo sapiens	9606	APOB	1	2	UP000005640_9606_20586_human_20230803
DYJ_DDA0	2		_ETLEDTR_		TRUE	_ETLEDTR_	ETLEDTR	-32.1923	0.782815	-32.1923	P04114	TRUE	_ETLEDTR_	_ETLEDTR_	432.209	3.94E-05	372817700	noloss	5	y	2	317.164	1.61933	TRUE	sp	P04114	P04114	APOB_HUMAN	Apolipoprotein B-100	Homo sapiens	9606	APOB	1	2	UP000005640_9606_20586_human_20230803
DYJ_DDA0	2		_ETLEDTR_		TRUE	_ETLEDTR_	ETLEDTR	-32.1923	0.782815	-32.1923	P04114	TRUE	_ETLEDTR_	_ETLEDTR_	432.209	3.94E-05	372817700	noloss	6	y	1	734.368	6.04189	FALSE	sp	P04114	P04114	APOB_HUMAN	Apolipoprotein B-100	Homo sapiens	9606	APOB	1	2	UP000005640_9606_20586_human_20230803
DYJ_DDA0	2		_ETLEDTR_		TRUE	_ETLEDTR_	ETLEDTR	-32.1923	0.782815	-32.1923	P04114	TRUE	_ETLEDTR_	_ETLEDTR_	432.209	3.94E-05	372817700	H2O	3	b	1	326.171	2.07526	TRUE	sp	P04114	P04114	APOB_HUMAN	Apolipoprotein B-100	Homo sapiens	9606	APOB	1	2	UP000005640_9606_20586_human_20230803
DYJ_DDA0	2		_ETLEDTR_		TRUE	_ETLEDTR_	ETLEDTR	-32.1923	0.782815	-32.1923	P04114	TRUE	_ETLEDTR_	_ETLEDTR_	432.209	3.94E-05	372817700	H2O	3	y	1	373.183	1.66308	TRUE	sp	P04114	P04114	APOB_HUMAN	Apolipoprotein B-100	Homo sapiens	9606	APOB	1	2	UP000005640_9606_20586_human_20230803
DYJ_DDA0	2		_ETLEDTR_		TRUE	_ETLEDTR_	ETLEDTR	-32.1923	0.782815	-32.1923	P04114	TRUE	_ETLEDTR_	_ETLEDTR_	432.209	3.94E-05	372817700	NH3	3	y	1	374.167	2.3759	FALSE	sp	P04114	P04114	APOB_HUMAN	Apolipoprotein B-100	Homo sapiens	9606	APOB	1	2	UP000005640_9606_20586_human_20230803
DYJ_DDA0	2		_ETLEDTR_		TRUE	_ETLEDTR_	ETLEDTR	-32.1923	0.782815	-32.1923	P04114	TRUE	_ETLEDTR_	_ETLEDTR_	432.209	3.94E-05	372817700	H2O	4	y	1	502.226	20.2056	FALSE	sp	P04114	P04114	APOB_HUMAN	Apolipoprotein B-100	Homo sapiens	9606	APOB	1	2	UP000005640_9606_20586_human_20230803
DYJ_DDA0	2		_ETLEDTR_		TRUE	_ETLEDTR_	ETLEDTR	-32.1923	0.782815	-32.1923	P04114	TRUE	_ETLEDTR_	_ETLEDTR_	432.209	3.94E-05	372817700	H2O	5	y	1	615.31	2.01856	TRUE	sp	P04114	P04114	APOB_HUMAN	Apolipoprotein B-100	Homo sapiens	9606	APOB	1	2	UP000005640_9606_20586_human_20230803
DYJ_DDA0	2		_IEEADC[+57]K_		TRUE	_IEEADC[Carbamidomethyl (C)]K_	IEEADCK	-51.1695	0.744942	-51.1695	P13671	TRUE	_IEEADC[+57]K_	_IEEADC[Carbamidomethyl (C)]K_	432.692	8.08E-05	25706936	noloss	3	y	1	422.17	24.8311	FALSE	sp	P13671	P13671	CO6_HUMAN	Complement component C6	Homo sapiens	9606	C6	1	3	UP000005640_9606_20586_human_20230803
DYJ_DDA0	2		_IEEADC[+57]K_		TRUE	_IEEADC[Carbamidomethyl (C)]K_	IEEADCK	-51.1695	0.744942	-51.1695	P13671	TRUE	_IEEADC[+57]K_	_IEEADC[Carbamidomethyl (C)]K_	432.692	8.08E-05	25706936	noloss	4	y	1	493.208	28.4706	FALSE	sp	P13671	P13671	CO6_HUMAN	Complement component C6	Homo sapiens	9606	C6	1	3	UP000005640_9606_20586_human_20230803
DYJ_DDA0	2		_IEEADC[+57]K_		TRUE	_IEEADC[Carbamidomethyl (C)]K_	IEEADCK	-51.1695	0.744942	-51.1695	P13671	TRUE	_IEEADC[+57]K_	_IEEADC[Carbamidomethyl (C)]K_	432.692	8.08E-05	25706936	noloss	5	y	1	622.25	38.7696	FALSE	sp	P13671	P13671	CO6_HUMAN	Complement component C6	Homo sapiens	9606	C6	1	3	UP000005640_9606_20586_human_20230803
DYJ_DDA0	2		_IEEADC[+57]K_		TRUE	_IEEADC[Carbamidomethyl (C)]K_	IEEADCK	-51.1695	0.744942	-51.1695	P13671	TRUE	_IEEADC[+57]K_	_IEEADC[Carbamidomethyl (C)]K_	432.692	8.08E-05	25706936	noloss	6	y	1	751.293	41.7188	FALSE	sp	P13671	P13671	CO6_HUMAN	Complement component C6	Homo sapiens	9606	C6	1	3	UP000005640_9606_20586_human_20230803
DYJ_DDA0	2		_IEEADC[+57]K_		TRUE	_IEEADC[Carbamidomethyl (C)]K_	IEEADCK	-51.1695	0.744942	-51.1695	P13671	TRUE	_IEEADC[+57]K_	_IEEADC[Carbamidomethyl (C)]K_	432.692	8.08E-05	25706936	NH3	3	y	1	405.144	1.25476	TRUE	sp	P13671	P13671	CO6_HUMAN	Complement component C6	Homo sapiens	9606	C6	1	3	UP000005640_9606_20586_human_20230803
DYJ_DDA0	2		_IEEADC[+57]K_		TRUE	_IEEADC[Carbamidomethyl (C)]K_	IEEADCK	-51.1695	0.744942	-51.1695	P13671	TRUE	_IEEADC[+57]K_	_IEEADC[Carbamidomethyl (C)]K_	432.692	8.08E-05	25706936	H2O	4	y	1	475.197	2.35023	TRUE	sp	P13671	P13671	CO6_HUMAN	Complement component C6	Homo sapiens	9606	C6	1	3	UP000005640_9606_20586_human_20230803
DYJ_DDA0	2		_IEEADC[+57]K_		TRUE	_IEEADC[Carbamidomethyl (C)]K_	IEEADCK	-51.1695	0.744942	-51.1695	P13671	TRUE	_IEEADC[+57]K_	_IEEADC[Carbamidomethyl (C)]K_	432.692	8.08E-05	25706936	H2O	5	y	1	604.24	16.6379	FALSE	sp	P13671	P13671	CO6_HUMAN	Complement component C6	Homo sapiens	9606	C6	1	3	UP000005640_9606_20586_human_20230803
DYJ_DDA0	2		_IEEADC[+57]K_		TRUE	_IEEADC[Carbamidomethyl (C)]K_	IEEADCK	-51.1695	0.744942	-51.1695	P13671	TRUE	_IEEADC[+57]K_	_IEEADC[Carbamidomethyl (C)]K_	432.692	8.08E-05	25706936	H2O	6	y	1	733.282	18.1064	FALSE	sp	P13671	P13671	CO6_HUMAN	Complement component C6	Homo sapiens	9606	C6	1	3	UP000005640_9606_20586_human_20230803
DYJ_DDA0	2		_TVAPTEC[+57]S_		TRUE	_TVAPTEC[Carbamidomethyl (C)]S_	TVAPTECS	-24.5891	0.741184	-24.5891	P0DOY3	FALSE	_TVAPTEC[+57]S_	_TVAPTEC[Carbamidomethyl (C)]S_	432.692	3.94E-05	4.75862e+06	noloss	3	b	1	272.16	41.1508	FALSE	sp	P0DOY3	P0DOY3	IGLC3_HUMAN	Immunoglobulin lambda constant 3	Homo sapiens	9606	IGLC3	1	1	UP000005640_9606_20586_human_20230803
DYJ_DDA0	2		_TVAPTEC[+57]S_		TRUE	_TVAPTEC[Carbamidomethyl (C)]S_	TVAPTECS	-24.5891	0.741184	-24.5891	P0DOY3	FALSE	_TVAPTEC[+57]S_	_TVAPTEC[Carbamidomethyl (C)]S_	432.692	3.94E-05	4.75862e+06	noloss	3	y	1	395.123	4.20474	TRUE	sp	P0DOY3	P0DOY3	IGLC3_HUMAN	Immunoglobulin lambda constant 3	Homo sapiens	9606	IGLC3	1	1	UP000005640_9606_20586_human_20230803
DYJ_DDA0	2		_TVAPTEC[+57]S_		TRUE	_TVAPTEC[Carbamidomethyl (C)]S_	TVAPTECS	-24.5891	0.741184	-24.5891	P0DOY3	FALSE	_TVAPTEC[+57]S_	_TVAPTEC[Carbamidomethyl (C)]S_	432.692	3.94E-05	4.75862e+06	noloss	4	b	1	369.213	4.13278	TRUE	sp	P0DOY3	P0DOY3	IGLC3_HUMAN	Immunoglobulin lambda constant 3	Homo sapiens	9606	IGLC3	1	1	UP000005640_9606_20586_human_20230803
DYJ_DDA0	2		_TVAPTEC[+57]S_		TRUE	_TVAPTEC[Carbamidomethyl (C)]S_	TVAPTECS	-24.5891	0.741184	-24.5891	P0DOY3	FALSE	_TVAPTEC[+57]S_	_TVAPTEC[Carbamidomethyl (C)]S_	432.692	3.94E-05	4.75862e+06	noloss	4	y	1	496.171	2.03113	TRUE	sp	P0DOY3	P0DOY3	IGLC3_HUMAN	Immunoglobulin lambda constant 3	Homo sapiens	9606	IGLC3	1	1	UP000005640_9606_20586_human_20230803
DYJ_DDA0	2		_TVAPTEC[+57]S_		TRUE	_TVAPTEC[Carbamidomethyl (C)]S_	TVAPTECS	-24.5891	0.741184	-24.5891	P0DOY3	FALSE	_TVAPTEC[+57]S_	_TVAPTEC[Carbamidomethyl (C)]S_	432.692	3.94E-05	4.75862e+06	noloss	5	b	1	470.261	8.62321	FALSE	sp	P0DOY3	P0DOY3	IGLC3_HUMAN	Immunoglobulin lambda constant 3	Homo sapiens	9606	IGLC3	1	1	UP000005640_9606_20586_human_20230803
DYJ_DDA0	2		_TVAPTEC[+57]S_		TRUE	_TVAPTEC[Carbamidomethyl (C)]S_	TVAPTECS	-24.5891	0.741184	-24.5891	P0DOY3	FALSE	_TVAPTEC[+57]S_	_TVAPTEC[Carbamidomethyl (C)]S_	432.692	3.94E-05	4.75862e+06	noloss	5	y	1	593.224	16.1699	FALSE	sp	P0DOY3	P0DOY3	IGLC3_HUMAN	Immunoglobulin lambda constant 3	Homo sapiens	9606	IGLC3	1	1	UP000005640_9606_20586_human_20230803
DYJ_DDA0	2		_TVAPTEC[+57]S_		TRUE	_TVAPTEC[Carbamidomethyl (C)]S_	TVAPTECS	-24.5891	0.741184	-24.5891	P0DOY3	FALSE	_TVAPTEC[+57]S_	_TVAPTEC[Carbamidomethyl (C)]S_	432.692	3.94E-05	4.75862e+06	noloss	6	b	1	599.304	4.24299	TRUE	sp	P0DOY3	P0DOY3	IGLC3_HUMAN	Immunoglobulin lambda constant 3	Homo sapiens	9606	IGLC3	1	1	UP000005640_9606_20586_human_20230803
DYJ_DDA0	2		_TVAPTEC[+57]S_		TRUE	_TVAPTEC[Carbamidomethyl (C)]S_	TVAPTECS	-24.5891	0.741184	-24.5891	P0DOY3	FALSE	_TVAPTEC[+57]S_	_TVAPTEC[Carbamidomethyl (C)]S_	432.692	3.94E-05	4.75862e+06	noloss	6	y	1	664.261	12.1985	FALSE	sp	P0DOY3	P0DOY3	IGLC3_HUMAN	Immunoglobulin lambda constant 3	Homo sapiens	9606	IGLC3	1	1	UP000005640_9606_20586_human_20230803
DYJ_DDA0	2		_TVAPTEC[+57]S_		TRUE	_TVAPTEC[Carbamidomethyl (C)]S_	TVAPTECS	-24.5891	0.741184	-24.5891	P0DOY3	FALSE	_TVAPTEC[+57]S_	_TVAPTEC[Carbamidomethyl (C)]S_	432.692	3.94E-05	4.75862e+06	H2O	3	b	1	254.15	4.39062	TRUE	sp	P0DOY3	P0DOY3	IGLC3_HUMAN	Immunoglobulin lambda constant 3	Homo sapiens	9606	IGLC3	1	1	UP000005640_9606_20586_human_20230803
DYJ_DDA0	2		_TVAPTEC[+57]S_		TRUE	_TVAPTEC[Carbamidomethyl (C)]S_	TVAPTECS	-24.5891	0.741184	-24.5891	P0DOY3	FALSE	_TVAPTEC[+57]S_	_TVAPTEC[Carbamidomethyl (C)]S_	432.692	3.94E-05	4.75862e+06	H2O	3	y	1	377.113	4.42847	TRUE	sp	P0DOY3	P0DOY3	IGLC3_HUMAN	Immunoglobulin lambda constant 3	Homo sapiens	9606	IGLC3	1	1	UP000005640_9606_20586_human_20230803
DYJ_DDA0	2		_TVAPTEC[+57]S_		TRUE	_TVAPTEC[Carbamidomethyl (C)]S_	TVAPTECS	-24.5891	0.741184	-24.5891	P0DOY3	FALSE	_TVAPTEC[+57]S_	_TVAPTEC[Carbamidomethyl (C)]S_	432.692	3.94E-05	4.75862e+06	H2O	4	b	1	351.203	2.25667	TRUE	sp	P0DOY3	P0DOY3	IGLC3_HUMAN	Immunoglobulin lambda constant 3	Homo sapiens	9606	IGLC3	1	1	UP000005640_9606_20586_human_20230803
DYJ_DDA0	2		_TVAPTEC[+57]S_		TRUE	_TVAPTEC[Carbamidomethyl (C)]S_	TVAPTECS	-24.5891	0.741184	-24.5891	P0DOY3	FALSE	_TVAPTEC[+57]S_	_TVAPTEC[Carbamidomethyl (C)]S_	432.692	3.94E-05	4.75862e+06	H2O	4	y	1	478.16	3.97536	TRUE	sp	P0DOY3	P0DOY3	IGLC3_HUMAN	Immunoglobulin lambda constant 3	Homo sapiens	9606	IGLC3	1	1	UP000005640_9606_20586_human_20230803
DYJ_DDA0	2		_TVAPTEC[+57]S_		TRUE	_TVAPTEC[Carbamidomethyl (C)]S_	TVAPTECS	-24.5891	0.741184	-24.5891	P0DOY3	FALSE	_TVAPTEC[+57]S_	_TVAPTEC[Carbamidomethyl (C)]S_	432.692	3.94E-05	4.75862e+06	H2O	5	b	1	452.25	19.9004	FALSE	sp	P0DOY3	P0DOY3	IGLC3_HUMAN	Immunoglobulin lambda constant 3	Homo sapiens	9606	IGLC3	1	1	UP000005640_9606_20586_human_20230803
DYJ_DDA0	2		_TVAPTEC[+57]S_		TRUE	_TVAPTEC[Carbamidomethyl (C)]S_	TVAPTECS	-24.5891	0.741184	-24.5891	P0DOY3	FALSE	_TVAPTEC[+57]S_	_TVAPTEC[Carbamidomethyl (C)]S_	432.692	3.94E-05	4.75862e+06	H2O	5	b	2	226.629	9.97045	FALSE	sp	P0DOY3	P0DOY3	IGLC3_HUMAN	Immunoglobulin lambda constant 3	Homo sapiens	9606	IGLC3	1	1	UP000005640_9606_20586_human_20230803
DYJ_DDA0	2		_TVAPTEC[+57]S_		TRUE	_TVAPTEC[Carbamidomethyl (C)]S_	TVAPTECS	-24.5891	0.741184	-24.5891	P0DOY3	FALSE	_TVAPTEC[+57]S_	_TVAPTEC[Carbamidomethyl (C)]S_	432.692	3.94E-05	4.75862e+06	H2O	5	y	1	575.213	5.04603	TRUE	sp	P0DOY3	P0DOY3	IGLC3_HUMAN	Immunoglobulin lambda constant 3	Homo sapiens	9606	IGLC3	1	1	UP000005640_9606_20586_human_20230803
DYJ_DDA0	2		_TVAPTEC[+57]S_		TRUE	_TVAPTEC[Carbamidomethyl (C)]S_	TVAPTECS	-24.5891	0.741184	-24.5891	P0DOY3	FALSE	_TVAPTEC[+57]S_	_TVAPTEC[Carbamidomethyl (C)]S_	432.692	3.94E-05	4.75862e+06	H2O	6	b	1	581.293	8.50828	TRUE	sp	P0DOY3	P0DOY3	IGLC3_HUMAN	Immunoglobulin lambda constant 3	Homo sapiens	9606	IGLC3	1	1	UP000005640_9606_20586_human_20230803
DYJ_DDA0	2		_TVAPTEC[+57]S_		TRUE	_TVAPTEC[Carbamidomethyl (C)]S_	TVAPTECS	-24.5891	0.741184	-24.5891	P0DOY3	FALSE	_TVAPTEC[+57]S_	_TVAPTEC[Carbamidomethyl (C)]S_	432.692	3.94E-05	4.75862e+06	H2O	6	b	2	291.15	7.14712	TRUE	sp	P0DOY3	P0DOY3	IGLC3_HUMAN	Immunoglobulin lambda constant 3	Homo sapiens	9606	IGLC3	1	1	UP000005640_9606_20586_human_20230803
DYJ_DDA0	2		_TVAPTEC[+57]S_		TRUE	_TVAPTEC[Carbamidomethyl (C)]S_	TVAPTECS	-24.5891	0.741184	-24.5891	P0DOY3	FALSE	_TVAPTEC[+57]S_	_TVAPTEC[Carbamidomethyl (C)]S_	432.692	3.94E-05	4.75862e+06	H2O	6	y	1	646.25	3.84455	TRUE	sp	P0DOY3	P0DOY3	IGLC3_HUMAN	Immunoglobulin lambda constant 3	Homo sapiens	9606	IGLC3	1	1	UP000005640_9606_20586_human_20230803
DYJ_DDA0	1		_GDSTFESK_		TRUE	_GDSTFESK_	GDSTFESK	-38.5658	1.29873	-38.5658	P02671	TRUE	_GDSTFESK_	_GDSTFESK_	870.384	2.11E-05	2.26E+09	noloss	3	b	1	260.088	4.74755	TRUE	sp	P02671	P02671	FIBA_HUMAN	Fibrinogen alpha chain	Homo sapiens	9606	FGA	1	2	UP000005640_9606_20586_human_20230803
DYJ_DDA0	1		_GDSTFESK_		TRUE	_GDSTFESK_	GDSTFESK	-38.5658	1.29873	-38.5658	P02671	TRUE	_GDSTFESK_	_GDSTFESK_	870.384	2.11E-05	2.26E+09	noloss	3	y	1	363.187	56.3949	FALSE	sp	P02671	P02671	FIBA_HUMAN	Fibrinogen alpha chain	Homo sapiens	9606	FGA	1	2	UP000005640_9606_20586_human_20230803
DYJ_DDA0	1		_GDSTFESK_		TRUE	_GDSTFESK_	GDSTFESK	-38.5658	1.29873	-38.5658	P02671	TRUE	_GDSTFESK_	_GDSTFESK_	870.384	2.11E-05	2.26E+09	noloss	4	b	1	361.135	13.7507	TRUE	sp	P02671	P02671	FIBA_HUMAN	Fibrinogen alpha chain	Homo sapiens	9606	FGA	1	2	UP000005640_9606_20586_human_20230803
DYJ_DDA0	1		_GDSTFESK_		TRUE	_GDSTFESK_	GDSTFESK	-38.5658	1.29873	-38.5658	P02671	TRUE	_GDSTFESK_	_GDSTFESK_	870.384	2.11E-05	2.26E+09	noloss	4	y	1	510.256	54.6241	FALSE	sp	P02671	P02671	FIBA_HUMAN	Fibrinogen alpha chain	Homo sapiens	9606	FGA	1	2	UP000005640_9606_20586_human_20230803
DYJ_DDA0	1		_GDSTFESK_		TRUE	_GDSTFESK_	GDSTFESK	-38.5658	1.29873	-38.5658	P02671	TRUE	_GDSTFESK_	_GDSTFESK_	870.384	2.11E-05	2.26E+09	noloss	5	b	1	508.204	18.1058	TRUE	sp	P02671	P02671	FIBA_HUMAN	Fibrinogen alpha chain	Homo sapiens	9606	FGA	1	2	UP000005640_9606_20586_human_20230803
DYJ_DDA0	1		_GDSTFESK_		TRUE	_GDSTFESK_	GDSTFESK	-38.5658	1.29873	-38.5658	P02671	TRUE	_GDSTFESK_	_GDSTFESK_	870.384	2.11E-05	2.26E+09	noloss	5	y	1	611.304	22.1056	TRUE	sp	P02671	P02671	FIBA_HUMAN	Fibrinogen alpha chain	Homo sapiens	9606	FGA	1	2	UP000005640_9606_20586_human_20230803
DYJ_DDA0	1		_GDSTFESK_		TRUE	_GDSTFESK_	GDSTFESK	-38.5658	1.29873	-38.5658	P02671	TRUE	_GDSTFESK_	_GDSTFESK_	870.384	2.11E-05	2.26E+09	noloss	6	b	1	637.246	27.7718	TRUE	sp	P02671	P02671	FIBA_HUMAN	Fibrinogen alpha chain	Homo sapiens	9606	FGA	1	2	UP000005640_9606_20586_human_20230803
DYJ_DDA0	1		_GDSTFESK_		TRUE	_GDSTFESK_	GDSTFESK	-38.5658	1.29873	-38.5658	P02671	TRUE	_GDSTFESK_	_GDSTFESK_	870.384	2.11E-05	2.26E+09	noloss	6	y	1	698.336	100	FALSE	sp	P02671	P02671	FIBA_HUMAN	Fibrinogen alpha chain	Homo sapiens	9606	FGA	1	2	UP000005640_9606_20586_human_20230803
DYJ_DDA0	1		_GDSTFESK_		TRUE	_GDSTFESK_	GDSTFESK	-38.5658	1.29873	-38.5658	P02671	TRUE	_GDSTFESK_	_GDSTFESK_	870.384	2.11E-05	2.26E+09	noloss	7	b	1	724.278	14.4905	TRUE	sp	P02671	P02671	FIBA_HUMAN	Fibrinogen alpha chain	Homo sapiens	9606	FGA	1	2	UP000005640_9606_20586_human_20230803
DYJ_DDA0	1		_GDSTFESK_		TRUE	_GDSTFESK_	GDSTFESK	-38.5658	1.29873	-38.5658	P02671	TRUE	_GDSTFESK_	_GDSTFESK_	870.384	2.11E-05	2.26E+09	noloss	7	y	1	813.362	4.22752	TRUE	sp	P02671	P02671	FIBA_HUMAN	Fibrinogen alpha chain	Homo sapiens	9606	FGA	1	2	UP000005640_9606_20586_human_20230803
DYJ_DDA0	1		_GDSTFESK_		TRUE	_GDSTFESK_	GDSTFESK	-38.5658	1.29873	-38.5658	P02671	TRUE	_GDSTFESK_	_GDSTFESK_	870.384	2.11E-05	2.26E+09	H2O	3	b	1	242.077	2.41336	TRUE	sp	P02671	P02671	FIBA_HUMAN	Fibrinogen alpha chain	Homo sapiens	9606	FGA	1	2	UP000005640_9606_20586_human_20230803
DYJ_DDA0	1		_GDSTFESK_		TRUE	_GDSTFESK_	GDSTFESK	-38.5658	1.29873	-38.5658	P02671	TRUE	_GDSTFESK_	_GDSTFESK_	870.384	2.11E-05	2.26E+09	H2O	3	y	1	345.177	39.2816	FALSE	sp	P02671	P02671	FIBA_HUMAN	Fibrinogen alpha chain	Homo sapiens	9606	FGA	1	2	UP000005640_9606_20586_human_20230803
DYJ_DDA0	1		_GDSTFESK_		TRUE	_GDSTFESK_	GDSTFESK	-38.5658	1.29873	-38.5658	P02671	TRUE	_GDSTFESK_	_GDSTFESK_	870.384	2.11E-05	2.26E+09	H2O	4	b	1	343.125	32.5866	FALSE	sp	P02671	P02671	FIBA_HUMAN	Fibrinogen alpha chain	Homo sapiens	9606	FGA	1	2	UP000005640_9606_20586_human_20230803
DYJ_DDA0	1		_GDSTFESK_		TRUE	_GDSTFESK_	GDSTFESK	-38.5658	1.29873	-38.5658	P02671	TRUE	_GDSTFESK_	_GDSTFESK_	870.384	2.11E-05	2.26E+09	H2O	4	y	1	492.245	3.95636	TRUE	sp	P02671	P02671	FIBA_HUMAN	Fibrinogen alpha chain	Homo sapiens	9606	FGA	1	2	UP000005640_9606_20586_human_20230803
DYJ_DDA0	1		_GDSTFESK_		TRUE	_GDSTFESK_	GDSTFESK	-38.5658	1.29873	-38.5658	P02671	TRUE	_GDSTFESK_	_GDSTFESK_	870.384	2.11E-05	2.26E+09	H2O	5	b	1	490.193	30.0322	FALSE	sp	P02671	P02671	FIBA_HUMAN	Fibrinogen alpha chain	Homo sapiens	9606	FGA	1	2	UP000005640_9606_20586_human_20230803
DYJ_DDA0	1		_GDSTFESK_		TRUE	_GDSTFESK_	GDSTFESK	-38.5658	1.29873	-38.5658	P02671	TRUE	_GDSTFESK_	_GDSTFESK_	870.384	2.11E-05	2.26E+09	H2O	5	y	1	593.293	2.4079	TRUE	sp	P02671	P02671	FIBA_HUMAN	Fibrinogen alpha chain	Homo sapiens	9606	FGA	1	2	UP000005640_9606_20586_human_20230803
DYJ_DDA0	1		_GDSTFESK_		TRUE	_GDSTFESK_	GDSTFESK	-38.5658	1.29873	-38.5658	P02671	TRUE	_GDSTFESK_	_GDSTFESK_	870.384	2.11E-05	2.26E+09	H2O	6	b	1	619.236	23.3701	TRUE	sp	P02671	P02671	FIBA_HUMAN	Fibrinogen alpha chain	Homo sapiens	9606	FGA	1	2	UP000005640_9606_20586_human_20230803
DYJ_DDA0	1		_GDSTFESK_		TRUE	_GDSTFESK_	GDSTFESK	-38.5658	1.29873	-38.5658	P02671	TRUE	_GDSTFESK_	_GDSTFESK_	870.384	2.11E-05	2.26E+09	H2O	6	y	1	680.325	7.7774	TRUE	sp	P02671	P02671	FIBA_HUMAN	Fibrinogen alpha chain	Homo sapiens	9606	FGA	1	2	UP000005640_9606_20586_human_20230803
DYJ_DDA0	1		_GDSTFESK_		TRUE	_GDSTFESK_	GDSTFESK	-38.5658	1.29873	-38.5658	P02671	TRUE	_GDSTFESK_	_GDSTFESK_	870.384	2.11E-05	2.26E+09	H2O	7	b	1	706.268	14.5953	TRUE	sp	P02671	P02671	FIBA_HUMAN	Fibrinogen alpha chain	Homo sapiens	9606	FGA	1	2	UP000005640_9606_20586_human_20230803
DYJ_DDA0	2		_GDSTFESK_		TRUE	_GDSTFESK_	GDSTFESK	-38.5658	0.761825	-38.5658	P02671	TRUE	_GDSTFESK_	_GDSTFESK_	435.696	3.94E-05	851643140	noloss	3	b	1	260.088	8.2295	TRUE	sp	P02671	P02671	FIBA_HUMAN	Fibrinogen alpha chain	Homo sapiens	9606	FGA	1	2	UP000005640_9606_20586_human_20230803
DYJ_DDA0	2		_GDSTFESK_		TRUE	_GDSTFESK_	GDSTFESK	-38.5658	0.761825	-38.5658	P02671	TRUE	_GDSTFESK_	_GDSTFESK_	435.696	3.94E-05	851643140	noloss	3	y	1	363.187	21.828	FALSE	sp	P02671	P02671	FIBA_HUMAN	Fibrinogen alpha chain	Homo sapiens	9606	FGA	1	2	UP000005640_9606_20586_human_20230803
DYJ_DDA0	2		_GDSTFESK_		TRUE	_GDSTFESK_	GDSTFESK	-38.5658	0.761825	-38.5658	P02671	TRUE	_GDSTFESK_	_GDSTFESK_	435.696	3.94E-05	851643140	noloss	4	y	1	510.256	91.803	FALSE	sp	P02671	P02671	FIBA_HUMAN	Fibrinogen alpha chain	Homo sapiens	9606	FGA	1	2	UP000005640_9606_20586_human_20230803
DYJ_DDA0	2		_GDSTFESK_		TRUE	_GDSTFESK_	GDSTFESK	-38.5658	0.761825	-38.5658	P02671	TRUE	_GDSTFESK_	_GDSTFESK_	435.696	3.94E-05	851643140	noloss	4	y	2	255.632	1.3574	TRUE	sp	P02671	P02671	FIBA_HUMAN	Fibrinogen alpha chain	Homo sapiens	9606	FGA	1	2	UP000005640_9606_20586_human_20230803
DYJ_DDA0	2		_GDSTFESK_		TRUE	_GDSTFESK_	GDSTFESK	-38.5658	0.761825	-38.5658	P02671	TRUE	_GDSTFESK_	_GDSTFESK_	435.696	3.94E-05	851643140	noloss	5	y	1	611.304	47.1253	FALSE	sp	P02671	P02671	FIBA_HUMAN	Fibrinogen alpha chain	Homo sapiens	9606	FGA	1	2	UP000005640_9606_20586_human_20230803
DYJ_DDA0	2		_GDSTFESK_		TRUE	_GDSTFESK_	GDSTFESK	-38.5658	0.761825	-38.5658	P02671	TRUE	_GDSTFESK_	_GDSTFESK_	435.696	3.94E-05	851643140	noloss	5	y	2	306.155	3.37919	TRUE	sp	P02671	P02671	FIBA_HUMAN	Fibrinogen alpha chain	Homo sapiens	9606	FGA	1	2	UP000005640_9606_20586_human_20230803
DYJ_DDA0	2		_GDSTFESK_		TRUE	_GDSTFESK_	GDSTFESK	-38.5658	0.761825	-38.5658	P02671	TRUE	_GDSTFESK_	_GDSTFESK_	435.696	3.94E-05	851643140	noloss	6	y	1	698.336	100	FALSE	sp	P02671	P02671	FIBA_HUMAN	Fibrinogen alpha chain	Homo sapiens	9606	FGA	1	2	UP000005640_9606_20586_human_20230803
DYJ_DDA0	2		_GDSTFESK_		TRUE	_GDSTFESK_	GDSTFESK	-38.5658	0.761825	-38.5658	P02671	TRUE	_GDSTFESK_	_GDSTFESK_	435.696	3.94E-05	851643140	noloss	7	y	1	813.362	1.95247	TRUE	sp	P02671	P02671	FIBA_HUMAN	Fibrinogen alpha chain	Homo sapiens	9606	FGA	1	2	UP000005640_9606_20586_human_20230803
DYJ_DDA0	2		_GDSTFESK_		TRUE	_GDSTFESK_	GDSTFESK	-38.5658	0.761825	-38.5658	P02671	TRUE	_GDSTFESK_	_GDSTFESK_	435.696	3.94E-05	851643140	H2O	3	b	1	242.077	9.51922	TRUE	sp	P02671	P02671	FIBA_HUMAN	Fibrinogen alpha chain	Homo sapiens	9606	FGA	1	2	UP000005640_9606_20586_human_20230803
DYJ_DDA0	2		_GDSTFESK_		TRUE	_GDSTFESK_	GDSTFESK	-38.5658	0.761825	-38.5658	P02671	TRUE	_GDSTFESK_	_GDSTFESK_	435.696	3.94E-05	851643140	H2O	3	y	1	345.177	20.0243	FALSE	sp	P02671	P02671	FIBA_HUMAN	Fibrinogen alpha chain	Homo sapiens	9606	FGA	1	2	UP000005640_9606_20586_human_20230803
DYJ_DDA0	2		_GDSTFESK_		TRUE	_GDSTFESK_	GDSTFESK	-38.5658	0.761825	-38.5658	P02671	TRUE	_GDSTFESK_	_GDSTFESK_	435.696	3.94E-05	851643140	H2O	4	y	1	492.245	3.41786	TRUE	sp	P02671	P02671	FIBA_HUMAN	Fibrinogen alpha chain	Homo sapiens	9606	FGA	1	2	UP000005640_9606_20586_human_20230803
DYJ_DDA0	2		_GDSTFESK_		TRUE	_GDSTFESK_	GDSTFESK	-38.5658	0.761825	-38.5658	P02671	TRUE	_GDSTFESK_	_GDSTFESK_	435.696	3.94E-05	851643140	H2O	5	y	1	593.293	8.5743	TRUE	sp	P02671	P02671	FIBA_HUMAN	Fibrinogen alpha chain	Homo sapiens	9606	FGA	1	2	UP000005640_9606_20586_human_20230803
DYJ_DDA0	2		_GDSTFESK_		TRUE	_GDSTFESK_	GDSTFESK	-38.5658	0.761825	-38.5658	P02671	TRUE	_GDSTFESK_	_GDSTFESK_	435.696	3.94E-05	851643140	H2O	5	y	2	297.15	5.05765	TRUE	sp	P02671	P02671	FIBA_HUMAN	Fibrinogen alpha chain	Homo sapiens	9606	FGA	1	2	UP000005640_9606_20586_human_20230803
DYJ_DDA0	2		_GDSTFESK_		TRUE	_GDSTFESK_	GDSTFESK	-38.5658	0.761825	-38.5658	P02671	TRUE	_GDSTFESK_	_GDSTFESK_	435.696	3.94E-05	851643140	H2O	6	y	2	340.666	14.6358	FALSE	sp	P02671	P02671	FIBA_HUMAN	Fibrinogen alpha chain	Homo sapiens	9606	FGA	1	2	UP000005640_9606_20586_human_20230803
DYJ_DDA0	2		_GDSTFESK_		TRUE	_GDSTFESK_	GDSTFESK	-38.5658	0.761825	-38.5658	P02671	TRUE	_GDSTFESK_	_GDSTFESK_	435.696	3.94E-05	851643140	H2O	6	y	1	680.325	9.84568	TRUE	sp	P02671	P02671	FIBA_HUMAN	Fibrinogen alpha chain	Homo sapiens	9606	FGA	1	2	UP000005640_9606_20586_human_20230803
DYJ_DDA0	2		_GDSTFESK_		TRUE	_GDSTFESK_	GDSTFESK	-38.5658	0.761825	-38.5658	P02671	TRUE	_GDSTFESK_	_GDSTFESK_	435.696	3.94E-05	851643140	H2O	7	y	2	398.18	14.4388	TRUE	sp	P02671	P02671	FIBA_HUMAN	Fibrinogen alpha chain	Homo sapiens	9606	FGA	1	2	UP000005640_9606_20586_human_20230803
DYJ_DDA0	2		_IDELEPR_		TRUE	_IDELEPR_	IDELEPR	-6.355	0.790926	-6.355	Q14697	TRUE	_IDELEPR_	_IDELEPR_	436.23	0.00020119	2400139	noloss	3	b	1	358.161	7.30801	FALSE	sp	Q14697	Q14697	GANAB_HUMAN	Neutral alpha-glucosidase AB	Homo sapiens	9606	GANAB	1	3	UP000005640_9606_20586_human_20230803
DYJ_DDA0	2		_IDELEPR_		TRUE	_IDELEPR_	IDELEPR	-6.355	0.790926	-6.355	Q14697	TRUE	_IDELEPR_	_IDELEPR_	436.23	0.00020119	2400139	noloss	3	y	1	401.214	8.30005	FALSE	sp	Q14697	Q14697	GANAB_HUMAN	Neutral alpha-glucosidase AB	Homo sapiens	9606	GANAB	1	3	UP000005640_9606_20586_human_20230803
DYJ_DDA0	2		_IDELEPR_		TRUE	_IDELEPR_	IDELEPR	-6.355	0.790926	-6.355	Q14697	TRUE	_IDELEPR_	_IDELEPR_	436.23	0.00020119	2400139	noloss	4	y	1	514.298	26.874	FALSE	sp	Q14697	Q14697	GANAB_HUMAN	Neutral alpha-glucosidase AB	Homo sapiens	9606	GANAB	1	3	UP000005640_9606_20586_human_20230803
DYJ_DDA0	2		_IDELEPR_		TRUE	_IDELEPR_	IDELEPR	-6.355	0.790926	-6.355	Q14697	TRUE	_IDELEPR_	_IDELEPR_	436.23	0.00020119	2400139	noloss	5	y	1	643.341	54.276	FALSE	sp	Q14697	Q14697	GANAB_HUMAN	Neutral alpha-glucosidase AB	Homo sapiens	9606	GANAB	1	3	UP000005640_9606_20586_human_20230803
DYJ_DDA0	2		_IDELEPR_		TRUE	_IDELEPR_	IDELEPR	-6.355	0.790926	-6.355	Q14697	TRUE	_IDELEPR_	_IDELEPR_	436.23	0.00020119	2400139	noloss	6	y	1	758.368	100	FALSE	sp	Q14697	Q14697	GANAB_HUMAN	Neutral alpha-glucosidase AB	Homo sapiens	9606	GANAB	1	3	UP000005640_9606_20586_human_20230803
DYJ_DDA0	2		_IDELEPR_		TRUE	_IDELEPR_	IDELEPR	-6.355	0.790926	-6.355	Q14697	TRUE	_IDELEPR_	_IDELEPR_	436.23	0.00020119	2400139	H2O	3	b	1	340.15	1.24596	TRUE	sp	Q14697	Q14697	GANAB_HUMAN	Neutral alpha-glucosidase AB	Homo sapiens	9606	GANAB	1	3	UP000005640_9606_20586_human_20230803
DYJ_DDA0	2		_IDELEPR_		TRUE	_IDELEPR_	IDELEPR	-6.355	0.790926	-6.355	Q14697	TRUE	_IDELEPR_	_IDELEPR_	436.23	0.00020119	2400139	H2O	3	y	1	383.204	2.27739	TRUE	sp	Q14697	Q14697	GANAB_HUMAN	Neutral alpha-glucosidase AB	Homo sapiens	9606	GANAB	1	3	UP000005640_9606_20586_human_20230803
DYJ_DDA0	2		_IDELEPR_		TRUE	_IDELEPR_	IDELEPR	-6.355	0.790926	-6.355	Q14697	TRUE	_IDELEPR_	_IDELEPR_	436.23	0.00020119	2400139	NH3	3	y	1	384.188	1.22961	TRUE	sp	Q14697	Q14697	GANAB_HUMAN	Neutral alpha-glucosidase AB	Homo sapiens	9606	GANAB	1	3	UP000005640_9606_20586_human_20230803
DYJ_DDA0	2		_IDELEPR_		TRUE	_IDELEPR_	IDELEPR	-6.355	0.790926	-6.355	Q14697	TRUE	_IDELEPR_	_IDELEPR_	436.23	0.00020119	2400139	H2O	5	y	1	625.33	8.23562	FALSE	sp	Q14697	Q14697	GANAB_HUMAN	Neutral alpha-glucosidase AB	Homo sapiens	9606	GANAB	1	3	UP000005640_9606_20586_human_20230803
DYJ_DDA0	2		_IDELEPR_		TRUE	_IDELEPR_	IDELEPR	-6.355	0.790926	-6.355	Q14697	TRUE	_IDELEPR_	_IDELEPR_	436.23	0.00020119	2400139	H2O	6	y	1	740.357	5.03732	TRUE	sp	Q14697	Q14697	GANAB_HUMAN	Neutral alpha-glucosidase AB	Homo sapiens	9606	GANAB	1	3	UP000005640_9606_20586_human_20230803
DYJ_DDA0	2		_EGVVAAAEK_		TRUE	_EGVVAAAEK_	EGVVAAAEK	-23.548	0.775193	-23.548	P37840	FALSE	_EGVVAAAEK_	_EGVVAAAEK_	437.237	0.000207217	15050691	noloss	3	b	1	286.14	6.62393	TRUE	sp	P37840	P37840	SYUA_HUMAN	Alpha-synuclein	Homo sapiens	9606	SNCA	1	1	UP000005640_9606_20586_human_20230803
DYJ_DDA0	2		_EGVVAAAEK_		TRUE	_EGVVAAAEK_	EGVVAAAEK	-23.548	0.775193	-23.548	P37840	FALSE	_EGVVAAAEK_	_EGVVAAAEK_	437.237	0.000207217	15050691	noloss	3	y	1	347.193	29.4594	FALSE	sp	P37840	P37840	SYUA_HUMAN	Alpha-synuclein	Homo sapiens	9606	SNCA	1	1	UP000005640_9606_20586_human_20230803
DYJ_DDA0	2		_EGVVAAAEK_		TRUE	_EGVVAAAEK_	EGVVAAAEK	-23.548	0.775193	-23.548	P37840	FALSE	_EGVVAAAEK_	_EGVVAAAEK_	437.237	0.000207217	15050691	noloss	4	y	1	418.23	45.3949	FALSE	sp	P37840	P37840	SYUA_HUMAN	Alpha-synuclein	Homo sapiens	9606	SNCA	1	1	UP000005640_9606_20586_human_20230803
DYJ_DDA0	2		_EGVVAAAEK_		TRUE	_EGVVAAAEK_	EGVVAAAEK	-23.548	0.775193	-23.548	P37840	FALSE	_EGVVAAAEK_	_EGVVAAAEK_	437.237	0.000207217	15050691	noloss	5	y	1	489.267	100	FALSE	sp	P37840	P37840	SYUA_HUMAN	Alpha-synuclein	Homo sapiens	9606	SNCA	1	1	UP000005640_9606_20586_human_20230803
DYJ_DDA0	2		_EGVVAAAEK_		TRUE	_EGVVAAAEK_	EGVVAAAEK	-23.548	0.775193	-23.548	P37840	FALSE	_EGVVAAAEK_	_EGVVAAAEK_	437.237	0.000207217	15050691	noloss	6	y	1	588.335	55.6611	FALSE	sp	P37840	P37840	SYUA_HUMAN	Alpha-synuclein	Homo sapiens	9606	SNCA	1	1	UP000005640_9606_20586_human_20230803
DYJ_DDA0	2		_EGVVAAAEK_		TRUE	_EGVVAAAEK_	EGVVAAAEK	-23.548	0.775193	-23.548	P37840	FALSE	_EGVVAAAEK_	_EGVVAAAEK_	437.237	0.000207217	15050691	noloss	6	y	2	294.671	1.91027	TRUE	sp	P37840	P37840	SYUA_HUMAN	Alpha-synuclein	Homo sapiens	9606	SNCA	1	1	UP000005640_9606_20586_human_20230803
DYJ_DDA0	2		_EGVVAAAEK_		TRUE	_EGVVAAAEK_	EGVVAAAEK	-23.548	0.775193	-23.548	P37840	FALSE	_EGVVAAAEK_	_EGVVAAAEK_	437.237	0.000207217	15050691	noloss	7	b	1	598.32	1.02017	TRUE	sp	P37840	P37840	SYUA_HUMAN	Alpha-synuclein	Homo sapiens	9606	SNCA	1	1	UP000005640_9606_20586_human_20230803
DYJ_DDA0	2		_EGVVAAAEK_		TRUE	_EGVVAAAEK_	EGVVAAAEK	-23.548	0.775193	-23.548	P37840	FALSE	_EGVVAAAEK_	_EGVVAAAEK_	437.237	0.000207217	15050691	noloss	7	y	1	687.404	5.50024	TRUE	sp	P37840	P37840	SYUA_HUMAN	Alpha-synuclein	Homo sapiens	9606	SNCA	1	1	UP000005640_9606_20586_human_20230803
DYJ_DDA0	2		_EGVVAAAEK_		TRUE	_EGVVAAAEK_	EGVVAAAEK	-23.548	0.775193	-23.548	P37840	FALSE	_EGVVAAAEK_	_EGVVAAAEK_	437.237	0.000207217	15050691	noloss	8	y	1	744.425	7.02558	FALSE	sp	P37840	P37840	SYUA_HUMAN	Alpha-synuclein	Homo sapiens	9606	SNCA	1	1	UP000005640_9606_20586_human_20230803
DYJ_DDA0	2		_EGVVAAAEK_		TRUE	_EGVVAAAEK_	EGVVAAAEK	-23.548	0.775193	-23.548	P37840	FALSE	_EGVVAAAEK_	_EGVVAAAEK_	437.237	0.000207217	15050691	H2O	3	b	1	268.129	9.07459	FALSE	sp	P37840	P37840	SYUA_HUMAN	Alpha-synuclein	Homo sapiens	9606	SNCA	1	1	UP000005640_9606_20586_human_20230803
DYJ_DDA0	2		_EGVVAAAEK_		TRUE	_EGVVAAAEK_	EGVVAAAEK	-23.548	0.775193	-23.548	P37840	FALSE	_EGVVAAAEK_	_EGVVAAAEK_	437.237	0.000207217	15050691	H2O	3	y	1	329.182	2.14847	TRUE	sp	P37840	P37840	SYUA_HUMAN	Alpha-synuclein	Homo sapiens	9606	SNCA	1	1	UP000005640_9606_20586_human_20230803
DYJ_DDA0	2		_EGVVAAAEK_		TRUE	_EGVVAAAEK_	EGVVAAAEK	-23.548	0.775193	-23.548	P37840	FALSE	_EGVVAAAEK_	_EGVVAAAEK_	437.237	0.000207217	15050691	H2O	4	y	1	400.219	1.56869	TRUE	sp	P37840	P37840	SYUA_HUMAN	Alpha-synuclein	Homo sapiens	9606	SNCA	1	1	UP000005640_9606_20586_human_20230803
DYJ_DDA0	2		_EGVVAAAEK_		TRUE	_EGVVAAAEK_	EGVVAAAEK	-23.548	0.775193	-23.548	P37840	FALSE	_EGVVAAAEK_	_EGVVAAAEK_	437.237	0.000207217	15050691	H2O	5	y	1	471.256	2.58333	TRUE	sp	P37840	P37840	SYUA_HUMAN	Alpha-synuclein	Homo sapiens	9606	SNCA	1	1	UP000005640_9606_20586_human_20230803
DYJ_DDA0	2		_EGVVAAAEK_		TRUE	_EGVVAAAEK_	EGVVAAAEK	-23.548	0.775193	-23.548	P37840	FALSE	_EGVVAAAEK_	_EGVVAAAEK_	437.237	0.000207217	15050691	H2O	6	y	1	570.325	1.30482	TRUE	sp	P37840	P37840	SYUA_HUMAN	Alpha-synuclein	Homo sapiens	9606	SNCA	1	1	UP000005640_9606_20586_human_20230803
DYJ_DDA0	2		_DRLDEVK_		TRUE	_DRLDEVK_	DRLDEVK	-30.1475	0.801516	-30.1475	P02649	TRUE	_DRLDEVK_	_DRLDEVK_	437.735	0.000130244	912916200	noloss	3	b	1	385.219	6.05957	FALSE	sp	P02649	P02649	APOE_HUMAN	Apolipoprotein E	Homo sapiens	9606	APOE	1	1	UP000005640_9606_20586_human_20230803
DYJ_DDA0	2		_DRLDEVK_		TRUE	_DRLDEVK_	DRLDEVK	-30.1475	0.801516	-30.1475	P02649	TRUE	_DRLDEVK_	_DRLDEVK_	437.735	0.000130244	912916200	noloss	3	y	1	375.224	1.80559	TRUE	sp	P02649	P02649	APOE_HUMAN	Apolipoprotein E	Homo sapiens	9606	APOE	1	1	UP000005640_9606_20586_human_20230803
DYJ_DDA0	2		_DRLDEVK_		TRUE	_DRLDEVK_	DRLDEVK	-30.1475	0.801516	-30.1475	P02649	TRUE	_DRLDEVK_	_DRLDEVK_	437.735	0.000130244	912916200	noloss	4	b	1	500.246	47.4225	FALSE	sp	P02649	P02649	APOE_HUMAN	Apolipoprotein E	Homo sapiens	9606	APOE	1	1	UP000005640_9606_20586_human_20230803
DYJ_DDA0	2		_DRLDEVK_		TRUE	_DRLDEVK_	DRLDEVK	-30.1475	0.801516	-30.1475	P02649	TRUE	_DRLDEVK_	_DRLDEVK_	437.735	0.000130244	912916200	noloss	4	y	1	490.251	1.23488	TRUE	sp	P02649	P02649	APOE_HUMAN	Apolipoprotein E	Homo sapiens	9606	APOE	1	1	UP000005640_9606_20586_human_20230803
DYJ_DDA0	2		_DRLDEVK_		TRUE	_DRLDEVK_	DRLDEVK	-30.1475	0.801516	-30.1475	P02649	TRUE	_DRLDEVK_	_DRLDEVK_	437.735	0.000130244	912916200	noloss	5	b	1	629.289	100	FALSE	sp	P02649	P02649	APOE_HUMAN	Apolipoprotein E	Homo sapiens	9606	APOE	1	1	UP000005640_9606_20586_human_20230803
DYJ_DDA0	2		_DRLDEVK_		TRUE	_DRLDEVK_	DRLDEVK	-30.1475	0.801516	-30.1475	P02649	TRUE	_DRLDEVK_	_DRLDEVK_	437.735	0.000130244	912916200	noloss	5	y	1	603.335	2.26844	TRUE	sp	P02649	P02649	APOE_HUMAN	Apolipoprotein E	Homo sapiens	9606	APOE	1	1	UP000005640_9606_20586_human_20230803
DYJ_DDA0	2		_DRLDEVK_		TRUE	_DRLDEVK_	DRLDEVK	-30.1475	0.801516	-30.1475	P02649	TRUE	_DRLDEVK_	_DRLDEVK_	437.735	0.000130244	912916200	noloss	6	b	1	728.357	16.8772	FALSE	sp	P02649	P02649	APOE_HUMAN	Apolipoprotein E	Homo sapiens	9606	APOE	1	1	UP000005640_9606_20586_human_20230803
DYJ_DDA0	2		_DRLDEVK_		TRUE	_DRLDEVK_	DRLDEVK	-30.1475	0.801516	-30.1475	P02649	TRUE	_DRLDEVK_	_DRLDEVK_	437.735	0.000130244	912916200	noloss	6	y	2	380.222	5.33078	FALSE	sp	P02649	P02649	APOE_HUMAN	Apolipoprotein E	Homo sapiens	9606	APOE	1	1	UP000005640_9606_20586_human_20230803
DYJ_DDA0	2		_DRLDEVK_		TRUE	_DRLDEVK_	DRLDEVK	-30.1475	0.801516	-30.1475	P02649	TRUE	_DRLDEVK_	_DRLDEVK_	437.735	0.000130244	912916200	NH3	3	b	1	368.193	1.80886	TRUE	sp	P02649	P02649	APOE_HUMAN	Apolipoprotein E	Homo sapiens	9606	APOE	1	1	UP000005640_9606_20586_human_20230803
DYJ_DDA0	2		_DRLDEVK_		TRUE	_DRLDEVK_	DRLDEVK	-30.1475	0.801516	-30.1475	P02649	TRUE	_DRLDEVK_	_DRLDEVK_	437.735	0.000130244	912916200	H2O	3	y	1	357.213	3.88292	TRUE	sp	P02649	P02649	APOE_HUMAN	Apolipoprotein E	Homo sapiens	9606	APOE	1	1	UP000005640_9606_20586_human_20230803
DYJ_DDA0	2		_DRLDEVK_		TRUE	_DRLDEVK_	DRLDEVK	-30.1475	0.801516	-30.1475	P02649	TRUE	_DRLDEVK_	_DRLDEVK_	437.735	0.000130244	912916200	NH3	4	b	1	483.22	3.12973	TRUE	sp	P02649	P02649	APOE_HUMAN	Apolipoprotein E	Homo sapiens	9606	APOE	1	1	UP000005640_9606_20586_human_20230803
DYJ_DDA0	2		_DRLDEVK_		TRUE	_DRLDEVK_	DRLDEVK	-30.1475	0.801516	-30.1475	P02649	TRUE	_DRLDEVK_	_DRLDEVK_	437.735	0.000130244	912916200	H2O	5	b	1	611.278	1.3743	TRUE	sp	P02649	P02649	APOE_HUMAN	Apolipoprotein E	Homo sapiens	9606	APOE	1	1	UP000005640_9606_20586_human_20230803
DYJ_DDA0	2		_DRLDEVK_		TRUE	_DRLDEVK_	DRLDEVK	-30.1475	0.801516	-30.1475	P02649	TRUE	_DRLDEVK_	_DRLDEVK_	437.735	0.000130244	912916200	NH3	5	b	1	612.262	4.99637	FALSE	sp	P02649	P02649	APOE_HUMAN	Apolipoprotein E	Homo sapiens	9606	APOE	1	1	UP000005640_9606_20586_human_20230803
DYJ_DDA0	2		_DRLDEVK_		TRUE	_DRLDEVK_	DRLDEVK	-30.1475	0.801516	-30.1475	P02649	TRUE	_DRLDEVK_	_DRLDEVK_	437.735	0.000130244	912916200	NH3	6	b	1	711.331	1.15404	TRUE	sp	P02649	P02649	APOE_HUMAN	Apolipoprotein E	Homo sapiens	9606	APOE	1	1	UP000005640_9606_20586_human_20230803
DYJ_DDA0	2		_VSTEVDAR_		TRUE	_VSTEVDAR_	VSTEVDAR	-31.2633	0.788622	-31.2633	P37837	TRUE	_VSTEVDAR_	_VSTEVDAR_	438.725	6.13E-05	16877892	noloss	3	y	1	361.183	19.7092	FALSE	sp	P37837	P37837	TALDO_HUMAN	Transaldolase	Homo sapiens	9606	TALDO1	1	2	UP000005640_9606_20586_human_20230803
DYJ_DDA0	2		_VSTEVDAR_		TRUE	_VSTEVDAR_	VSTEVDAR	-31.2633	0.788622	-31.2633	P37837	TRUE	_VSTEVDAR_	_VSTEVDAR_	438.725	6.13E-05	16877892	noloss	4	y	1	460.251	34.8087	FALSE	sp	P37837	P37837	TALDO_HUMAN	Transaldolase	Homo sapiens	9606	TALDO1	1	2	UP000005640_9606_20586_human_20230803
DYJ_DDA0	2		_VSTEVDAR_		TRUE	_VSTEVDAR_	VSTEVDAR	-31.2633	0.788622	-31.2633	P37837	TRUE	_VSTEVDAR_	_VSTEVDAR_	438.725	6.13E-05	16877892	noloss	5	y	1	589.294	33.3557	FALSE	sp	P37837	P37837	TALDO_HUMAN	Transaldolase	Homo sapiens	9606	TALDO1	1	2	UP000005640_9606_20586_human_20230803
DYJ_DDA0	2		_VSTEVDAR_		TRUE	_VSTEVDAR_	VSTEVDAR	-31.2633	0.788622	-31.2633	P37837	TRUE	_VSTEVDAR_	_VSTEVDAR_	438.725	6.13E-05	16877892	noloss	6	y	1	690.342	54.3856	FALSE	sp	P37837	P37837	TALDO_HUMAN	Transaldolase	Homo sapiens	9606	TALDO1	1	2	UP000005640_9606_20586_human_20230803
DYJ_DDA0	2		_VSTEVDAR_		TRUE	_VSTEVDAR_	VSTEVDAR	-31.2633	0.788622	-31.2633	P37837	TRUE	_VSTEVDAR_	_VSTEVDAR_	438.725	6.13E-05	16877892	noloss	7	y	1	777.374	75.3219	FALSE	sp	P37837	P37837	TALDO_HUMAN	Transaldolase	Homo sapiens	9606	TALDO1	1	2	UP000005640_9606_20586_human_20230803
DYJ_DDA0	2		_VSTEVDAR_		TRUE	_VSTEVDAR_	VSTEVDAR	-31.2633	0.788622	-31.2633	P37837	TRUE	_VSTEVDAR_	_VSTEVDAR_	438.725	6.13E-05	16877892	NH3	3	y	1	344.156	5.87962	TRUE	sp	P37837	P37837	TALDO_HUMAN	Transaldolase	Homo sapiens	9606	TALDO1	1	2	UP000005640_9606_20586_human_20230803
DYJ_DDA0	2		_VSTEVDAR_		TRUE	_VSTEVDAR_	VSTEVDAR	-31.2633	0.788622	-31.2633	P37837	TRUE	_VSTEVDAR_	_VSTEVDAR_	438.725	6.13E-05	16877892	H2O	4	b	1	399.187	1.215	TRUE	sp	P37837	P37837	TALDO_HUMAN	Transaldolase	Homo sapiens	9606	TALDO1	1	2	UP000005640_9606_20586_human_20230803
DYJ_DDA0	2		_VSTEVDAR_		TRUE	_VSTEVDAR_	VSTEVDAR	-31.2633	0.788622	-31.2633	P37837	TRUE	_VSTEVDAR_	_VSTEVDAR_	438.725	6.13E-05	16877892	NH3	4	y	1	443.225	2.45254	TRUE	sp	P37837	P37837	TALDO_HUMAN	Transaldolase	Homo sapiens	9606	TALDO1	1	2	UP000005640_9606_20586_human_20230803
DYJ_DDA0	2		_VSTEVDAR_		TRUE	_VSTEVDAR_	VSTEVDAR	-31.2633	0.788622	-31.2633	P37837	TRUE	_VSTEVDAR_	_VSTEVDAR_	438.725	6.13E-05	16877892	H2O	5	y	1	571.283	6.68132	TRUE	sp	P37837	P37837	TALDO_HUMAN	Transaldolase	Homo sapiens	9606	TALDO1	1	2	UP000005640_9606_20586_human_20230803
DYJ_DDA0	2		_VSTEVDAR_		TRUE	_VSTEVDAR_	VSTEVDAR	-31.2633	0.788622	-31.2633	P37837	TRUE	_VSTEVDAR_	_VSTEVDAR_	438.725	6.13E-05	16877892	H2O	6	y	1	672.331	2.003	TRUE	sp	P37837	P37837	TALDO_HUMAN	Transaldolase	Homo sapiens	9606	TALDO1	1	2	UP000005640_9606_20586_human_20230803
DYJ_DDA0	2		_VSTEVDAR_		TRUE	_VSTEVDAR_	VSTEVDAR	-31.2633	0.788622	-31.2633	P37837	TRUE	_VSTEVDAR_	_VSTEVDAR_	438.725	6.13E-05	16877892	H2O	6	y	2	336.669	1.69005	TRUE	sp	P37837	P37837	TALDO_HUMAN	Transaldolase	Homo sapiens	9606	TALDO1	1	2	UP000005640_9606_20586_human_20230803
DYJ_DDA0	2		_VSTEVDAR_		TRUE	_VSTEVDAR_	VSTEVDAR	-31.2633	0.788622	-31.2633	P37837	TRUE	_VSTEVDAR_	_VSTEVDAR_	438.725	6.13E-05	16877892	H2O	7	y	1	759.363	8.12879	FALSE	sp	P37837	P37837	TALDO_HUMAN	Transaldolase	Homo sapiens	9606	TALDO1	1	2	UP000005640_9606_20586_human_20230803
DYJ_DDA0	2		_VSTEVDAR_		TRUE	_VSTEVDAR_	VSTEVDAR	-31.2633	0.788622	-31.2633	P37837	TRUE	_VSTEVDAR_	_VSTEVDAR_	438.725	6.13E-05	16877892	H2O	7	y	2	380.185	1.39334	TRUE	sp	P37837	P37837	TALDO_HUMAN	Transaldolase	Homo sapiens	9606	TALDO1	1	2	UP000005640_9606_20586_human_20230803
DYJ_DDA0	2		_C[+57]EWDGGR_		TRUE	_C[Carbamidomethyl (C)]EWDGGR_	CEWDGGR	-23.0358	0.747083	-23.0358	P40189	TRUE	_C[+57]EWDGGR_	_C[Carbamidomethyl (C)]EWDGGR_	440.174	9.07E-05	7406583	noloss	3	b	1	476.16	2.0041	TRUE	sp	P40189	P40189	IL6RB_HUMAN	Interleukin-6 receptor subunit beta	Homo sapiens	9606	IL6ST	1	2	UP000005640_9606_20586_human_20230803
DYJ_DDA0	2		_C[+57]EWDGGR_		TRUE	_C[Carbamidomethyl (C)]EWDGGR_	CEWDGGR	-23.0358	0.747083	-23.0358	P40189	TRUE	_C[+57]EWDGGR_	_C[Carbamidomethyl (C)]EWDGGR_	440.174	9.07E-05	7406583	noloss	3	y	1	289.162	86.2538	FALSE	sp	P40189	P40189	IL6RB_HUMAN	Interleukin-6 receptor subunit beta	Homo sapiens	9606	IL6ST	1	2	UP000005640_9606_20586_human_20230803
DYJ_DDA0	2		_C[+57]EWDGGR_		TRUE	_C[Carbamidomethyl (C)]EWDGGR_	CEWDGGR	-23.0358	0.747083	-23.0358	P40189	TRUE	_C[+57]EWDGGR_	_C[Carbamidomethyl (C)]EWDGGR_	440.174	9.07E-05	7406583	noloss	4	y	1	404.189	57.417	FALSE	sp	P40189	P40189	IL6RB_HUMAN	Interleukin-6 receptor subunit beta	Homo sapiens	9606	IL6ST	1	2	UP000005640_9606_20586_human_20230803
DYJ_DDA0	2		_C[+57]EWDGGR_		TRUE	_C[Carbamidomethyl (C)]EWDGGR_	CEWDGGR	-23.0358	0.747083	-23.0358	P40189	TRUE	_C[+57]EWDGGR_	_C[Carbamidomethyl (C)]EWDGGR_	440.174	9.07E-05	7406583	noloss	5	y	1	590.268	100	FALSE	sp	P40189	P40189	IL6RB_HUMAN	Interleukin-6 receptor subunit beta	Homo sapiens	9606	IL6ST	1	2	UP000005640_9606_20586_human_20230803
DYJ_DDA0	2		_C[+57]EWDGGR_		TRUE	_C[Carbamidomethyl (C)]EWDGGR_	CEWDGGR	-23.0358	0.747083	-23.0358	P40189	TRUE	_C[+57]EWDGGR_	_C[Carbamidomethyl (C)]EWDGGR_	440.174	9.07E-05	7406583	noloss	6	y	1	719.311	25.7354	FALSE	sp	P40189	P40189	IL6RB_HUMAN	Interleukin-6 receptor subunit beta	Homo sapiens	9606	IL6ST	1	2	UP000005640_9606_20586_human_20230803
DYJ_DDA0	2		_C[+57]EWDGGR_		TRUE	_C[Carbamidomethyl (C)]EWDGGR_	CEWDGGR	-23.0358	0.747083	-23.0358	P40189	TRUE	_C[+57]EWDGGR_	_C[Carbamidomethyl (C)]EWDGGR_	440.174	9.07E-05	7406583	NH3	3	y	1	272.135	6.43599	TRUE	sp	P40189	P40189	IL6RB_HUMAN	Interleukin-6 receptor subunit beta	Homo sapiens	9606	IL6ST	1	2	UP000005640_9606_20586_human_20230803
DYJ_DDA0	2		_C[+57]EWDGGR_		TRUE	_C[Carbamidomethyl (C)]EWDGGR_	CEWDGGR	-23.0358	0.747083	-23.0358	P40189	TRUE	_C[+57]EWDGGR_	_C[Carbamidomethyl (C)]EWDGGR_	440.174	9.07E-05	7406583	H2O	4	y	1	386.178	2.87577	TRUE	sp	P40189	P40189	IL6RB_HUMAN	Interleukin-6 receptor subunit beta	Homo sapiens	9606	IL6ST	1	2	UP000005640_9606_20586_human_20230803
DYJ_DDA0	2		_C[+57]EWDGGR_		TRUE	_C[Carbamidomethyl (C)]EWDGGR_	CEWDGGR	-23.0358	0.747083	-23.0358	P40189	TRUE	_C[+57]EWDGGR_	_C[Carbamidomethyl (C)]EWDGGR_	440.174	9.07E-05	7406583	NH3	4	y	1	387.162	6.83524	TRUE	sp	P40189	P40189	IL6RB_HUMAN	Interleukin-6 receptor subunit beta	Homo sapiens	9606	IL6ST	1	2	UP000005640_9606_20586_human_20230803
DYJ_DDA0	2		_C[+57]EWDGGR_		TRUE	_C[Carbamidomethyl (C)]EWDGGR_	CEWDGGR	-23.0358	0.747083	-23.0358	P40189	TRUE	_C[+57]EWDGGR_	_C[Carbamidomethyl (C)]EWDGGR_	440.174	9.07E-05	7406583	H2O	5	y	1	572.258	2.23424	TRUE	sp	P40189	P40189	IL6RB_HUMAN	Interleukin-6 receptor subunit beta	Homo sapiens	9606	IL6ST	1	2	UP000005640_9606_20586_human_20230803
DYJ_DDA0	2		_C[+57]EWDGGR_		TRUE	_C[Carbamidomethyl (C)]EWDGGR_	CEWDGGR	-23.0358	0.747083	-23.0358	P40189	TRUE	_C[+57]EWDGGR_	_C[Carbamidomethyl (C)]EWDGGR_	440.174	9.07E-05	7406583	NH3	5	y	1	573.242	7.4373	FALSE	sp	P40189	P40189	IL6RB_HUMAN	Interleukin-6 receptor subunit beta	Homo sapiens	9606	IL6ST	1	2	UP000005640_9606_20586_human_20230803
DYJ_DDA0	2		_C[+57]EWDGGR_		TRUE	_C[Carbamidomethyl (C)]EWDGGR_	CEWDGGR	-23.0358	0.747083	-23.0358	P40189	TRUE	_C[+57]EWDGGR_	_C[Carbamidomethyl (C)]EWDGGR_	440.174	9.07E-05	7406583	NH3	5	y	2	287.124	7.39714	TRUE	sp	P40189	P40189	IL6RB_HUMAN	Interleukin-6 receptor subunit beta	Homo sapiens	9606	IL6ST	1	2	UP000005640_9606_20586_human_20230803
DYJ_DDA0	2		_C[+57]EWDGGR_		TRUE	_C[Carbamidomethyl (C)]EWDGGR_	CEWDGGR	-23.0358	0.747083	-23.0358	P40189	TRUE	_C[+57]EWDGGR_	_C[Carbamidomethyl (C)]EWDGGR_	440.174	9.07E-05	7406583	H2O	6	y	1	701.3	11.2381	FALSE	sp	P40189	P40189	IL6RB_HUMAN	Interleukin-6 receptor subunit beta	Homo sapiens	9606	IL6ST	1	2	UP000005640_9606_20586_human_20230803
DYJ_DDA0	2		_AEFAEVSK_		TRUE	_AEFAEVSK_	AEFAEVSK	-10.8097	0.786563	-10.8097	P02768	TRUE	_AEFAEVSK_	_AEFAEVSK_	440.724	0.000167541	20482960	noloss	3	b	1	348.155	75.2504	FALSE	sp	P02768	P02768	ALBU_HUMAN	Albumin	Homo sapiens	9606	ALB	1	2	UP000005640_9606_20586_human_20230803
DYJ_DDA0	2		_AEFAEVSK_		TRUE	_AEFAEVSK_	AEFAEVSK	-10.8097	0.786563	-10.8097	P02768	TRUE	_AEFAEVSK_	_AEFAEVSK_	440.724	0.000167541	20482960	noloss	3	y	1	333.213	47.1707	FALSE	sp	P02768	P02768	ALBU_HUMAN	Albumin	Homo sapiens	9606	ALB	1	2	UP000005640_9606_20586_human_20230803
DYJ_DDA0	2		_AEFAEVSK_		TRUE	_AEFAEVSK_	AEFAEVSK	-10.8097	0.786563	-10.8097	P02768	TRUE	_AEFAEVSK_	_AEFAEVSK_	440.724	0.000167541	20482960	noloss	4	y	1	462.256	34.5912	FALSE	sp	P02768	P02768	ALBU_HUMAN	Albumin	Homo sapiens	9606	ALB	1	2	UP000005640_9606_20586_human_20230803
DYJ_DDA0	2		_AEFAEVSK_		TRUE	_AEFAEVSK_	AEFAEVSK	-10.8097	0.786563	-10.8097	P02768	TRUE	_AEFAEVSK_	_AEFAEVSK_	440.724	0.000167541	20482960	noloss	5	y	1	533.293	66.7251	FALSE	sp	P02768	P02768	ALBU_HUMAN	Albumin	Homo sapiens	9606	ALB	1	2	UP000005640_9606_20586_human_20230803
DYJ_DDA0	2		_AEFAEVSK_		TRUE	_AEFAEVSK_	AEFAEVSK	-10.8097	0.786563	-10.8097	P02768	TRUE	_AEFAEVSK_	_AEFAEVSK_	440.724	0.000167541	20482960	noloss	5	y	2	267.15	1.43412	TRUE	sp	P02768	P02768	ALBU_HUMAN	Albumin	Homo sapiens	9606	ALB	1	2	UP000005640_9606_20586_human_20230803
DYJ_DDA0	2		_AEFAEVSK_		TRUE	_AEFAEVSK_	AEFAEVSK	-10.8097	0.786563	-10.8097	P02768	TRUE	_AEFAEVSK_	_AEFAEVSK_	440.724	0.000167541	20482960	noloss	6	y	1	680.361	100	FALSE	sp	P02768	P02768	ALBU_HUMAN	Albumin	Homo sapiens	9606	ALB	1	2	UP000005640_9606_20586_human_20230803
DYJ_DDA0	2		_AEFAEVSK_		TRUE	_AEFAEVSK_	AEFAEVSK	-10.8097	0.786563	-10.8097	P02768	TRUE	_AEFAEVSK_	_AEFAEVSK_	440.724	0.000167541	20482960	noloss	6	y	2	340.684	3.12479	TRUE	sp	P02768	P02768	ALBU_HUMAN	Albumin	Homo sapiens	9606	ALB	1	2	UP000005640_9606_20586_human_20230803
DYJ_DDA0	2		_AEFAEVSK_		TRUE	_AEFAEVSK_	AEFAEVSK	-10.8097	0.786563	-10.8097	P02768	TRUE	_AEFAEVSK_	_AEFAEVSK_	440.724	0.000167541	20482960	noloss	7	y	1	809.404	10.3869	TRUE	sp	P02768	P02768	ALBU_HUMAN	Albumin	Homo sapiens	9606	ALB	1	2	UP000005640_9606_20586_human_20230803
DYJ_DDA0	2		_AEFAEVSK_		TRUE	_AEFAEVSK_	AEFAEVSK	-10.8097	0.786563	-10.8097	P02768	TRUE	_AEFAEVSK_	_AEFAEVSK_	440.724	0.000167541	20482960	H2O	3	b	1	330.145	8.12702	TRUE	sp	P02768	P02768	ALBU_HUMAN	Albumin	Homo sapiens	9606	ALB	1	2	UP000005640_9606_20586_human_20230803
DYJ_DDA0	2		_AEFAEVSK_		TRUE	_AEFAEVSK_	AEFAEVSK	-10.8097	0.786563	-10.8097	P02768	TRUE	_AEFAEVSK_	_AEFAEVSK_	440.724	0.000167541	20482960	H2O	3	y	1	315.203	3.43577	TRUE	sp	P02768	P02768	ALBU_HUMAN	Albumin	Homo sapiens	9606	ALB	1	2	UP000005640_9606_20586_human_20230803
DYJ_DDA0	2		_AEFAEVSK_		TRUE	_AEFAEVSK_	AEFAEVSK	-10.8097	0.786563	-10.8097	P02768	TRUE	_AEFAEVSK_	_AEFAEVSK_	440.724	0.000167541	20482960	H2O	4	y	1	444.245	14.8318	FALSE	sp	P02768	P02768	ALBU_HUMAN	Albumin	Homo sapiens	9606	ALB	1	2	UP000005640_9606_20586_human_20230803
DYJ_DDA0	2		_AEFAEVSK_		TRUE	_AEFAEVSK_	AEFAEVSK	-10.8097	0.786563	-10.8097	P02768	TRUE	_AEFAEVSK_	_AEFAEVSK_	440.724	0.000167541	20482960	H2O	5	y	1	515.282	3.79903	TRUE	sp	P02768	P02768	ALBU_HUMAN	Albumin	Homo sapiens	9606	ALB	1	2	UP000005640_9606_20586_human_20230803
DYJ_DDA0	2		_AEFAEVSK_		TRUE	_AEFAEVSK_	AEFAEVSK	-10.8097	0.786563	-10.8097	P02768	TRUE	_AEFAEVSK_	_AEFAEVSK_	440.724	0.000167541	20482960	H2O	5	y	2	258.145	1.19626	TRUE	sp	P02768	P02768	ALBU_HUMAN	Albumin	Homo sapiens	9606	ALB	1	2	UP000005640_9606_20586_human_20230803
DYJ_DDA0	2		_AEFAEVSK_		TRUE	_AEFAEVSK_	AEFAEVSK	-10.8097	0.786563	-10.8097	P02768	TRUE	_AEFAEVSK_	_AEFAEVSK_	440.724	0.000167541	20482960	H2O	6	y	1	662.351	4.74498	TRUE	sp	P02768	P02768	ALBU_HUMAN	Albumin	Homo sapiens	9606	ALB	1	2	UP000005640_9606_20586_human_20230803
DYJ_DDA0	2		_AEFAEVSK_		TRUE	_AEFAEVSK_	AEFAEVSK	-10.8097	0.786563	-10.8097	P02768	TRUE	_AEFAEVSK_	_AEFAEVSK_	440.724	0.000167541	20482960	H2O	7	y	1	791.393	8.07899	TRUE	sp	P02768	P02768	ALBU_HUMAN	Albumin	Homo sapiens	9606	ALB	1	2	UP000005640_9606_20586_human_20230803
DYJ_DDA0	1		_ESGPTTYK_		TRUE	_ESGPTTYK_	ESGPTTYK	-39.4898	1.30575	-39.4898	P01871	TRUE	_ESGPTTYK_	_ESGPTTYK_	882.42	0	62098950	noloss	3	b	1	274.103	4.69573	TRUE	sp	P01871	P01871	IGHM_HUMAN	Immunoglobulin heavy constant mu	Homo sapiens	9606	IGHM	1	5	UP000005640_9606_20586_human_20230803
DYJ_DDA0	1		_ESGPTTYK_		TRUE	_ESGPTTYK_	ESGPTTYK	-39.4898	1.30575	-39.4898	P01871	TRUE	_ESGPTTYK_	_ESGPTTYK_	882.42	0	62098950	noloss	3	y	1	411.224	70.4094	FALSE	sp	P01871	P01871	IGHM_HUMAN	Immunoglobulin heavy constant mu	Homo sapiens	9606	IGHM	1	5	UP000005640_9606_20586_human_20230803
DYJ_DDA0	1		_ESGPTTYK_		TRUE	_ESGPTTYK_	ESGPTTYK	-39.4898	1.30575	-39.4898	P01871	TRUE	_ESGPTTYK_	_ESGPTTYK_	882.42	0	62098950	noloss	4	b	1	371.156	1.63434	TRUE	sp	P01871	P01871	IGHM_HUMAN	Immunoglobulin heavy constant mu	Homo sapiens	9606	IGHM	1	5	UP000005640_9606_20586_human_20230803
DYJ_DDA0	1		_ESGPTTYK_		TRUE	_ESGPTTYK_	ESGPTTYK	-39.4898	1.30575	-39.4898	P01871	TRUE	_ESGPTTYK_	_ESGPTTYK_	882.42	0	62098950	noloss	4	y	1	512.271	6.42288	TRUE	sp	P01871	P01871	IGHM_HUMAN	Immunoglobulin heavy constant mu	Homo sapiens	9606	IGHM	1	5	UP000005640_9606_20586_human_20230803
DYJ_DDA0	1		_ESGPTTYK_		TRUE	_ESGPTTYK_	ESGPTTYK	-39.4898	1.30575	-39.4898	P01871	TRUE	_ESGPTTYK_	_ESGPTTYK_	882.42	0	62098950	noloss	5	b	1	472.204	4.87063	TRUE	sp	P01871	P01871	IGHM_HUMAN	Immunoglobulin heavy constant mu	Homo sapiens	9606	IGHM	1	5	UP000005640_9606_20586_human_20230803
DYJ_DDA0	1		_ESGPTTYK_		TRUE	_ESGPTTYK_	ESGPTTYK	-39.4898	1.30575	-39.4898	P01871	TRUE	_ESGPTTYK_	_ESGPTTYK_	882.42	0	62098950	noloss	5	y	1	609.324	59.605	FALSE	sp	P01871	P01871	IGHM_HUMAN	Immunoglobulin heavy constant mu	Homo sapiens	9606	IGHM	1	5	UP000005640_9606_20586_human_20230803
DYJ_DDA0	1		_ESGPTTYK_		TRUE	_ESGPTTYK_	ESGPTTYK	-39.4898	1.30575	-39.4898	P01871	TRUE	_ESGPTTYK_	_ESGPTTYK_	882.42	0	62098950	noloss	6	b	1	573.251	24.9421	TRUE	sp	P01871	P01871	IGHM_HUMAN	Immunoglobulin heavy constant mu	Homo sapiens	9606	IGHM	1	5	UP000005640_9606_20586_human_20230803
DYJ_DDA0	1		_ESGPTTYK_		TRUE	_ESGPTTYK_	ESGPTTYK	-39.4898	1.30575	-39.4898	P01871	TRUE	_ESGPTTYK_	_ESGPTTYK_	882.42	0	62098950	noloss	6	y	1	666.346	100	FALSE	sp	P01871	P01871	IGHM_HUMAN	Immunoglobulin heavy constant mu	Homo sapiens	9606	IGHM	1	5	UP000005640_9606_20586_human_20230803
DYJ_DDA0	1		_ESGPTTYK_		TRUE	_ESGPTTYK_	ESGPTTYK	-39.4898	1.30575	-39.4898	P01871	TRUE	_ESGPTTYK_	_ESGPTTYK_	882.42	0	62098950	noloss	7	b	1	736.315	23.3362	TRUE	sp	P01871	P01871	IGHM_HUMAN	Immunoglobulin heavy constant mu	Homo sapiens	9606	IGHM	1	5	UP000005640_9606_20586_human_20230803
DYJ_DDA0	1		_ESGPTTYK_		TRUE	_ESGPTTYK_	ESGPTTYK	-39.4898	1.30575	-39.4898	P01871	TRUE	_ESGPTTYK_	_ESGPTTYK_	882.42	0	62098950	noloss	7	y	1	753.378	59.1651	FALSE	sp	P01871	P01871	IGHM_HUMAN	Immunoglobulin heavy constant mu	Homo sapiens	9606	IGHM	1	5	UP000005640_9606_20586_human_20230803
DYJ_DDA0	1		_ESGPTTYK_		TRUE	_ESGPTTYK_	ESGPTTYK	-39.4898	1.30575	-39.4898	P01871	TRUE	_ESGPTTYK_	_ESGPTTYK_	882.42	0	62098950	H2O	3	b	1	256.093	2.16893	TRUE	sp	P01871	P01871	IGHM_HUMAN	Immunoglobulin heavy constant mu	Homo sapiens	9606	IGHM	1	5	UP000005640_9606_20586_human_20230803
DYJ_DDA0	1		_ESGPTTYK_		TRUE	_ESGPTTYK_	ESGPTTYK	-39.4898	1.30575	-39.4898	P01871	TRUE	_ESGPTTYK_	_ESGPTTYK_	882.42	0	62098950	H2O	3	y	1	393.213	4.7078	TRUE	sp	P01871	P01871	IGHM_HUMAN	Immunoglobulin heavy constant mu	Homo sapiens	9606	IGHM	1	5	UP000005640_9606_20586_human_20230803
DYJ_DDA0	1		_ESGPTTYK_		TRUE	_ESGPTTYK_	ESGPTTYK	-39.4898	1.30575	-39.4898	P01871	TRUE	_ESGPTTYK_	_ESGPTTYK_	882.42	0	62098950	H2O	4	b	1	353.146	4.23556	TRUE	sp	P01871	P01871	IGHM_HUMAN	Immunoglobulin heavy constant mu	Homo sapiens	9606	IGHM	1	5	UP000005640_9606_20586_human_20230803
DYJ_DDA0	1		_ESGPTTYK_		TRUE	_ESGPTTYK_	ESGPTTYK	-39.4898	1.30575	-39.4898	P01871	TRUE	_ESGPTTYK_	_ESGPTTYK_	882.42	0	62098950	H2O	4	y	1	494.261	2.68634	TRUE	sp	P01871	P01871	IGHM_HUMAN	Immunoglobulin heavy constant mu	Homo sapiens	9606	IGHM	1	5	UP000005640_9606_20586_human_20230803
DYJ_DDA0	1		_ESGPTTYK_		TRUE	_ESGPTTYK_	ESGPTTYK	-39.4898	1.30575	-39.4898	P01871	TRUE	_ESGPTTYK_	_ESGPTTYK_	882.42	0	62098950	H2O	5	b	1	454.193	27.1463	TRUE	sp	P01871	P01871	IGHM_HUMAN	Immunoglobulin heavy constant mu	Homo sapiens	9606	IGHM	1	5	UP000005640_9606_20586_human_20230803
DYJ_DDA0	1		_ESGPTTYK_		TRUE	_ESGPTTYK_	ESGPTTYK	-39.4898	1.30575	-39.4898	P01871	TRUE	_ESGPTTYK_	_ESGPTTYK_	882.42	0	62098950	H2O	5	y	1	591.314	8.13133	TRUE	sp	P01871	P01871	IGHM_HUMAN	Immunoglobulin heavy constant mu	Homo sapiens	9606	IGHM	1	5	UP000005640_9606_20586_human_20230803
DYJ_DDA0	1		_ESGPTTYK_		TRUE	_ESGPTTYK_	ESGPTTYK	-39.4898	1.30575	-39.4898	P01871	TRUE	_ESGPTTYK_	_ESGPTTYK_	882.42	0	62098950	H2O	6	b	1	555.241	55.7509	FALSE	sp	P01871	P01871	IGHM_HUMAN	Immunoglobulin heavy constant mu	Homo sapiens	9606	IGHM	1	5	UP000005640_9606_20586_human_20230803
DYJ_DDA0	1		_ESGPTTYK_		TRUE	_ESGPTTYK_	ESGPTTYK	-39.4898	1.30575	-39.4898	P01871	TRUE	_ESGPTTYK_	_ESGPTTYK_	882.42	0	62098950	H2O	6	y	1	648.335	7.9241	TRUE	sp	P01871	P01871	IGHM_HUMAN	Immunoglobulin heavy constant mu	Homo sapiens	9606	IGHM	1	5	UP000005640_9606_20586_human_20230803
DYJ_DDA0	1		_ESGPTTYK_		TRUE	_ESGPTTYK_	ESGPTTYK	-39.4898	1.30575	-39.4898	P01871	TRUE	_ESGPTTYK_	_ESGPTTYK_	882.42	0	62098950	H2O	7	b	1	718.304	39.3367	FALSE	sp	P01871	P01871	IGHM_HUMAN	Immunoglobulin heavy constant mu	Homo sapiens	9606	IGHM	1	5	UP000005640_9606_20586_human_20230803
DYJ_DDA0	2		_LQDNELR_		TRUE	_LQDNELR_	LQDNELR	-21.7965	0.810524	-21.7965	Q6EMK4	TRUE	_LQDNELR_	_LQDNELR_	444.233	0.000921071	2.63903e+06	noloss	3	b	1	357.177	2.09655	TRUE	sp	Q6EMK4	Q6EMK4	VASN_HUMAN	Vasorin	Homo sapiens	9606	VASN	1	1	UP000005640_9606_20586_human_20230803
DYJ_DDA0	2		_LQDNELR_		TRUE	_LQDNELR_	LQDNELR	-21.7965	0.810524	-21.7965	Q6EMK4	TRUE	_LQDNELR_	_LQDNELR_	444.233	0.000921071	2.63903e+06	noloss	3	y	1	417.246	5.5349	TRUE	sp	Q6EMK4	Q6EMK4	VASN_HUMAN	Vasorin	Homo sapiens	9606	VASN	1	1	UP000005640_9606_20586_human_20230803
DYJ_DDA0	2		_LQDNELR_		TRUE	_LQDNELR_	LQDNELR	-21.7965	0.810524	-21.7965	Q6EMK4	TRUE	_LQDNELR_	_LQDNELR_	444.233	0.000921071	2.63903e+06	noloss	4	y	1	531.289	40.2669	FALSE	sp	Q6EMK4	Q6EMK4	VASN_HUMAN	Vasorin	Homo sapiens	9606	VASN	1	1	UP000005640_9606_20586_human_20230803
DYJ_DDA0	2		_LQDNELR_		TRUE	_LQDNELR_	LQDNELR	-21.7965	0.810524	-21.7965	Q6EMK4	TRUE	_LQDNELR_	_LQDNELR_	444.233	0.000921071	2.63903e+06	noloss	5	y	1	646.315	100	FALSE	sp	Q6EMK4	Q6EMK4	VASN_HUMAN	Vasorin	Homo sapiens	9606	VASN	1	1	UP000005640_9606_20586_human_20230803
DYJ_DDA0	2		_LQDNELR_		TRUE	_LQDNELR_	LQDNELR	-21.7965	0.810524	-21.7965	Q6EMK4	TRUE	_LQDNELR_	_LQDNELR_	444.233	0.000921071	2.63903e+06	noloss	6	b	2	357.177	2.09655	TRUE	sp	Q6EMK4	Q6EMK4	VASN_HUMAN	Vasorin	Homo sapiens	9606	VASN	1	1	UP000005640_9606_20586_human_20230803
DYJ_DDA0	2		_LQDNELR_		TRUE	_LQDNELR_	LQDNELR	-21.7965	0.810524	-21.7965	Q6EMK4	TRUE	_LQDNELR_	_LQDNELR_	444.233	0.000921071	2.63903e+06	noloss	6	y	1	774.374	46.1283	FALSE	sp	Q6EMK4	Q6EMK4	VASN_HUMAN	Vasorin	Homo sapiens	9606	VASN	1	1	UP000005640_9606_20586_human_20230803
DYJ_DDA0	2		_LQDNELR_		TRUE	_LQDNELR_	LQDNELR	-21.7965	0.810524	-21.7965	Q6EMK4	TRUE	_LQDNELR_	_LQDNELR_	444.233	0.000921071	2.63903e+06	H2O	3	y	1	399.235	7.45766	FALSE	sp	Q6EMK4	Q6EMK4	VASN_HUMAN	Vasorin	Homo sapiens	9606	VASN	1	1	UP000005640_9606_20586_human_20230803
DYJ_DDA0	2		_LQDNELR_		TRUE	_LQDNELR_	LQDNELR	-21.7965	0.810524	-21.7965	Q6EMK4	TRUE	_LQDNELR_	_LQDNELR_	444.233	0.000921071	2.63903e+06	NH3	4	y	1	514.262	4.67727	TRUE	sp	Q6EMK4	Q6EMK4	VASN_HUMAN	Vasorin	Homo sapiens	9606	VASN	1	1	UP000005640_9606_20586_human_20230803
DYJ_DDA0	2		_LQDNELR_		TRUE	_LQDNELR_	LQDNELR	-21.7965	0.810524	-21.7965	Q6EMK4	TRUE	_LQDNELR_	_LQDNELR_	444.233	0.000921071	2.63903e+06	H2O	5	y	1	628.305	2.20083	TRUE	sp	Q6EMK4	Q6EMK4	VASN_HUMAN	Vasorin	Homo sapiens	9606	VASN	1	1	UP000005640_9606_20586_human_20230803
DYJ_DDA0	2		_LQDNELR_		TRUE	_LQDNELR_	LQDNELR	-21.7965	0.810524	-21.7965	Q6EMK4	TRUE	_LQDNELR_	_LQDNELR_	444.233	0.000921071	2.63903e+06	NH3	5	y	1	629.289	7.24	TRUE	sp	Q6EMK4	Q6EMK4	VASN_HUMAN	Vasorin	Homo sapiens	9606	VASN	1	1	UP000005640_9606_20586_human_20230803
DYJ_DDA0	2		_LQDNELR_		TRUE	_LQDNELR_	LQDNELR	-21.7965	0.810524	-21.7965	Q6EMK4	TRUE	_LQDNELR_	_LQDNELR_	444.233	0.000921071	2.63903e+06	H2O	6	y	2	378.685	14.4563	FALSE	sp	Q6EMK4	Q6EMK4	VASN_HUMAN	Vasorin	Homo sapiens	9606	VASN	1	1	UP000005640_9606_20586_human_20230803
DYJ_DDA0	2		_LQDNELR_		TRUE	_LQDNELR_	LQDNELR	-21.7965	0.810524	-21.7965	Q6EMK4	TRUE	_LQDNELR_	_LQDNELR_	444.233	0.000921071	2.63903e+06	H2O	6	y	1	756.363	6.61314	TRUE	sp	Q6EMK4	Q6EMK4	VASN_HUMAN	Vasorin	Homo sapiens	9606	VASN	1	1	UP000005640_9606_20586_human_20230803
DYJ_DDA0	2		_LQDNELR_		TRUE	_LQDNELR_	LQDNELR	-21.7965	0.810524	-21.7965	Q6EMK4	TRUE	_LQDNELR_	_LQDNELR_	444.233	0.000921071	2.63903e+06	NH3	6	y	1	757.348	50.0214	FALSE	sp	Q6EMK4	Q6EMK4	VASN_HUMAN	Vasorin	Homo sapiens	9606	VASN	1	1	UP000005640_9606_20586_human_20230803
DYJ_DDA0	2		_SLNEEAVK_		TRUE	_SLNEEAVK_	SLNEEAVK	-23.5236	0.792139	-23.5236	P01023	TRUE	_SLNEEAVK_	_SLNEEAVK_	445.235	9.96E-05	111835580	noloss	3	b	1	315.166	1.51878	TRUE	sp	P01023	P01023	A2MG_HUMAN	Alpha-2-macroglobulin	Homo sapiens	9606	A2M	1	3	UP000005640_9606_20586_human_20230803
DYJ_DDA0	2		_SLNEEAVK_		TRUE	_SLNEEAVK_	SLNEEAVK	-23.5236	0.792139	-23.5236	P01023	TRUE	_SLNEEAVK_	_SLNEEAVK_	445.235	9.96E-05	111835580	noloss	3	y	1	317.218	20.4389	FALSE	sp	P01023	P01023	A2MG_HUMAN	Alpha-2-macroglobulin	Homo sapiens	9606	A2M	1	3	UP000005640_9606_20586_human_20230803
DYJ_DDA0	2		_SLNEEAVK_		TRUE	_SLNEEAVK_	SLNEEAVK	-23.5236	0.792139	-23.5236	P01023	TRUE	_SLNEEAVK_	_SLNEEAVK_	445.235	9.96E-05	111835580	noloss	4	y	1	446.261	35.5278	FALSE	sp	P01023	P01023	A2MG_HUMAN	Alpha-2-macroglobulin	Homo sapiens	9606	A2M	1	3	UP000005640_9606_20586_human_20230803
DYJ_DDA0	2		_SLNEEAVK_		TRUE	_SLNEEAVK_	SLNEEAVK	-23.5236	0.792139	-23.5236	P01023	TRUE	_SLNEEAVK_	_SLNEEAVK_	445.235	9.96E-05	111835580	noloss	5	b	1	573.251	1.30653	TRUE	sp	P01023	P01023	A2MG_HUMAN	Alpha-2-macroglobulin	Homo sapiens	9606	A2M	1	3	UP000005640_9606_20586_human_20230803
DYJ_DDA0	2		_SLNEEAVK_		TRUE	_SLNEEAVK_	SLNEEAVK	-23.5236	0.792139	-23.5236	P01023	TRUE	_SLNEEAVK_	_SLNEEAVK_	445.235	9.96E-05	111835580	noloss	5	y	1	575.304	17.4109	FALSE	sp	P01023	P01023	A2MG_HUMAN	Alpha-2-macroglobulin	Homo sapiens	9606	A2M	1	3	UP000005640_9606_20586_human_20230803
DYJ_DDA0	2		_SLNEEAVK_		TRUE	_SLNEEAVK_	SLNEEAVK	-23.5236	0.792139	-23.5236	P01023	TRUE	_SLNEEAVK_	_SLNEEAVK_	445.235	9.96E-05	111835580	noloss	6	y	1	689.346	100	FALSE	sp	P01023	P01023	A2MG_HUMAN	Alpha-2-macroglobulin	Homo sapiens	9606	A2M	1	3	UP000005640_9606_20586_human_20230803
DYJ_DDA0	2		_SLNEEAVK_		TRUE	_SLNEEAVK_	SLNEEAVK	-23.5236	0.792139	-23.5236	P01023	TRUE	_SLNEEAVK_	_SLNEEAVK_	445.235	9.96E-05	111835580	noloss	7	y	1	802.431	4.2953	TRUE	sp	P01023	P01023	A2MG_HUMAN	Alpha-2-macroglobulin	Homo sapiens	9606	A2M	1	3	UP000005640_9606_20586_human_20230803
DYJ_DDA0	2		_SLNEEAVK_		TRUE	_SLNEEAVK_	SLNEEAVK	-23.5236	0.792139	-23.5236	P01023	TRUE	_SLNEEAVK_	_SLNEEAVK_	445.235	9.96E-05	111835580	H2O	3	b	1	297.156	1.83488	TRUE	sp	P01023	P01023	A2MG_HUMAN	Alpha-2-macroglobulin	Homo sapiens	9606	A2M	1	3	UP000005640_9606_20586_human_20230803
DYJ_DDA0	2		_SLNEEAVK_		TRUE	_SLNEEAVK_	SLNEEAVK	-23.5236	0.792139	-23.5236	P01023	TRUE	_SLNEEAVK_	_SLNEEAVK_	445.235	9.96E-05	111835580	NH3	3	b	1	298.14	2.59568	TRUE	sp	P01023	P01023	A2MG_HUMAN	Alpha-2-macroglobulin	Homo sapiens	9606	A2M	1	3	UP000005640_9606_20586_human_20230803
DYJ_DDA0	2		_SLNEEAVK_		TRUE	_SLNEEAVK_	SLNEEAVK	-23.5236	0.792139	-23.5236	P01023	TRUE	_SLNEEAVK_	_SLNEEAVK_	445.235	9.96E-05	111835580	H2O	4	y	1	428.25	11.6632	FALSE	sp	P01023	P01023	A2MG_HUMAN	Alpha-2-macroglobulin	Homo sapiens	9606	A2M	1	3	UP000005640_9606_20586_human_20230803
DYJ_DDA0	2		_SLNEEAVK_		TRUE	_SLNEEAVK_	SLNEEAVK	-23.5236	0.792139	-23.5236	P01023	TRUE	_SLNEEAVK_	_SLNEEAVK_	445.235	9.96E-05	111835580	H2O	5	b	1	555.241	1.37644	TRUE	sp	P01023	P01023	A2MG_HUMAN	Alpha-2-macroglobulin	Homo sapiens	9606	A2M	1	3	UP000005640_9606_20586_human_20230803
DYJ_DDA0	2		_SLNEEAVK_		TRUE	_SLNEEAVK_	SLNEEAVK	-23.5236	0.792139	-23.5236	P01023	TRUE	_SLNEEAVK_	_SLNEEAVK_	445.235	9.96E-05	111835580	H2O	5	y	1	557.293	4.82597	TRUE	sp	P01023	P01023	A2MG_HUMAN	Alpha-2-macroglobulin	Homo sapiens	9606	A2M	1	3	UP000005640_9606_20586_human_20230803
DYJ_DDA0	2		_SLNEEAVK_		TRUE	_SLNEEAVK_	SLNEEAVK	-23.5236	0.792139	-23.5236	P01023	TRUE	_SLNEEAVK_	_SLNEEAVK_	445.235	9.96E-05	111835580	H2O	6	y	1	671.336	4.97187	TRUE	sp	P01023	P01023	A2MG_HUMAN	Alpha-2-macroglobulin	Homo sapiens	9606	A2M	1	3	UP000005640_9606_20586_human_20230803
DYJ_DDA0	2		_SLNEEAVK_		TRUE	_SLNEEAVK_	SLNEEAVK	-23.5236	0.792139	-23.5236	P01023	TRUE	_SLNEEAVK_	_SLNEEAVK_	445.235	9.96E-05	111835580	NH3	6	y	1	672.32	22.0267	FALSE	sp	P01023	P01023	A2MG_HUMAN	Alpha-2-macroglobulin	Homo sapiens	9606	A2M	1	3	UP000005640_9606_20586_human_20230803
DYJ_DDA0	2		_SLNEEAVK_		TRUE	_SLNEEAVK_	SLNEEAVK	-23.5236	0.792139	-23.5236	P01023	TRUE	_SLNEEAVK_	_SLNEEAVK_	445.235	9.96E-05	111835580	NH3	7	y	1	785.404	3.49189	TRUE	sp	P01023	P01023	A2MG_HUMAN	Alpha-2-macroglobulin	Homo sapiens	9606	A2M	1	3	UP000005640_9606_20586_human_20230803
DYJ_DDA0	2		_LMQDDNR_		TRUE	_LMQDDNR_	LMQDDNR	-40.9298	0.791941	-40.9298	Q16706	FALSE	_LMQDDNR_	_LMQDDNR_	446.203	0.000130244	6803522	noloss	3	y	1	404.189	24.0203	FALSE	sp	Q16706	Q16706	MA2A1_HUMAN	Alpha-mannosidase 2	Homo sapiens	9606	MAN2A1	1	2	UP000005640_9606_20586_human_20230803
DYJ_DDA0	2		_LMQDDNR_		TRUE	_LMQDDNR_	LMQDDNR	-40.9298	0.791941	-40.9298	Q16706	FALSE	_LMQDDNR_	_LMQDDNR_	446.203	0.000130244	6803522	noloss	4	y	1	519.216	33.123	FALSE	sp	Q16706	Q16706	MA2A1_HUMAN	Alpha-mannosidase 2	Homo sapiens	9606	MAN2A1	1	2	UP000005640_9606_20586_human_20230803
DYJ_DDA0	2		_LMQDDNR_		TRUE	_LMQDDNR_	LMQDDNR	-40.9298	0.791941	-40.9298	Q16706	FALSE	_LMQDDNR_	_LMQDDNR_	446.203	0.000130244	6803522	noloss	5	y	1	647.274	100	FALSE	sp	Q16706	Q16706	MA2A1_HUMAN	Alpha-mannosidase 2	Homo sapiens	9606	MAN2A1	1	2	UP000005640_9606_20586_human_20230803
DYJ_DDA0	2		_LMQDDNR_		TRUE	_LMQDDNR_	LMQDDNR	-40.9298	0.791941	-40.9298	Q16706	FALSE	_LMQDDNR_	_LMQDDNR_	446.203	0.000130244	6803522	noloss	6	y	1	778.315	51.9327	FALSE	sp	Q16706	Q16706	MA2A1_HUMAN	Alpha-mannosidase 2	Homo sapiens	9606	MAN2A1	1	2	UP000005640_9606_20586_human_20230803
DYJ_DDA0	2		_LMQDDNR_		TRUE	_LMQDDNR_	LMQDDNR	-40.9298	0.791941	-40.9298	Q16706	FALSE	_LMQDDNR_	_LMQDDNR_	446.203	0.000130244	6803522	noloss	6	y	2	389.661	1.47566	TRUE	sp	Q16706	Q16706	MA2A1_HUMAN	Alpha-mannosidase 2	Homo sapiens	9606	MAN2A1	1	2	UP000005640_9606_20586_human_20230803
DYJ_DDA0	2		_LMQDDNR_		TRUE	_LMQDDNR_	LMQDDNR	-40.9298	0.791941	-40.9298	Q16706	FALSE	_LMQDDNR_	_LMQDDNR_	446.203	0.000130244	6803522	NH3	3	y	1	387.162	3.85466	TRUE	sp	Q16706	Q16706	MA2A1_HUMAN	Alpha-mannosidase 2	Homo sapiens	9606	MAN2A1	1	2	UP000005640_9606_20586_human_20230803
DYJ_DDA0	2		_LMQDDNR_		TRUE	_LMQDDNR_	LMQDDNR	-40.9298	0.791941	-40.9298	Q16706	FALSE	_LMQDDNR_	_LMQDDNR_	446.203	0.000130244	6803522	NH3	4	y	1	502.189	3.35239	TRUE	sp	Q16706	Q16706	MA2A1_HUMAN	Alpha-mannosidase 2	Homo sapiens	9606	MAN2A1	1	2	UP000005640_9606_20586_human_20230803
DYJ_DDA0	2		_LMQDDNR_		TRUE	_LMQDDNR_	LMQDDNR	-40.9298	0.791941	-40.9298	Q16706	FALSE	_LMQDDNR_	_LMQDDNR_	446.203	0.000130244	6803522	H2O	5	y	1	629.264	18.3915	FALSE	sp	Q16706	Q16706	MA2A1_HUMAN	Alpha-mannosidase 2	Homo sapiens	9606	MAN2A1	1	2	UP000005640_9606_20586_human_20230803
DYJ_DDA0	2		_LMQDDNR_		TRUE	_LMQDDNR_	LMQDDNR	-40.9298	0.791941	-40.9298	Q16706	FALSE	_LMQDDNR_	_LMQDDNR_	446.203	0.000130244	6803522	H2O	5	y	2	315.136	8.32188	TRUE	sp	Q16706	Q16706	MA2A1_HUMAN	Alpha-mannosidase 2	Homo sapiens	9606	MAN2A1	1	2	UP000005640_9606_20586_human_20230803
DYJ_DDA0	2		_LMQDDNR_		TRUE	_LMQDDNR_	LMQDDNR	-40.9298	0.791941	-40.9298	Q16706	FALSE	_LMQDDNR_	_LMQDDNR_	446.203	0.000130244	6803522	NH3	5	y	1	630.248	33.4695	FALSE	sp	Q16706	Q16706	MA2A1_HUMAN	Alpha-mannosidase 2	Homo sapiens	9606	MAN2A1	1	2	UP000005640_9606_20586_human_20230803
DYJ_DDA0	2		_LMQDDNR_		TRUE	_LMQDDNR_	LMQDDNR	-40.9298	0.791941	-40.9298	Q16706	FALSE	_LMQDDNR_	_LMQDDNR_	446.203	0.000130244	6803522	NH3	6	y	1	761.288	3.92208	TRUE	sp	Q16706	Q16706	MA2A1_HUMAN	Alpha-mannosidase 2	Homo sapiens	9606	MAN2A1	1	2	UP000005640_9606_20586_human_20230803
DYJ_DDA0	2		_LMQDDNR_		TRUE	_LMQDDNR_	LMQDDNR	-40.9298	0.791941	-40.9298	Q16706	FALSE	_LMQDDNR_	_LMQDDNR_	446.203	0.000130244	6803522	NH3	6	y	2	381.148	2.03686	TRUE	sp	Q16706	Q16706	MA2A1_HUMAN	Alpha-mannosidase 2	Homo sapiens	9606	MAN2A1	1	2	UP000005640_9606_20586_human_20230803
DYJ_DDA0	2		_LM[+16]QDDNR_		TRUE	_LM[Oxidation (M)]QDDNR_	LMQDDNR	-225.124	0.837953	-225.124	Q16706	FALSE	_LM[+16]QDDNR_	_LM[Oxidation (M)]QDDNR_	454.201	0.000383264	419058	noloss	3	y	1	404.189	13.6373	FALSE	sp	Q16706	Q16706	MA2A1_HUMAN	Alpha-mannosidase 2	Homo sapiens	9606	MAN2A1	1	2	UP000005640_9606_20586_human_20230803
DYJ_DDA0	2		_LM[+16]QDDNR_		TRUE	_LM[Oxidation (M)]QDDNR_	LMQDDNR	-225.124	0.837953	-225.124	Q16706	FALSE	_LM[+16]QDDNR_	_LM[Oxidation (M)]QDDNR_	454.201	0.000383264	419058	noloss	4	y	1	519.216	22.9669	FALSE	sp	Q16706	Q16706	MA2A1_HUMAN	Alpha-mannosidase 2	Homo sapiens	9606	MAN2A1	1	2	UP000005640_9606_20586_human_20230803
DYJ_DDA0	2		_LM[+16]QDDNR_		TRUE	_LM[Oxidation (M)]QDDNR_	LMQDDNR	-225.124	0.837953	-225.124	Q16706	FALSE	_LM[+16]QDDNR_	_LM[Oxidation (M)]QDDNR_	454.201	0.000383264	419058	noloss	5	y	1	647.274	62.4765	FALSE	sp	Q16706	Q16706	MA2A1_HUMAN	Alpha-mannosidase 2	Homo sapiens	9606	MAN2A1	1	2	UP000005640_9606_20586_human_20230803
DYJ_DDA0	2		_LM[+16]QDDNR_		TRUE	_LM[Oxidation (M)]QDDNR_	LMQDDNR	-225.124	0.837953	-225.124	Q16706	FALSE	_LM[+16]QDDNR_	_LM[Oxidation (M)]QDDNR_	454.201	0.000383264	419058	noloss	6	y	1	794.31	14.019	FALSE	sp	Q16706	Q16706	MA2A1_HUMAN	Alpha-mannosidase 2	Homo sapiens	9606	MAN2A1	1	2	UP000005640_9606_20586_human_20230803
DYJ_DDA0	2		_LM[+16]QDDNR_		TRUE	_LM[Oxidation (M)]QDDNR_	LMQDDNR	-225.124	0.837953	-225.124	Q16706	FALSE	_LM[+16]QDDNR_	_LM[Oxidation (M)]QDDNR_	454.201	0.000383264	419058	H2O	6	y	2	388.653	64.773	FALSE	sp	Q16706	Q16706	MA2A1_HUMAN	Alpha-mannosidase 2	Homo sapiens	9606	MAN2A1	1	2	UP000005640_9606_20586_human_20230803
DYJ_DDA0	2		_PSQGGEAPR_		TRUE	_PSQGGEAPR_	PSQGGEAPR	-54.1244	0.777109	-54.1244	P02751	TRUE	_PSQGGEAPR_	_PSQGGEAPR_	449.722	0.00153901	280154600	noloss	3	y	1	343.209	19.8205	FALSE	sp	P02751	P02751	FINC_HUMAN	Fibronectin	Homo sapiens	9606	FN1	1	5	UP000005640_9606_20586_human_20230803
DYJ_DDA0	2		_PSQGGEAPR_		TRUE	_PSQGGEAPR_	PSQGGEAPR	-54.1244	0.777109	-54.1244	P02751	TRUE	_PSQGGEAPR_	_PSQGGEAPR_	449.722	0.00153901	280154600	noloss	5	y	1	529.273	16.1066	FALSE	sp	P02751	P02751	FINC_HUMAN	Fibronectin	Homo sapiens	9606	FN1	1	5	UP000005640_9606_20586_human_20230803
DYJ_DDA0	2		_PSQGGEAPR_		TRUE	_PSQGGEAPR_	PSQGGEAPR	-54.1244	0.777109	-54.1244	P02751	TRUE	_PSQGGEAPR_	_PSQGGEAPR_	449.722	0.00153901	280154600	noloss	6	y	1	586.294	66.8458	FALSE	sp	P02751	P02751	FINC_HUMAN	Fibronectin	Homo sapiens	9606	FN1	1	5	UP000005640_9606_20586_human_20230803
DYJ_DDA0	2		_PSQGGEAPR_		TRUE	_PSQGGEAPR_	PSQGGEAPR	-54.1244	0.777109	-54.1244	P02751	TRUE	_PSQGGEAPR_	_PSQGGEAPR_	449.722	0.00153901	280154600	noloss	7	y	1	714.353	35.6641	FALSE	sp	P02751	P02751	FINC_HUMAN	Fibronectin	Homo sapiens	9606	FN1	1	5	UP000005640_9606_20586_human_20230803
DYJ_DDA0	2		_PSQGGEAPR_		TRUE	_PSQGGEAPR_	PSQGGEAPR	-54.1244	0.777109	-54.1244	P02751	TRUE	_PSQGGEAPR_	_PSQGGEAPR_	449.722	0.00153901	280154600	noloss	8	y	1	801.385	100	FALSE	sp	P02751	P02751	FINC_HUMAN	Fibronectin	Homo sapiens	9606	FN1	1	5	UP000005640_9606_20586_human_20230803
DYJ_DDA0	2		_PSQGGEAPR_		TRUE	_PSQGGEAPR_	PSQGGEAPR	-54.1244	0.777109	-54.1244	P02751	TRUE	_PSQGGEAPR_	_PSQGGEAPR_	449.722	0.00153901	280154600	H2O	7	y	2	348.675	12.2259	TRUE	sp	P02751	P02751	FINC_HUMAN	Fibronectin	Homo sapiens	9606	FN1	1	5	UP000005640_9606_20586_human_20230803
DYJ_DDA0	2		_PSQGGEAPR_		TRUE	_PSQGGEAPR_	PSQGGEAPR	-54.1244	0.777109	-54.1244	P02751	TRUE	_PSQGGEAPR_	_PSQGGEAPR_	449.722	0.00153901	280154600	NH3	7	y	1	697.326	16.9583	FALSE	sp	P02751	P02751	FINC_HUMAN	Fibronectin	Homo sapiens	9606	FN1	1	5	UP000005640_9606_20586_human_20230803
DYJ_DDA0	2		_PSQGGEAPR_		TRUE	_PSQGGEAPR_	PSQGGEAPR	-54.1244	0.777109	-54.1244	P02751	TRUE	_PSQGGEAPR_	_PSQGGEAPR_	449.722	0.00153901	280154600	H2O	8	y	1	783.374	9.74382	TRUE	sp	P02751	P02751	FINC_HUMAN	Fibronectin	Homo sapiens	9606	FN1	1	5	UP000005640_9606_20586_human_20230803
DYJ_DDA0	2		_GADINAPDK_		TRUE	_GADINAPDK_	GADINAPDK	-26.6862	0.782714	-26.6862	P58546	TRUE	_GADINAPDK_	_GADINAPDK_	450.725	0	7172538	noloss	3	b	1	244.093	32.3782	FALSE	sp	P58546	P58546	MTPN_HUMAN	Myotrophin	Homo sapiens	9606	MTPN	1	2	UP000005640_9606_20586_human_20230803
DYJ_DDA0	2		_GADINAPDK_		TRUE	_GADINAPDK_	GADINAPDK	-26.6862	0.782714	-26.6862	P58546	TRUE	_GADINAPDK_	_GADINAPDK_	450.725	0	7172538	noloss	3	y	1	359.193	100	FALSE	sp	P58546	P58546	MTPN_HUMAN	Myotrophin	Homo sapiens	9606	MTPN	1	2	UP000005640_9606_20586_human_20230803
DYJ_DDA0	2		_GADINAPDK_		TRUE	_GADINAPDK_	GADINAPDK	-26.6862	0.782714	-26.6862	P58546	TRUE	_GADINAPDK_	_GADINAPDK_	450.725	0	7172538	noloss	4	y	1	430.23	30.707	FALSE	sp	P58546	P58546	MTPN_HUMAN	Myotrophin	Homo sapiens	9606	MTPN	1	2	UP000005640_9606_20586_human_20230803
DYJ_DDA0	2		_GADINAPDK_		TRUE	_GADINAPDK_	GADINAPDK	-26.6862	0.782714	-26.6862	P58546	TRUE	_GADINAPDK_	_GADINAPDK_	450.725	0	7172538	noloss	5	y	1	544.273	45.1717	FALSE	sp	P58546	P58546	MTPN_HUMAN	Myotrophin	Homo sapiens	9606	MTPN	1	2	UP000005640_9606_20586_human_20230803
DYJ_DDA0	2		_GADINAPDK_		TRUE	_GADINAPDK_	GADINAPDK	-26.6862	0.782714	-26.6862	P58546	TRUE	_GADINAPDK_	_GADINAPDK_	450.725	0	7172538	noloss	6	y	1	657.357	20.2001	FALSE	sp	P58546	P58546	MTPN_HUMAN	Myotrophin	Homo sapiens	9606	MTPN	1	2	UP000005640_9606_20586_human_20230803
DYJ_DDA0	2		_GADINAPDK_		TRUE	_GADINAPDK_	GADINAPDK	-26.6862	0.782714	-26.6862	P58546	TRUE	_GADINAPDK_	_GADINAPDK_	450.725	0	7172538	noloss	6	y	2	329.182	4.78144	TRUE	sp	P58546	P58546	MTPN_HUMAN	Myotrophin	Homo sapiens	9606	MTPN	1	2	UP000005640_9606_20586_human_20230803
DYJ_DDA0	2		_GADINAPDK_		TRUE	_GADINAPDK_	GADINAPDK	-26.6862	0.782714	-26.6862	P58546	TRUE	_GADINAPDK_	_GADINAPDK_	450.725	0	7172538	noloss	7	y	1	772.384	41.8618	FALSE	sp	P58546	P58546	MTPN_HUMAN	Myotrophin	Homo sapiens	9606	MTPN	1	2	UP000005640_9606_20586_human_20230803
DYJ_DDA0	2		_GADINAPDK_		TRUE	_GADINAPDK_	GADINAPDK	-26.6862	0.782714	-26.6862	P58546	TRUE	_GADINAPDK_	_GADINAPDK_	450.725	0	7172538	H2O	3	y	1	341.182	8.73773	TRUE	sp	P58546	P58546	MTPN_HUMAN	Myotrophin	Homo sapiens	9606	MTPN	1	2	UP000005640_9606_20586_human_20230803
DYJ_DDA0	2		_GADINAPDK_		TRUE	_GADINAPDK_	GADINAPDK	-26.6862	0.782714	-26.6862	P58546	TRUE	_GADINAPDK_	_GADINAPDK_	450.725	0	7172538	H2O	4	y	1	412.219	3.20453	TRUE	sp	P58546	P58546	MTPN_HUMAN	Myotrophin	Homo sapiens	9606	MTPN	1	2	UP000005640_9606_20586_human_20230803
DYJ_DDA0	2		_GADINAPDK_		TRUE	_GADINAPDK_	GADINAPDK	-26.6862	0.782714	-26.6862	P58546	TRUE	_GADINAPDK_	_GADINAPDK_	450.725	0	7172538	NH3	5	y	1	527.246	12.0738	TRUE	sp	P58546	P58546	MTPN_HUMAN	Myotrophin	Homo sapiens	9606	MTPN	1	2	UP000005640_9606_20586_human_20230803
DYJ_DDA0	2		_GADINAPDK_		TRUE	_GADINAPDK_	GADINAPDK	-26.6862	0.782714	-26.6862	P58546	TRUE	_GADINAPDK_	_GADINAPDK_	450.725	0	7172538	NH3	6	y	1	640.33	1.81395	TRUE	sp	P58546	P58546	MTPN_HUMAN	Myotrophin	Homo sapiens	9606	MTPN	1	2	UP000005640_9606_20586_human_20230803
DYJ_DDA0	2		_GADINAPDK_		TRUE	_GADINAPDK_	GADINAPDK	-26.6862	0.782714	-26.6862	P58546	TRUE	_GADINAPDK_	_GADINAPDK_	450.725	0	7172538	H2O	7	y	1	754.373	2.49414	TRUE	sp	P58546	P58546	MTPN_HUMAN	Myotrophin	Homo sapiens	9606	MTPN	1	2	UP000005640_9606_20586_human_20230803
DYJ_DDA0	2		_GADINAPDK_		TRUE	_GADINAPDK_	GADINAPDK	-26.6862	0.782714	-26.6862	P58546	TRUE	_GADINAPDK_	_GADINAPDK_	450.725	0	7172538	NH3	7	y	1	755.357	3.94428	TRUE	sp	P58546	P58546	MTPN_HUMAN	Myotrophin	Homo sapiens	9606	MTPN	1	2	UP000005640_9606_20586_human_20230803
DYJ_DDA0	2		_EVEIREE_		TRUE	_EVEIREE_	EVEIREE	-16.2175	0.783103	-16.2175	P33908	TRUE	_EVEIREE_	_EVEIREE_	452.225	0.000576198	4443819	noloss	3	y	1	433.204	48.8041	FALSE	sp	P33908	P33908	MA1A1_HUMAN	Mannosyl-oligosaccharide 1,2-alpha-mannosidase IA	Homo sapiens	9606	MAN1A1	1	3	UP000005640_9606_20586_human_20230803
DYJ_DDA0	2		_EVEIREE_		TRUE	_EVEIREE_	EVEIREE	-16.2175	0.783103	-16.2175	P33908	TRUE	_EVEIREE_	_EVEIREE_	452.225	0.000576198	4443819	noloss	4	y	1	546.288	66.1244	FALSE	sp	P33908	P33908	MA1A1_HUMAN	Mannosyl-oligosaccharide 1,2-alpha-mannosidase IA	Homo sapiens	9606	MAN1A1	1	3	UP000005640_9606_20586_human_20230803
DYJ_DDA0	2		_EVEIREE_		TRUE	_EVEIREE_	EVEIREE	-16.2175	0.783103	-16.2175	P33908	TRUE	_EVEIREE_	_EVEIREE_	452.225	0.000576198	4443819	noloss	5	y	1	675.331	100	FALSE	sp	P33908	P33908	MA1A1_HUMAN	Mannosyl-oligosaccharide 1,2-alpha-mannosidase IA	Homo sapiens	9606	MAN1A1	1	3	UP000005640_9606_20586_human_20230803
DYJ_DDA0	2		_EVEIREE_		TRUE	_EVEIREE_	EVEIREE	-16.2175	0.783103	-16.2175	P33908	TRUE	_EVEIREE_	_EVEIREE_	452.225	0.000576198	4443819	noloss	6	y	1	774.399	5.87808	TRUE	sp	P33908	P33908	MA1A1_HUMAN	Mannosyl-oligosaccharide 1,2-alpha-mannosidase IA	Homo sapiens	9606	MAN1A1	1	3	UP000005640_9606_20586_human_20230803
DYJ_DDA0	2		_EVEIREE_		TRUE	_EVEIREE_	EVEIREE	-16.2175	0.783103	-16.2175	P33908	TRUE	_EVEIREE_	_EVEIREE_	452.225	0.000576198	4443819	H2O	3	b	1	340.15	5.36999	TRUE	sp	P33908	P33908	MA1A1_HUMAN	Mannosyl-oligosaccharide 1,2-alpha-mannosidase IA	Homo sapiens	9606	MAN1A1	1	3	UP000005640_9606_20586_human_20230803
DYJ_DDA0	2		_EVEIREE_		TRUE	_EVEIREE_	EVEIREE	-16.2175	0.783103	-16.2175	P33908	TRUE	_EVEIREE_	_EVEIREE_	452.225	0.000576198	4443819	H2O	3	y	1	415.194	6.5749	TRUE	sp	P33908	P33908	MA1A1_HUMAN	Mannosyl-oligosaccharide 1,2-alpha-mannosidase IA	Homo sapiens	9606	MAN1A1	1	3	UP000005640_9606_20586_human_20230803
DYJ_DDA0	2		_EVEIREE_		TRUE	_EVEIREE_	EVEIREE	-16.2175	0.783103	-16.2175	P33908	TRUE	_EVEIREE_	_EVEIREE_	452.225	0.000576198	4443819	NH3	3	y	1	416.178	12.3202	FALSE	sp	P33908	P33908	MA1A1_HUMAN	Mannosyl-oligosaccharide 1,2-alpha-mannosidase IA	Homo sapiens	9606	MAN1A1	1	3	UP000005640_9606_20586_human_20230803
DYJ_DDA0	2		_EVEIREE_		TRUE	_EVEIREE_	EVEIREE	-16.2175	0.783103	-16.2175	P33908	TRUE	_EVEIREE_	_EVEIREE_	452.225	0.000576198	4443819	H2O	4	y	1	528.278	8.36026	FALSE	sp	P33908	P33908	MA1A1_HUMAN	Mannosyl-oligosaccharide 1,2-alpha-mannosidase IA	Homo sapiens	9606	MAN1A1	1	3	UP000005640_9606_20586_human_20230803
DYJ_DDA0	2		_EVEIREE_		TRUE	_EVEIREE_	EVEIREE	-16.2175	0.783103	-16.2175	P33908	TRUE	_EVEIREE_	_EVEIREE_	452.225	0.000576198	4443819	H2O	5	b	1	609.335	3.97675	TRUE	sp	P33908	P33908	MA1A1_HUMAN	Mannosyl-oligosaccharide 1,2-alpha-mannosidase IA	Homo sapiens	9606	MAN1A1	1	3	UP000005640_9606_20586_human_20230803
DYJ_DDA0	2		_EVEIREE_		TRUE	_EVEIREE_	EVEIREE	-16.2175	0.783103	-16.2175	P33908	TRUE	_EVEIREE_	_EVEIREE_	452.225	0.000576198	4443819	H2O	5	y	1	657.32	39.7352	FALSE	sp	P33908	P33908	MA1A1_HUMAN	Mannosyl-oligosaccharide 1,2-alpha-mannosidase IA	Homo sapiens	9606	MAN1A1	1	3	UP000005640_9606_20586_human_20230803
DYJ_DDA0	2		_C[+57]GSEAQPR_		TRUE	_C[Carbamidomethyl (C)]GSEAQPR_	CGSEAQPR	-82.568	0.753212	-82.568	P26927	FALSE	_C[+57]GSEAQPR_	_C[Carbamidomethyl (C)]GSEAQPR_	452.701	2.11E-05	996767	noloss	3	b	1	305.091	22.4285	FALSE	sp	P26927	P26927	HGFL_HUMAN	Hepatocyte growth factor-like protein	Homo sapiens	9606	MST1	1	2	UP000005640_9606_20586_human_20230803
DYJ_DDA0	2		_C[+57]GSEAQPR_		TRUE	_C[Carbamidomethyl (C)]GSEAQPR_	CGSEAQPR	-82.568	0.753212	-82.568	P26927	FALSE	_C[+57]GSEAQPR_	_C[Carbamidomethyl (C)]GSEAQPR_	452.701	2.11E-05	996767	noloss	3	y	1	400.23	21.5838	FALSE	sp	P26927	P26927	HGFL_HUMAN	Hepatocyte growth factor-like protein	Homo sapiens	9606	MST1	1	2	UP000005640_9606_20586_human_20230803
DYJ_DDA0	2		_C[+57]GSEAQPR_		TRUE	_C[Carbamidomethyl (C)]GSEAQPR_	CGSEAQPR	-82.568	0.753212	-82.568	P26927	FALSE	_C[+57]GSEAQPR_	_C[Carbamidomethyl (C)]GSEAQPR_	452.701	2.11E-05	996767	noloss	4	b	1	434.134	14.9066	TRUE	sp	P26927	P26927	HGFL_HUMAN	Hepatocyte growth factor-like protein	Homo sapiens	9606	MST1	1	2	UP000005640_9606_20586_human_20230803
DYJ_DDA0	2		_C[+57]GSEAQPR_		TRUE	_C[Carbamidomethyl (C)]GSEAQPR_	CGSEAQPR	-82.568	0.753212	-82.568	P26927	FALSE	_C[+57]GSEAQPR_	_C[Carbamidomethyl (C)]GSEAQPR_	452.701	2.11E-05	996767	noloss	4	y	1	471.267	96.6292	FALSE	sp	P26927	P26927	HGFL_HUMAN	Hepatocyte growth factor-like protein	Homo sapiens	9606	MST1	1	2	UP000005640_9606_20586_human_20230803
DYJ_DDA0	2		_C[+57]GSEAQPR_		TRUE	_C[Carbamidomethyl (C)]GSEAQPR_	CGSEAQPR	-82.568	0.753212	-82.568	P26927	FALSE	_C[+57]GSEAQPR_	_C[Carbamidomethyl (C)]GSEAQPR_	452.701	2.11E-05	996767	noloss	5	b	1	505.171	4.23365	TRUE	sp	P26927	P26927	HGFL_HUMAN	Hepatocyte growth factor-like protein	Homo sapiens	9606	MST1	1	2	UP000005640_9606_20586_human_20230803
DYJ_DDA0	2		_C[+57]GSEAQPR_		TRUE	_C[Carbamidomethyl (C)]GSEAQPR_	CGSEAQPR	-82.568	0.753212	-82.568	P26927	FALSE	_C[+57]GSEAQPR_	_C[Carbamidomethyl (C)]GSEAQPR_	452.701	2.11E-05	996767	noloss	5	y	1	600.31	53.0091	FALSE	sp	P26927	P26927	HGFL_HUMAN	Hepatocyte growth factor-like protein	Homo sapiens	9606	MST1	1	2	UP000005640_9606_20586_human_20230803
DYJ_DDA0	2		_C[+57]GSEAQPR_		TRUE	_C[Carbamidomethyl (C)]GSEAQPR_	CGSEAQPR	-82.568	0.753212	-82.568	P26927	FALSE	_C[+57]GSEAQPR_	_C[Carbamidomethyl (C)]GSEAQPR_	452.701	2.11E-05	996767	noloss	6	y	1	687.342	95.4892	FALSE	sp	P26927	P26927	HGFL_HUMAN	Hepatocyte growth factor-like protein	Homo sapiens	9606	MST1	1	2	UP000005640_9606_20586_human_20230803
DYJ_DDA0	2		_C[+57]GSEAQPR_		TRUE	_C[Carbamidomethyl (C)]GSEAQPR_	CGSEAQPR	-82.568	0.753212	-82.568	P26927	FALSE	_C[+57]GSEAQPR_	_C[Carbamidomethyl (C)]GSEAQPR_	452.701	2.11E-05	996767	noloss	7	y	1	744.363	100	FALSE	sp	P26927	P26927	HGFL_HUMAN	Hepatocyte growth factor-like protein	Homo sapiens	9606	MST1	1	2	UP000005640_9606_20586_human_20230803
DYJ_DDA0	2		_C[+57]GSEAQPR_		TRUE	_C[Carbamidomethyl (C)]GSEAQPR_	CGSEAQPR	-82.568	0.753212	-82.568	P26927	FALSE	_C[+57]GSEAQPR_	_C[Carbamidomethyl (C)]GSEAQPR_	452.701	2.11E-05	996767	H2O	3	b	1	287.081	9.40028	TRUE	sp	P26927	P26927	HGFL_HUMAN	Hepatocyte growth factor-like protein	Homo sapiens	9606	MST1	1	2	UP000005640_9606_20586_human_20230803
DYJ_DDA0	2		_C[+57]GSEAQPR_		TRUE	_C[Carbamidomethyl (C)]GSEAQPR_	CGSEAQPR	-82.568	0.753212	-82.568	P26927	FALSE	_C[+57]GSEAQPR_	_C[Carbamidomethyl (C)]GSEAQPR_	452.701	2.11E-05	996767	H2O	4	b	1	416.123	7.5522	TRUE	sp	P26927	P26927	HGFL_HUMAN	Hepatocyte growth factor-like protein	Homo sapiens	9606	MST1	1	2	UP000005640_9606_20586_human_20230803
DYJ_DDA0	2		_C[+57]GSEAQPR_		TRUE	_C[Carbamidomethyl (C)]GSEAQPR_	CGSEAQPR	-82.568	0.753212	-82.568	P26927	FALSE	_C[+57]GSEAQPR_	_C[Carbamidomethyl (C)]GSEAQPR_	452.701	2.11E-05	996767	H2O	5	y	1	582.299	19.7384	TRUE	sp	P26927	P26927	HGFL_HUMAN	Hepatocyte growth factor-like protein	Homo sapiens	9606	MST1	1	2	UP000005640_9606_20586_human_20230803
DYJ_DDA0	2		_C[+57]GSEAQPR_		TRUE	_C[Carbamidomethyl (C)]GSEAQPR_	CGSEAQPR	-82.568	0.753212	-82.568	P26927	FALSE	_C[+57]GSEAQPR_	_C[Carbamidomethyl (C)]GSEAQPR_	452.701	2.11E-05	996767	H2O	6	y	1	669.331	7.57992	TRUE	sp	P26927	P26927	HGFL_HUMAN	Hepatocyte growth factor-like protein	Homo sapiens	9606	MST1	1	2	UP000005640_9606_20586_human_20230803
DYJ_DDA0	2		_C[+57]GSEAQPR_		TRUE	_C[Carbamidomethyl (C)]GSEAQPR_	CGSEAQPR	-82.568	0.753212	-82.568	P26927	FALSE	_C[+57]GSEAQPR_	_C[Carbamidomethyl (C)]GSEAQPR_	452.701	2.11E-05	996767	H2O	7	y	1	726.353	12.2541	TRUE	sp	P26927	P26927	HGFL_HUMAN	Hepatocyte growth factor-like protein	Homo sapiens	9606	MST1	1	2	UP000005640_9606_20586_human_20230803
DYJ_DDA0	2		_C[+57]GSEAQPR_		TRUE	_C[Carbamidomethyl (C)]GSEAQPR_	CGSEAQPR	-82.568	0.753212	-82.568	P26927	FALSE	_C[+57]GSEAQPR_	_C[Carbamidomethyl (C)]GSEAQPR_	452.701	2.11E-05	996767	H2O	7	y	2	363.68	3.76793	TRUE	sp	P26927	P26927	HGFL_HUMAN	Hepatocyte growth factor-like protein	Homo sapiens	9606	MST1	1	2	UP000005640_9606_20586_human_20230803
DYJ_DDA0	2		_EDMAALEK_		TRUE	_EDMAALEK_	EDMAALEK	-6.21001	0.793577	-6.21001	P68363	FALSE	_EDMAALEK_	_EDMAALEK_	453.715	2.11E-05	3.07084e+06	noloss	3	b	1	376.117	1.95775	TRUE	sp	P68363	P68363	TBA1B_HUMAN	Tubulin alpha-1B chain	Homo sapiens	9606	TUBA1B	1	1	UP000005640_9606_20586_human_20230803
DYJ_DDA0	2		_EDMAALEK_		TRUE	_EDMAALEK_	EDMAALEK	-6.21001	0.793577	-6.21001	P68363	FALSE	_EDMAALEK_	_EDMAALEK_	453.715	2.11E-05	3.07084e+06	noloss	3	y	1	389.239	49.3899	FALSE	sp	P68363	P68363	TBA1B_HUMAN	Tubulin alpha-1B chain	Homo sapiens	9606	TUBA1B	1	1	UP000005640_9606_20586_human_20230803
DYJ_DDA0	2		_EDMAALEK_		TRUE	_EDMAALEK_	EDMAALEK	-6.21001	0.793577	-6.21001	P68363	FALSE	_EDMAALEK_	_EDMAALEK_	453.715	2.11E-05	3.07084e+06	noloss	4	y	1	460.277	78.6517	FALSE	sp	P68363	P68363	TBA1B_HUMAN	Tubulin alpha-1B chain	Homo sapiens	9606	TUBA1B	1	1	UP000005640_9606_20586_human_20230803
DYJ_DDA0	2		_EDMAALEK_		TRUE	_EDMAALEK_	EDMAALEK	-6.21001	0.793577	-6.21001	P68363	FALSE	_EDMAALEK_	_EDMAALEK_	453.715	2.11E-05	3.07084e+06	noloss	5	y	1	531.314	100	FALSE	sp	P68363	P68363	TBA1B_HUMAN	Tubulin alpha-1B chain	Homo sapiens	9606	TUBA1B	1	1	UP000005640_9606_20586_human_20230803
DYJ_DDA0	2		_EDMAALEK_		TRUE	_EDMAALEK_	EDMAALEK	-6.21001	0.793577	-6.21001	P68363	FALSE	_EDMAALEK_	_EDMAALEK_	453.715	2.11E-05	3.07084e+06	noloss	6	y	1	662.354	31.7311	FALSE	sp	P68363	P68363	TBA1B_HUMAN	Tubulin alpha-1B chain	Homo sapiens	9606	TUBA1B	1	1	UP000005640_9606_20586_human_20230803
DYJ_DDA0	2		_EDMAALEK_		TRUE	_EDMAALEK_	EDMAALEK	-6.21001	0.793577	-6.21001	P68363	FALSE	_EDMAALEK_	_EDMAALEK_	453.715	2.11E-05	3.07084e+06	noloss	6	y	2	331.681	1.58712	TRUE	sp	P68363	P68363	TBA1B_HUMAN	Tubulin alpha-1B chain	Homo sapiens	9606	TUBA1B	1	1	UP000005640_9606_20586_human_20230803
DYJ_DDA0	2		_EDMAALEK_		TRUE	_EDMAALEK_	EDMAALEK	-6.21001	0.793577	-6.21001	P68363	FALSE	_EDMAALEK_	_EDMAALEK_	453.715	2.11E-05	3.07084e+06	H2O	3	b	1	358.107	55.6864	FALSE	sp	P68363	P68363	TBA1B_HUMAN	Tubulin alpha-1B chain	Homo sapiens	9606	TUBA1B	1	1	UP000005640_9606_20586_human_20230803
DYJ_DDA0	2		_EDMAALEK_		TRUE	_EDMAALEK_	EDMAALEK	-6.21001	0.793577	-6.21001	P68363	FALSE	_EDMAALEK_	_EDMAALEK_	453.715	2.11E-05	3.07084e+06	H2O	3	y	1	371.229	1.0664	TRUE	sp	P68363	P68363	TBA1B_HUMAN	Tubulin alpha-1B chain	Homo sapiens	9606	TUBA1B	1	1	UP000005640_9606_20586_human_20230803
DYJ_DDA0	2		_EDMAALEK_		TRUE	_EDMAALEK_	EDMAALEK	-6.21001	0.793577	-6.21001	P68363	FALSE	_EDMAALEK_	_EDMAALEK_	453.715	2.11E-05	3.07084e+06	H2O	4	y	1	442.266	2.94153	TRUE	sp	P68363	P68363	TBA1B_HUMAN	Tubulin alpha-1B chain	Homo sapiens	9606	TUBA1B	1	1	UP000005640_9606_20586_human_20230803
DYJ_DDA0	2		_EDMAALEK_		TRUE	_EDMAALEK_	EDMAALEK	-6.21001	0.793577	-6.21001	P68363	FALSE	_EDMAALEK_	_EDMAALEK_	453.715	2.11E-05	3.07084e+06	H2O	5	b	1	500.181	5.0007	FALSE	sp	P68363	P68363	TBA1B_HUMAN	Tubulin alpha-1B chain	Homo sapiens	9606	TUBA1B	1	1	UP000005640_9606_20586_human_20230803
DYJ_DDA0	2		_EDMAALEK_		TRUE	_EDMAALEK_	EDMAALEK	-6.21001	0.793577	-6.21001	P68363	FALSE	_EDMAALEK_	_EDMAALEK_	453.715	2.11E-05	3.07084e+06	H2O	5	y	1	513.303	3.86817	TRUE	sp	P68363	P68363	TBA1B_HUMAN	Tubulin alpha-1B chain	Homo sapiens	9606	TUBA1B	1	1	UP000005640_9606_20586_human_20230803
DYJ_DDA0	2		_EDMAALEK_		TRUE	_EDMAALEK_	EDMAALEK	-6.21001	0.793577	-6.21001	P68363	FALSE	_EDMAALEK_	_EDMAALEK_	453.715	2.11E-05	3.07084e+06	H2O	6	y	1	644.344	1.02036	TRUE	sp	P68363	P68363	TBA1B_HUMAN	Tubulin alpha-1B chain	Homo sapiens	9606	TUBA1B	1	1	UP000005640_9606_20586_human_20230803
DYJ_DDA0	2		_LM[+16]EDLDR_		TRUE	_LM[Oxidation (M)]EDLDR_	LMEDLDR	-16.823	0.840699	-16.823	P06703	TRUE	_LM[+16]EDLDR_	_LM[Oxidation (M)]EDLDR_	454.213	0.000176065	3.27216e+06	noloss	3	b	1	390.169	1.22545	TRUE	sp	P06703	P06703	S10A6_HUMAN	Protein S100-A6	Homo sapiens	9606	S100A6	1	1	UP000005640_9606_20586_human_20230803
DYJ_DDA0	2		_LM[+16]EDLDR_		TRUE	_LM[Oxidation (M)]EDLDR_	LMEDLDR	-16.823	0.840699	-16.823	P06703	TRUE	_LM[+16]EDLDR_	_LM[Oxidation (M)]EDLDR_	454.213	0.000176065	3.27216e+06	noloss	3	y	1	403.23	43.3938	FALSE	sp	P06703	P06703	S10A6_HUMAN	Protein S100-A6	Homo sapiens	9606	S100A6	1	1	UP000005640_9606_20586_human_20230803
DYJ_DDA0	2		_LM[+16]EDLDR_		TRUE	_LM[Oxidation (M)]EDLDR_	LMEDLDR	-16.823	0.840699	-16.823	P06703	TRUE	_LM[+16]EDLDR_	_LM[Oxidation (M)]EDLDR_	454.213	0.000176065	3.27216e+06	noloss	4	b	1	505.196	1.27853	TRUE	sp	P06703	P06703	S10A6_HUMAN	Protein S100-A6	Homo sapiens	9606	S100A6	1	1	UP000005640_9606_20586_human_20230803
DYJ_DDA0	2		_LM[+16]EDLDR_		TRUE	_LM[Oxidation (M)]EDLDR_	LMEDLDR	-16.823	0.840699	-16.823	P06703	TRUE	_LM[+16]EDLDR_	_LM[Oxidation (M)]EDLDR_	454.213	0.000176065	3.27216e+06	noloss	4	y	1	518.257	37.1976	FALSE	sp	P06703	P06703	S10A6_HUMAN	Protein S100-A6	Homo sapiens	9606	S100A6	1	1	UP000005640_9606_20586_human_20230803
DYJ_DDA0	2		_LM[+16]EDLDR_		TRUE	_LM[Oxidation (M)]EDLDR_	LMEDLDR	-16.823	0.840699	-16.823	P06703	TRUE	_LM[+16]EDLDR_	_LM[Oxidation (M)]EDLDR_	454.213	0.000176065	3.27216e+06	noloss	5	y	1	647.299	100	FALSE	sp	P06703	P06703	S10A6_HUMAN	Protein S100-A6	Homo sapiens	9606	S100A6	1	1	UP000005640_9606_20586_human_20230803
DYJ_DDA0	2		_LM[+16]EDLDR_		TRUE	_LM[Oxidation (M)]EDLDR_	LMEDLDR	-16.823	0.840699	-16.823	P06703	TRUE	_LM[+16]EDLDR_	_LM[Oxidation (M)]EDLDR_	454.213	0.000176065	3.27216e+06	noloss	6	y	1	794.335	32.6125	FALSE	sp	P06703	P06703	S10A6_HUMAN	Protein S100-A6	Homo sapiens	9606	S100A6	1	1	UP000005640_9606_20586_human_20230803
DYJ_DDA0	2		_LM[+16]EDLDR_		TRUE	_LM[Oxidation (M)]EDLDR_	LMEDLDR	-16.823	0.840699	-16.823	P06703	TRUE	_LM[+16]EDLDR_	_LM[Oxidation (M)]EDLDR_	454.213	0.000176065	3.27216e+06	noloss	6	y	2	397.671	4.27389	TRUE	sp	P06703	P06703	S10A6_HUMAN	Protein S100-A6	Homo sapiens	9606	S100A6	1	1	UP000005640_9606_20586_human_20230803
DYJ_DDA0	2		_LM[+16]EDLDR_		TRUE	_LM[Oxidation (M)]EDLDR_	LMEDLDR	-16.823	0.840699	-16.823	P06703	TRUE	_LM[+16]EDLDR_	_LM[Oxidation (M)]EDLDR_	454.213	0.000176065	3.27216e+06	NH3	3	y	1	386.203	2.96246	TRUE	sp	P06703	P06703	S10A6_HUMAN	Protein S100-A6	Homo sapiens	9606	S100A6	1	1	UP000005640_9606_20586_human_20230803
DYJ_DDA0	2		_LM[+16]EDLDR_		TRUE	_LM[Oxidation (M)]EDLDR_	LMEDLDR	-16.823	0.840699	-16.823	P06703	TRUE	_LM[+16]EDLDR_	_LM[Oxidation (M)]EDLDR_	454.213	0.000176065	3.27216e+06	NH3	4	y	1	501.23	2.94301	TRUE	sp	P06703	P06703	S10A6_HUMAN	Protein S100-A6	Homo sapiens	9606	S100A6	1	1	UP000005640_9606_20586_human_20230803
DYJ_DDA0	2		_LM[+16]EDLDR_		TRUE	_LM[Oxidation (M)]EDLDR_	LMEDLDR	-16.823	0.840699	-16.823	P06703	TRUE	_LM[+16]EDLDR_	_LM[Oxidation (M)]EDLDR_	454.213	0.000176065	3.27216e+06	H2O	5	y	1	629.289	21.86	FALSE	sp	P06703	P06703	S10A6_HUMAN	Protein S100-A6	Homo sapiens	9606	S100A6	1	1	UP000005640_9606_20586_human_20230803
DYJ_DDA0	2		_LM[+16]EDLDR_		TRUE	_LM[Oxidation (M)]EDLDR_	LMEDLDR	-16.823	0.840699	-16.823	P06703	TRUE	_LM[+16]EDLDR_	_LM[Oxidation (M)]EDLDR_	454.213	0.000176065	3.27216e+06	H2O	6	y	1	776.324	4.07623	TRUE	sp	P06703	P06703	S10A6_HUMAN	Protein S100-A6	Homo sapiens	9606	S100A6	1	1	UP000005640_9606_20586_human_20230803
DYJ_DDA0	2		_LM[+16]EDLDR_		TRUE	_LM[Oxidation (M)]EDLDR_	LMEDLDR	-16.823	0.840699	-16.823	P06703	TRUE	_LM[+16]EDLDR_	_LM[Oxidation (M)]EDLDR_	454.213	0.000176065	3.27216e+06	NH3	6	y	2	389.158	4.406	FALSE	sp	P06703	P06703	S10A6_HUMAN	Protein S100-A6	Homo sapiens	9606	S100A6	1	1	UP000005640_9606_20586_human_20230803
DYJ_DDA0	2		_DGDGTITTK_		TRUE	_DGDGTITTK_	DGDGTITTK	-37.1491	0.782322	-37.1491	P0DP23;P0DP24;P0DP25	FALSE	_DGDGTITTK_	_DGDGTITTK_	454.222	0	1.67016e+06	noloss	3	b	1	288.083	18.8912	FALSE	sp	P0DP23;P0DP24;P0DP25	P0DP23;P0DP24;P0DP25	CALM1_HUMAN;CALM2_HUMAN;CALM3_HUMAN	Calmodulin-1;Calmodulin-2;Calmodulin-3	Homo sapiens	9606	CALM1;CALM2;CALM3	1	1	UP000005640_9606_20586_human_20230803
DYJ_DDA0	2		_DGDGTITTK_		TRUE	_DGDGTITTK_	DGDGTITTK	-37.1491	0.782322	-37.1491	P0DP23;P0DP24;P0DP25	FALSE	_DGDGTITTK_	_DGDGTITTK_	454.222	0	1.67016e+06	noloss	3	y	1	349.208	100	FALSE	sp	P0DP23;P0DP24;P0DP25	P0DP23;P0DP24;P0DP25	CALM1_HUMAN;CALM2_HUMAN;CALM3_HUMAN	Calmodulin-1;Calmodulin-2;Calmodulin-3	Homo sapiens	9606	CALM1;CALM2;CALM3	1	1	UP000005640_9606_20586_human_20230803
DYJ_DDA0	2		_DGDGTITTK_		TRUE	_DGDGTITTK_	DGDGTITTK	-37.1491	0.782322	-37.1491	P0DP23;P0DP24;P0DP25	FALSE	_DGDGTITTK_	_DGDGTITTK_	454.222	0	1.67016e+06	noloss	4	y	1	462.292	44.0821	FALSE	sp	P0DP23;P0DP24;P0DP25	P0DP23;P0DP24;P0DP25	CALM1_HUMAN;CALM2_HUMAN;CALM3_HUMAN	Calmodulin-1;Calmodulin-2;Calmodulin-3	Homo sapiens	9606	CALM1;CALM2;CALM3	1	1	UP000005640_9606_20586_human_20230803
DYJ_DDA0	2		_DGDGTITTK_		TRUE	_DGDGTITTK_	DGDGTITTK	-37.1491	0.782322	-37.1491	P0DP23;P0DP24;P0DP25	FALSE	_DGDGTITTK_	_DGDGTITTK_	454.222	0	1.67016e+06	noloss	5	y	1	563.34	19.5666	FALSE	sp	P0DP23;P0DP24;P0DP25	P0DP23;P0DP24;P0DP25	CALM1_HUMAN;CALM2_HUMAN;CALM3_HUMAN	Calmodulin-1;Calmodulin-2;Calmodulin-3	Homo sapiens	9606	CALM1;CALM2;CALM3	1	1	UP000005640_9606_20586_human_20230803
DYJ_DDA0	2		_DGDGTITTK_		TRUE	_DGDGTITTK_	DGDGTITTK	-37.1491	0.782322	-37.1491	P0DP23;P0DP24;P0DP25	FALSE	_DGDGTITTK_	_DGDGTITTK_	454.222	0	1.67016e+06	noloss	6	y	1	620.361	83.8548	FALSE	sp	P0DP23;P0DP24;P0DP25	P0DP23;P0DP24;P0DP25	CALM1_HUMAN;CALM2_HUMAN;CALM3_HUMAN	Calmodulin-1;Calmodulin-2;Calmodulin-3	Homo sapiens	9606	CALM1;CALM2;CALM3	1	1	UP000005640_9606_20586_human_20230803
DYJ_DDA0	2		_DGDGTITTK_		TRUE	_DGDGTITTK_	DGDGTITTK	-37.1491	0.782322	-37.1491	P0DP23;P0DP24;P0DP25	FALSE	_DGDGTITTK_	_DGDGTITTK_	454.222	0	1.67016e+06	noloss	7	y	1	735.388	39.726	FALSE	sp	P0DP23;P0DP24;P0DP25	P0DP23;P0DP24;P0DP25	CALM1_HUMAN;CALM2_HUMAN;CALM3_HUMAN	Calmodulin-1;Calmodulin-2;Calmodulin-3	Homo sapiens	9606	CALM1;CALM2;CALM3	1	1	UP000005640_9606_20586_human_20230803
DYJ_DDA0	2		_DGDGTITTK_		TRUE	_DGDGTITTK_	DGDGTITTK	-37.1491	0.782322	-37.1491	P0DP23;P0DP24;P0DP25	FALSE	_DGDGTITTK_	_DGDGTITTK_	454.222	0	1.67016e+06	noloss	8	b	1	761.331	3.03421	TRUE	sp	P0DP23;P0DP24;P0DP25	P0DP23;P0DP24;P0DP25	CALM1_HUMAN;CALM2_HUMAN;CALM3_HUMAN	Calmodulin-1;Calmodulin-2;Calmodulin-3	Homo sapiens	9606	CALM1;CALM2;CALM3	1	1	UP000005640_9606_20586_human_20230803
DYJ_DDA0	2		_DGDGTITTK_		TRUE	_DGDGTITTK_	DGDGTITTK	-37.1491	0.782322	-37.1491	P0DP23;P0DP24;P0DP25	FALSE	_DGDGTITTK_	_DGDGTITTK_	454.222	0	1.67016e+06	noloss	8	b	2	381.169	5.48591	TRUE	sp	P0DP23;P0DP24;P0DP25	P0DP23;P0DP24;P0DP25	CALM1_HUMAN;CALM2_HUMAN;CALM3_HUMAN	Calmodulin-1;Calmodulin-2;Calmodulin-3	Homo sapiens	9606	CALM1;CALM2;CALM3	1	1	UP000005640_9606_20586_human_20230803
DYJ_DDA0	2		_DGDGTITTK_		TRUE	_DGDGTITTK_	DGDGTITTK	-37.1491	0.782322	-37.1491	P0DP23;P0DP24;P0DP25	FALSE	_DGDGTITTK_	_DGDGTITTK_	454.222	0	1.67016e+06	noloss	8	y	1	792.41	11.0296	TRUE	sp	P0DP23;P0DP24;P0DP25	P0DP23;P0DP24;P0DP25	CALM1_HUMAN;CALM2_HUMAN;CALM3_HUMAN	Calmodulin-1;Calmodulin-2;Calmodulin-3	Homo sapiens	9606	CALM1;CALM2;CALM3	1	1	UP000005640_9606_20586_human_20230803
DYJ_DDA0	2		_DGDGTITTK_		TRUE	_DGDGTITTK_	DGDGTITTK	-37.1491	0.782322	-37.1491	P0DP23;P0DP24;P0DP25	FALSE	_DGDGTITTK_	_DGDGTITTK_	454.222	0	1.67016e+06	H2O	3	b	1	270.072	10.1318	TRUE	sp	P0DP23;P0DP24;P0DP25	P0DP23;P0DP24;P0DP25	CALM1_HUMAN;CALM2_HUMAN;CALM3_HUMAN	Calmodulin-1;Calmodulin-2;Calmodulin-3	Homo sapiens	9606	CALM1;CALM2;CALM3	1	1	UP000005640_9606_20586_human_20230803
DYJ_DDA0	2		_DGDGTITTK_		TRUE	_DGDGTITTK_	DGDGTITTK	-37.1491	0.782322	-37.1491	P0DP23;P0DP24;P0DP25	FALSE	_DGDGTITTK_	_DGDGTITTK_	454.222	0	1.67016e+06	H2O	4	y	1	444.282	5.64581	TRUE	sp	P0DP23;P0DP24;P0DP25	P0DP23;P0DP24;P0DP25	CALM1_HUMAN;CALM2_HUMAN;CALM3_HUMAN	Calmodulin-1;Calmodulin-2;Calmodulin-3	Homo sapiens	9606	CALM1;CALM2;CALM3	1	1	UP000005640_9606_20586_human_20230803
DYJ_DDA0	2		_DGDGTITTK_		TRUE	_DGDGTITTK_	DGDGTITTK	-37.1491	0.782322	-37.1491	P0DP23;P0DP24;P0DP25	FALSE	_DGDGTITTK_	_DGDGTITTK_	454.222	0	1.67016e+06	H2O	6	y	1	602.351	17.3402	TRUE	sp	P0DP23;P0DP24;P0DP25	P0DP23;P0DP24;P0DP25	CALM1_HUMAN;CALM2_HUMAN;CALM3_HUMAN	Calmodulin-1;Calmodulin-2;Calmodulin-3	Homo sapiens	9606	CALM1;CALM2;CALM3	1	1	UP000005640_9606_20586_human_20230803
DYJ_DDA0	2		_DGDGTITTK_		TRUE	_DGDGTITTK_	DGDGTITTK	-37.1491	0.782322	-37.1491	P0DP23;P0DP24;P0DP25	FALSE	_DGDGTITTK_	_DGDGTITTK_	454.222	0	1.67016e+06	H2O	6	y	2	301.679	3.56816	TRUE	sp	P0DP23;P0DP24;P0DP25	P0DP23;P0DP24;P0DP25	CALM1_HUMAN;CALM2_HUMAN;CALM3_HUMAN	Calmodulin-1;Calmodulin-2;Calmodulin-3	Homo sapiens	9606	CALM1;CALM2;CALM3	1	1	UP000005640_9606_20586_human_20230803
DYJ_DDA0	2		_DGDGTITTK_		TRUE	_DGDGTITTK_	DGDGTITTK	-37.1491	0.782322	-37.1491	P0DP23;P0DP24;P0DP25	FALSE	_DGDGTITTK_	_DGDGTITTK_	454.222	0	1.67016e+06	H2O	7	y	2	359.193	11.2682	TRUE	sp	P0DP23;P0DP24;P0DP25	P0DP23;P0DP24;P0DP25	CALM1_HUMAN;CALM2_HUMAN;CALM3_HUMAN	Calmodulin-1;Calmodulin-2;Calmodulin-3	Homo sapiens	9606	CALM1;CALM2;CALM3	1	1	UP000005640_9606_20586_human_20230803
DYJ_DDA0	2		_DGDGTITTK_		TRUE	_DGDGTITTK_	DGDGTITTK	-37.1491	0.782322	-37.1491	P0DP23;P0DP24;P0DP25	FALSE	_DGDGTITTK_	_DGDGTITTK_	454.222	0	1.67016e+06	H2O	7	y	1	717.378	9.70797	TRUE	sp	P0DP23;P0DP24;P0DP25	P0DP23;P0DP24;P0DP25	CALM1_HUMAN;CALM2_HUMAN;CALM3_HUMAN	Calmodulin-1;Calmodulin-2;Calmodulin-3	Homo sapiens	9606	CALM1;CALM2;CALM3	1	1	UP000005640_9606_20586_human_20230803
DYJ_DDA0	2		_DGDGTITTK_		TRUE	_DGDGTITTK_	DGDGTITTK	-37.1491	0.782322	-37.1491	P0DP23;P0DP24;P0DP25	FALSE	_DGDGTITTK_	_DGDGTITTK_	454.222	0	1.67016e+06	H2O	8	y	1	774.399	6.5092	TRUE	sp	P0DP23;P0DP24;P0DP25	P0DP23;P0DP24;P0DP25	CALM1_HUMAN;CALM2_HUMAN;CALM3_HUMAN	Calmodulin-1;Calmodulin-2;Calmodulin-3	Homo sapiens	9606	CALM1;CALM2;CALM3	1	1	UP000005640_9606_20586_human_20230803
DYJ_DDA0	2		_TDQDLYR_		TRUE	_TDQDLYR_	TDQDLYR	-21.0649	0.792561	-21.0649	Q15262	TRUE	_TDQDLYR_	_TDQDLYR_	455.717	0.000368348	1609147	noloss	3	y	1	451.266	71.6398	FALSE	sp	Q15262	Q15262	PTPRK_HUMAN	Receptor-type tyrosine-protein phosphatase kappa	Homo sapiens	9606	PTPRK	1	2	UP000005640_9606_20586_human_20230803
DYJ_DDA0	2		_TDQDLYR_		TRUE	_TDQDLYR_	TDQDLYR	-21.0649	0.792561	-21.0649	Q15262	TRUE	_TDQDLYR_	_TDQDLYR_	455.717	0.000368348	1609147	noloss	4	y	1	566.293	78.3991	FALSE	sp	Q15262	Q15262	PTPRK_HUMAN	Receptor-type tyrosine-protein phosphatase kappa	Homo sapiens	9606	PTPRK	1	2	UP000005640_9606_20586_human_20230803
DYJ_DDA0	2		_TDQDLYR_		TRUE	_TDQDLYR_	TDQDLYR	-21.0649	0.792561	-21.0649	Q15262	TRUE	_TDQDLYR_	_TDQDLYR_	455.717	0.000368348	1609147	noloss	5	y	1	694.352	100	FALSE	sp	Q15262	Q15262	PTPRK_HUMAN	Receptor-type tyrosine-protein phosphatase kappa	Homo sapiens	9606	PTPRK	1	2	UP000005640_9606_20586_human_20230803
DYJ_DDA0	2		_TDQDLYR_		TRUE	_TDQDLYR_	TDQDLYR	-21.0649	0.792561	-21.0649	Q15262	TRUE	_TDQDLYR_	_TDQDLYR_	455.717	0.000368348	1609147	noloss	6	y	1	809.379	55.7007	FALSE	sp	Q15262	Q15262	PTPRK_HUMAN	Receptor-type tyrosine-protein phosphatase kappa	Homo sapiens	9606	PTPRK	1	2	UP000005640_9606_20586_human_20230803
DYJ_DDA0	2		_TDQDLYR_		TRUE	_TDQDLYR_	TDQDLYR	-21.0649	0.792561	-21.0649	Q15262	TRUE	_TDQDLYR_	_TDQDLYR_	455.717	0.000368348	1609147	H2O	5	y	2	338.674	19.761	FALSE	sp	Q15262	Q15262	PTPRK_HUMAN	Receptor-type tyrosine-protein phosphatase kappa	Homo sapiens	9606	PTPRK	1	2	UP000005640_9606_20586_human_20230803
DYJ_DDA0	2		_TDQDLYR_		TRUE	_TDQDLYR_	TDQDLYR	-21.0649	0.792561	-21.0649	Q15262	TRUE	_TDQDLYR_	_TDQDLYR_	455.717	0.000368348	1609147	H2O	5	y	1	676.341	12.0539	TRUE	sp	Q15262	Q15262	PTPRK_HUMAN	Receptor-type tyrosine-protein phosphatase kappa	Homo sapiens	9606	PTPRK	1	2	UP000005640_9606_20586_human_20230803
DYJ_DDA0	2		_TDQDLYR_		TRUE	_TDQDLYR_	TDQDLYR	-21.0649	0.792561	-21.0649	Q15262	TRUE	_TDQDLYR_	_TDQDLYR_	455.717	0.000368348	1609147	NH3	5	y	1	677.325	59.0841	FALSE	sp	Q15262	Q15262	PTPRK_HUMAN	Receptor-type tyrosine-protein phosphatase kappa	Homo sapiens	9606	PTPRK	1	2	UP000005640_9606_20586_human_20230803
DYJ_DDA0	2		_SKEVPEAR_		TRUE	_SKEVPEAR_	SKEVPEAR	-48.7474	0.805809	-48.7474	P04114	TRUE	_SKEVPEAR_	_SKEVPEAR_	458.248	7.34E-05	6.08E+09	noloss	3	b	1	345.177	19.6214	FALSE	sp	P04114	P04114	APOB_HUMAN	Apolipoprotein B-100	Homo sapiens	9606	APOB	1	2	UP000005640_9606_20586_human_20230803
DYJ_DDA0	2		_SKEVPEAR_		TRUE	_SKEVPEAR_	SKEVPEAR	-48.7474	0.805809	-48.7474	P04114	TRUE	_SKEVPEAR_	_SKEVPEAR_	458.248	7.34E-05	6.08E+09	noloss	3	y	1	375.199	1.6448	TRUE	sp	P04114	P04114	APOB_HUMAN	Apolipoprotein B-100	Homo sapiens	9606	APOB	1	2	UP000005640_9606_20586_human_20230803
DYJ_DDA0	2		_SKEVPEAR_		TRUE	_SKEVPEAR_	SKEVPEAR	-48.7474	0.805809	-48.7474	P04114	TRUE	_SKEVPEAR_	_SKEVPEAR_	458.248	7.34E-05	6.08E+09	noloss	4	b	1	444.245	6.11951	TRUE	sp	P04114	P04114	APOB_HUMAN	Apolipoprotein B-100	Homo sapiens	9606	APOB	1	2	UP000005640_9606_20586_human_20230803
DYJ_DDA0	2		_SKEVPEAR_		TRUE	_SKEVPEAR_	SKEVPEAR	-48.7474	0.805809	-48.7474	P04114	TRUE	_SKEVPEAR_	_SKEVPEAR_	458.248	7.34E-05	6.08E+09	noloss	4	y	1	472.251	72.6258	FALSE	sp	P04114	P04114	APOB_HUMAN	Apolipoprotein B-100	Homo sapiens	9606	APOB	1	2	UP000005640_9606_20586_human_20230803
DYJ_DDA0	2		_SKEVPEAR_		TRUE	_SKEVPEAR_	SKEVPEAR	-48.7474	0.805809	-48.7474	P04114	TRUE	_SKEVPEAR_	_SKEVPEAR_	458.248	7.34E-05	6.08E+09	noloss	4	y	2	236.629	1.40808	TRUE	sp	P04114	P04114	APOB_HUMAN	Apolipoprotein B-100	Homo sapiens	9606	APOB	1	2	UP000005640_9606_20586_human_20230803
DYJ_DDA0	2		_SKEVPEAR_		TRUE	_SKEVPEAR_	SKEVPEAR	-48.7474	0.805809	-48.7474	P04114	TRUE	_SKEVPEAR_	_SKEVPEAR_	458.248	7.34E-05	6.08E+09	noloss	5	y	1	571.32	43.1306	FALSE	sp	P04114	P04114	APOB_HUMAN	Apolipoprotein B-100	Homo sapiens	9606	APOB	1	2	UP000005640_9606_20586_human_20230803
DYJ_DDA0	2		_SKEVPEAR_		TRUE	_SKEVPEAR_	SKEVPEAR	-48.7474	0.805809	-48.7474	P04114	TRUE	_SKEVPEAR_	_SKEVPEAR_	458.248	7.34E-05	6.08E+09	noloss	6	y	1	700.362	100	FALSE	sp	P04114	P04114	APOB_HUMAN	Apolipoprotein B-100	Homo sapiens	9606	APOB	1	2	UP000005640_9606_20586_human_20230803
DYJ_DDA0	2		_SKEVPEAR_		TRUE	_SKEVPEAR_	SKEVPEAR	-48.7474	0.805809	-48.7474	P04114	TRUE	_SKEVPEAR_	_SKEVPEAR_	458.248	7.34E-05	6.08E+09	noloss	7	y	2	414.732	4.22897	TRUE	sp	P04114	P04114	APOB_HUMAN	Apolipoprotein B-100	Homo sapiens	9606	APOB	1	2	UP000005640_9606_20586_human_20230803
DYJ_DDA0	2		_SKEVPEAR_		TRUE	_SKEVPEAR_	SKEVPEAR	-48.7474	0.805809	-48.7474	P04114	TRUE	_SKEVPEAR_	_SKEVPEAR_	458.248	7.34E-05	6.08E+09	H2O	3	b	1	327.166	9.08499	TRUE	sp	P04114	P04114	APOB_HUMAN	Apolipoprotein B-100	Homo sapiens	9606	APOB	1	2	UP000005640_9606_20586_human_20230803
DYJ_DDA0	2		_SKEVPEAR_		TRUE	_SKEVPEAR_	SKEVPEAR	-48.7474	0.805809	-48.7474	P04114	TRUE	_SKEVPEAR_	_SKEVPEAR_	458.248	7.34E-05	6.08E+09	H2O	4	b	1	426.235	1.12607	TRUE	sp	P04114	P04114	APOB_HUMAN	Apolipoprotein B-100	Homo sapiens	9606	APOB	1	2	UP000005640_9606_20586_human_20230803
DYJ_DDA0	2		_SKEVPEAR_		TRUE	_SKEVPEAR_	SKEVPEAR	-48.7474	0.805809	-48.7474	P04114	TRUE	_SKEVPEAR_	_SKEVPEAR_	458.248	7.34E-05	6.08E+09	H2O	4	y	1	454.241	1.30419	TRUE	sp	P04114	P04114	APOB_HUMAN	Apolipoprotein B-100	Homo sapiens	9606	APOB	1	2	UP000005640_9606_20586_human_20230803
DYJ_DDA0	2		_SKEVPEAR_		TRUE	_SKEVPEAR_	SKEVPEAR	-48.7474	0.805809	-48.7474	P04114	TRUE	_SKEVPEAR_	_SKEVPEAR_	458.248	7.34E-05	6.08E+09	NH3	4	y	1	455.225	13.3504	FALSE	sp	P04114	P04114	APOB_HUMAN	Apolipoprotein B-100	Homo sapiens	9606	APOB	1	2	UP000005640_9606_20586_human_20230803
DYJ_DDA0	2		_SKEVPEAR_		TRUE	_SKEVPEAR_	SKEVPEAR	-48.7474	0.805809	-48.7474	P04114	TRUE	_SKEVPEAR_	_SKEVPEAR_	458.248	7.34E-05	6.08E+09	H2O	6	y	1	682.352	10.0199	FALSE	sp	P04114	P04114	APOB_HUMAN	Apolipoprotein B-100	Homo sapiens	9606	APOB	1	2	UP000005640_9606_20586_human_20230803
DYJ_DDA0	2		_SKEVPEAR_		TRUE	_SKEVPEAR_	SKEVPEAR	-48.7474	0.805809	-48.7474	P04114	TRUE	_SKEVPEAR_	_SKEVPEAR_	458.248	7.34E-05	6.08E+09	NH3	7	y	2	406.219	1.71672	TRUE	sp	P04114	P04114	APOB_HUMAN	Apolipoprotein B-100	Homo sapiens	9606	APOB	1	2	UP000005640_9606_20586_human_20230803
DYJ_DDA0	2		_ERDDILR_		TRUE	_ERDDILR_	ERDDILR	-18.2587	0.809433	-18.2587	P18206	TRUE	_ERDDILR_	_ERDDILR_	458.746	0.000248876	7250401	noloss	3	b	1	401.178	12.783	TRUE	sp	P18206	P18206	VINC_HUMAN	Vinculin	Homo sapiens	9606	VCL	1	4	UP000005640_9606_20586_human_20230803
DYJ_DDA0	2		_ERDDILR_		TRUE	_ERDDILR_	ERDDILR	-18.2587	0.809433	-18.2587	P18206	TRUE	_ERDDILR_	_ERDDILR_	458.746	0.000248876	7250401	noloss	3	y	1	401.287	56.9309	FALSE	sp	P18206	P18206	VINC_HUMAN	Vinculin	Homo sapiens	9606	VCL	1	4	UP000005640_9606_20586_human_20230803
DYJ_DDA0	2		_ERDDILR_		TRUE	_ERDDILR_	ERDDILR	-18.2587	0.809433	-18.2587	P18206	TRUE	_ERDDILR_	_ERDDILR_	458.746	0.000248876	7250401	noloss	4	b	1	516.205	100	FALSE	sp	P18206	P18206	VINC_HUMAN	Vinculin	Homo sapiens	9606	VCL	1	4	UP000005640_9606_20586_human_20230803
DYJ_DDA0	2		_ERDDILR_		TRUE	_ERDDILR_	ERDDILR	-18.2587	0.809433	-18.2587	P18206	TRUE	_ERDDILR_	_ERDDILR_	458.746	0.000248876	7250401	noloss	4	b	2	258.606	1.3308	TRUE	sp	P18206	P18206	VINC_HUMAN	Vinculin	Homo sapiens	9606	VCL	1	4	UP000005640_9606_20586_human_20230803
DYJ_DDA0	2		_ERDDILR_		TRUE	_ERDDILR_	ERDDILR	-18.2587	0.809433	-18.2587	P18206	TRUE	_ERDDILR_	_ERDDILR_	458.746	0.000248876	7250401	noloss	4	y	1	516.314	26.1693	TRUE	sp	P18206	P18206	VINC_HUMAN	Vinculin	Homo sapiens	9606	VCL	1	4	UP000005640_9606_20586_human_20230803
DYJ_DDA0	2		_ERDDILR_		TRUE	_ERDDILR_	ERDDILR	-18.2587	0.809433	-18.2587	P18206	TRUE	_ERDDILR_	_ERDDILR_	458.746	0.000248876	7250401	noloss	5	b	1	629.289	68.0152	FALSE	sp	P18206	P18206	VINC_HUMAN	Vinculin	Homo sapiens	9606	VCL	1	4	UP000005640_9606_20586_human_20230803
DYJ_DDA0	2		_ERDDILR_		TRUE	_ERDDILR_	ERDDILR	-18.2587	0.809433	-18.2587	P18206	TRUE	_ERDDILR_	_ERDDILR_	458.746	0.000248876	7250401	noloss	5	y	1	631.341	59.6685	FALSE	sp	P18206	P18206	VINC_HUMAN	Vinculin	Homo sapiens	9606	VCL	1	4	UP000005640_9606_20586_human_20230803
DYJ_DDA0	2		_ERDDILR_		TRUE	_ERDDILR_	ERDDILR	-18.2587	0.809433	-18.2587	P18206	TRUE	_ERDDILR_	_ERDDILR_	458.746	0.000248876	7250401	noloss	6	b	1	742.373	29.0788	FALSE	sp	P18206	P18206	VINC_HUMAN	Vinculin	Homo sapiens	9606	VCL	1	4	UP000005640_9606_20586_human_20230803
DYJ_DDA0	2		_ERDDILR_		TRUE	_ERDDILR_	ERDDILR	-18.2587	0.809433	-18.2587	P18206	TRUE	_ERDDILR_	_ERDDILR_	458.746	0.000248876	7250401	noloss	6	y	2	394.225	46.1036	FALSE	sp	P18206	P18206	VINC_HUMAN	Vinculin	Homo sapiens	9606	VCL	1	4	UP000005640_9606_20586_human_20230803
DYJ_DDA0	2		_ERDDILR_		TRUE	_ERDDILR_	ERDDILR	-18.2587	0.809433	-18.2587	P18206	TRUE	_ERDDILR_	_ERDDILR_	458.746	0.000248876	7250401	H2O	3	b	1	383.167	1.32758	TRUE	sp	P18206	P18206	VINC_HUMAN	Vinculin	Homo sapiens	9606	VCL	1	4	UP000005640_9606_20586_human_20230803
DYJ_DDA0	2		_ERDDILR_		TRUE	_ERDDILR_	ERDDILR	-18.2587	0.809433	-18.2587	P18206	TRUE	_ERDDILR_	_ERDDILR_	458.746	0.000248876	7250401	NH3	3	b	1	384.151	1.73265	TRUE	sp	P18206	P18206	VINC_HUMAN	Vinculin	Homo sapiens	9606	VCL	1	4	UP000005640_9606_20586_human_20230803
DYJ_DDA0	2		_ERDDILR_		TRUE	_ERDDILR_	ERDDILR	-18.2587	0.809433	-18.2587	P18206	TRUE	_ERDDILR_	_ERDDILR_	458.746	0.000248876	7250401	NH3	3	y	1	384.261	2.0043	TRUE	sp	P18206	P18206	VINC_HUMAN	Vinculin	Homo sapiens	9606	VCL	1	4	UP000005640_9606_20586_human_20230803
DYJ_DDA0	2		_ERDDILR_		TRUE	_ERDDILR_	ERDDILR	-18.2587	0.809433	-18.2587	P18206	TRUE	_ERDDILR_	_ERDDILR_	458.746	0.000248876	7250401	H2O	4	b	1	498.194	12.8803	TRUE	sp	P18206	P18206	VINC_HUMAN	Vinculin	Homo sapiens	9606	VCL	1	4	UP000005640_9606_20586_human_20230803
DYJ_DDA0	2		_ERDDILR_		TRUE	_ERDDILR_	ERDDILR	-18.2587	0.809433	-18.2587	P18206	TRUE	_ERDDILR_	_ERDDILR_	458.746	0.000248876	7250401	H2O	5	b	1	611.278	13.8073	TRUE	sp	P18206	P18206	VINC_HUMAN	Vinculin	Homo sapiens	9606	VCL	1	4	UP000005640_9606_20586_human_20230803
DYJ_DDA0	2		_ERDDILR_		TRUE	_ERDDILR_	ERDDILR	-18.2587	0.809433	-18.2587	P18206	TRUE	_ERDDILR_	_ERDDILR_	458.746	0.000248876	7250401	H2O	5	y	1	613.33	8.61634	TRUE	sp	P18206	P18206	VINC_HUMAN	Vinculin	Homo sapiens	9606	VCL	1	4	UP000005640_9606_20586_human_20230803
DYJ_DDA0	2		_ERDDILR_		TRUE	_ERDDILR_	ERDDILR	-18.2587	0.809433	-18.2587	P18206	TRUE	_ERDDILR_	_ERDDILR_	458.746	0.000248876	7250401	H2O	6	b	1	724.362	4.25135	TRUE	sp	P18206	P18206	VINC_HUMAN	Vinculin	Homo sapiens	9606	VCL	1	4	UP000005640_9606_20586_human_20230803
DYJ_DDA0	2		_ERDDILR_		TRUE	_ERDDILR_	ERDDILR	-18.2587	0.809433	-18.2587	P18206	TRUE	_ERDDILR_	_ERDDILR_	458.746	0.000248876	7250401	NH3	6	y	2	385.711	11.2041	TRUE	sp	P18206	P18206	VINC_HUMAN	Vinculin	Homo sapiens	9606	VCL	1	4	UP000005640_9606_20586_human_20230803
DYJ_DDA0	2		_ERDDILR_		TRUE	_ERDDILR_	ERDDILR	-18.2587	0.809433	-18.2587	P18206	TRUE	_ERDDILR_	_ERDDILR_	458.746	0.000248876	7250401	NH3	6	y	1	770.416	8.70671	TRUE	sp	P18206	P18206	VINC_HUMAN	Vinculin	Homo sapiens	9606	VCL	1	4	UP000005640_9606_20586_human_20230803
DYJ_DDA0	2		_DDTVC[+57]LAK_		TRUE	_DDTVC[Carbamidomethyl (C)]LAK_	DDTVCLAK	-9.16546	0.774905	-9.16546	P02787	TRUE	_DDTVC[+57]LAK_	_DDTVC[Carbamidomethyl (C)]LAK_	461.221	3.94E-05	15608055	noloss	3	b	1	332.109	12.0614	FALSE	sp	P02787	P02787	TRFE_HUMAN	Serotransferrin	Homo sapiens	9606	TF	1	4	UP000005640_9606_20586_human_20230803
DYJ_DDA0	2		_DDTVC[+57]LAK_		TRUE	_DDTVC[Carbamidomethyl (C)]LAK_	DDTVCLAK	-9.16546	0.774905	-9.16546	P02787	TRUE	_DDTVC[+57]LAK_	_DDTVC[Carbamidomethyl (C)]LAK_	461.221	3.94E-05	15608055	noloss	3	y	1	331.234	28.2852	FALSE	sp	P02787	P02787	TRFE_HUMAN	Serotransferrin	Homo sapiens	9606	TF	1	4	UP000005640_9606_20586_human_20230803
DYJ_DDA0	2		_DDTVC[+57]LAK_		TRUE	_DDTVC[Carbamidomethyl (C)]LAK_	DDTVCLAK	-9.16546	0.774905	-9.16546	P02787	TRUE	_DDTVC[+57]LAK_	_DDTVC[Carbamidomethyl (C)]LAK_	461.221	3.94E-05	15608055	noloss	4	b	1	431.177	1.17676	TRUE	sp	P02787	P02787	TRFE_HUMAN	Serotransferrin	Homo sapiens	9606	TF	1	4	UP000005640_9606_20586_human_20230803
DYJ_DDA0	2		_DDTVC[+57]LAK_		TRUE	_DDTVC[Carbamidomethyl (C)]LAK_	DDTVCLAK	-9.16546	0.774905	-9.16546	P02787	TRUE	_DDTVC[+57]LAK_	_DDTVC[Carbamidomethyl (C)]LAK_	461.221	3.94E-05	15608055	noloss	4	y	1	491.265	100	FALSE	sp	P02787	P02787	TRFE_HUMAN	Serotransferrin	Homo sapiens	9606	TF	1	4	UP000005640_9606_20586_human_20230803
DYJ_DDA0	2		_DDTVC[+57]LAK_		TRUE	_DDTVC[Carbamidomethyl (C)]LAK_	DDTVCLAK	-9.16546	0.774905	-9.16546	P02787	TRUE	_DDTVC[+57]LAK_	_DDTVC[Carbamidomethyl (C)]LAK_	461.221	3.94E-05	15608055	noloss	5	y	1	590.333	54.824	FALSE	sp	P02787	P02787	TRFE_HUMAN	Serotransferrin	Homo sapiens	9606	TF	1	4	UP000005640_9606_20586_human_20230803
DYJ_DDA0	2		_DDTVC[+57]LAK_		TRUE	_DDTVC[Carbamidomethyl (C)]LAK_	DDTVCLAK	-9.16546	0.774905	-9.16546	P02787	TRUE	_DDTVC[+57]LAK_	_DDTVC[Carbamidomethyl (C)]LAK_	461.221	3.94E-05	15608055	noloss	5	y	2	295.67	2.60053	TRUE	sp	P02787	P02787	TRFE_HUMAN	Serotransferrin	Homo sapiens	9606	TF	1	4	UP000005640_9606_20586_human_20230803
DYJ_DDA0	2		_DDTVC[+57]LAK_		TRUE	_DDTVC[Carbamidomethyl (C)]LAK_	DDTVCLAK	-9.16546	0.774905	-9.16546	P02787	TRUE	_DDTVC[+57]LAK_	_DDTVC[Carbamidomethyl (C)]LAK_	461.221	3.94E-05	15608055	noloss	6	y	1	691.381	51.3865	FALSE	sp	P02787	P02787	TRFE_HUMAN	Serotransferrin	Homo sapiens	9606	TF	1	4	UP000005640_9606_20586_human_20230803
DYJ_DDA0	2		_DDTVC[+57]LAK_		TRUE	_DDTVC[Carbamidomethyl (C)]LAK_	DDTVCLAK	-9.16546	0.774905	-9.16546	P02787	TRUE	_DDTVC[+57]LAK_	_DDTVC[Carbamidomethyl (C)]LAK_	461.221	3.94E-05	15608055	noloss	7	y	1	806.408	6.13158	TRUE	sp	P02787	P02787	TRFE_HUMAN	Serotransferrin	Homo sapiens	9606	TF	1	4	UP000005640_9606_20586_human_20230803
DYJ_DDA0	2		_DDTVC[+57]LAK_		TRUE	_DDTVC[Carbamidomethyl (C)]LAK_	DDTVCLAK	-9.16546	0.774905	-9.16546	P02787	TRUE	_DDTVC[+57]LAK_	_DDTVC[Carbamidomethyl (C)]LAK_	461.221	3.94E-05	15608055	H2O	3	b	1	314.098	21.1209	FALSE	sp	P02787	P02787	TRFE_HUMAN	Serotransferrin	Homo sapiens	9606	TF	1	4	UP000005640_9606_20586_human_20230803
DYJ_DDA0	2		_DDTVC[+57]LAK_		TRUE	_DDTVC[Carbamidomethyl (C)]LAK_	DDTVCLAK	-9.16546	0.774905	-9.16546	P02787	TRUE	_DDTVC[+57]LAK_	_DDTVC[Carbamidomethyl (C)]LAK_	461.221	3.94E-05	15608055	H2O	4	b	1	413.167	5.28526	TRUE	sp	P02787	P02787	TRFE_HUMAN	Serotransferrin	Homo sapiens	9606	TF	1	4	UP000005640_9606_20586_human_20230803
DYJ_DDA0	2		_DDTVC[+57]LAK_		TRUE	_DDTVC[Carbamidomethyl (C)]LAK_	DDTVCLAK	-9.16546	0.774905	-9.16546	P02787	TRUE	_DDTVC[+57]LAK_	_DDTVC[Carbamidomethyl (C)]LAK_	461.221	3.94E-05	15608055	NH3	4	y	1	474.238	7.34614	TRUE	sp	P02787	P02787	TRFE_HUMAN	Serotransferrin	Homo sapiens	9606	TF	1	4	UP000005640_9606_20586_human_20230803
DYJ_DDA0	2		_DDTVC[+57]LAK_		TRUE	_DDTVC[Carbamidomethyl (C)]LAK_	DDTVCLAK	-9.16546	0.774905	-9.16546	P02787	TRUE	_DDTVC[+57]LAK_	_DDTVC[Carbamidomethyl (C)]LAK_	461.221	3.94E-05	15608055	H2O	6	y	1	673.37	2.80449	TRUE	sp	P02787	P02787	TRFE_HUMAN	Serotransferrin	Homo sapiens	9606	TF	1	4	UP000005640_9606_20586_human_20230803
DYJ_DDA0	2		_DDTVC[+57]LAK_		TRUE	_DDTVC[Carbamidomethyl (C)]LAK_	DDTVCLAK	-9.16546	0.774905	-9.16546	P02787	TRUE	_DDTVC[+57]LAK_	_DDTVC[Carbamidomethyl (C)]LAK_	461.221	3.94E-05	15608055	H2O	7	y	2	394.702	5.45607	TRUE	sp	P02787	P02787	TRFE_HUMAN	Serotransferrin	Homo sapiens	9606	TF	1	4	UP000005640_9606_20586_human_20230803
DYJ_DDA0	2		_DDTVC[+57]LAK_		TRUE	_DDTVC[Carbamidomethyl (C)]LAK_	DDTVCLAK	-9.16546	0.774905	-9.16546	P02787	TRUE	_DDTVC[+57]LAK_	_DDTVC[Carbamidomethyl (C)]LAK_	461.221	3.94E-05	15608055	H2O	7	y	1	788.397	4.14202	TRUE	sp	P02787	P02787	TRFE_HUMAN	Serotransferrin	Homo sapiens	9606	TF	1	4	UP000005640_9606_20586_human_20230803
DYJ_DDA0	2		_FLENEDR_		TRUE	_FLENEDR_	FLENEDR	-15.6911	0.813715	-15.6911	P01009	TRUE	_FLENEDR_	_FLENEDR_	461.717	0	1.52E+09	noloss	3	b	1	390.202	2.92104	TRUE	sp	P01009	P01009	A1AT_HUMAN	Alpha-1-antitrypsin	Homo sapiens	9606	SERPINA1	1	3	UP000005640_9606_20586_human_20230803
DYJ_DDA0	2		_FLENEDR_		TRUE	_FLENEDR_	FLENEDR	-15.6911	0.813715	-15.6911	P01009	TRUE	_FLENEDR_	_FLENEDR_	461.717	0	1.52E+09	noloss	3	y	1	419.188	4.66011	FALSE	sp	P01009	P01009	A1AT_HUMAN	Alpha-1-antitrypsin	Homo sapiens	9606	SERPINA1	1	3	UP000005640_9606_20586_human_20230803
DYJ_DDA0	2		_FLENEDR_		TRUE	_FLENEDR_	FLENEDR	-15.6911	0.813715	-15.6911	P01009	TRUE	_FLENEDR_	_FLENEDR_	461.717	0	1.52E+09	noloss	4	y	1	533.231	31.8679	FALSE	sp	P01009	P01009	A1AT_HUMAN	Alpha-1-antitrypsin	Homo sapiens	9606	SERPINA1	1	3	UP000005640_9606_20586_human_20230803
DYJ_DDA0	2		_FLENEDR_		TRUE	_FLENEDR_	FLENEDR	-15.6911	0.813715	-15.6911	P01009	TRUE	_FLENEDR_	_FLENEDR_	461.717	0	1.52E+09	noloss	5	y	1	662.274	100	FALSE	sp	P01009	P01009	A1AT_HUMAN	Alpha-1-antitrypsin	Homo sapiens	9606	SERPINA1	1	3	UP000005640_9606_20586_human_20230803
DYJ_DDA0	2		_FLENEDR_		TRUE	_FLENEDR_	FLENEDR	-15.6911	0.813715	-15.6911	P01009	TRUE	_FLENEDR_	_FLENEDR_	461.717	0	1.52E+09	noloss	6	y	1	775.358	43.9974	FALSE	sp	P01009	P01009	A1AT_HUMAN	Alpha-1-antitrypsin	Homo sapiens	9606	SERPINA1	1	3	UP000005640_9606_20586_human_20230803
DYJ_DDA0	2		_FLENEDR_		TRUE	_FLENEDR_	FLENEDR	-15.6911	0.813715	-15.6911	P01009	TRUE	_FLENEDR_	_FLENEDR_	461.717	0	1.52E+09	noloss	6	y	2	388.183	1.38648	TRUE	sp	P01009	P01009	A1AT_HUMAN	Alpha-1-antitrypsin	Homo sapiens	9606	SERPINA1	1	3	UP000005640_9606_20586_human_20230803
DYJ_DDA0	2		_FLENEDR_		TRUE	_FLENEDR_	FLENEDR	-15.6911	0.813715	-15.6911	P01009	TRUE	_FLENEDR_	_FLENEDR_	461.717	0	1.52E+09	H2O	3	y	1	401.178	4.08404	TRUE	sp	P01009	P01009	A1AT_HUMAN	Alpha-1-antitrypsin	Homo sapiens	9606	SERPINA1	1	3	UP000005640_9606_20586_human_20230803
DYJ_DDA0	2		_FLENEDR_		TRUE	_FLENEDR_	FLENEDR	-15.6911	0.813715	-15.6911	P01009	TRUE	_FLENEDR_	_FLENEDR_	461.717	0	1.52E+09	NH3	3	y	1	402.162	1.92922	TRUE	sp	P01009	P01009	A1AT_HUMAN	Alpha-1-antitrypsin	Homo sapiens	9606	SERPINA1	1	3	UP000005640_9606_20586_human_20230803
DYJ_DDA0	2		_FLENEDR_		TRUE	_FLENEDR_	FLENEDR	-15.6911	0.813715	-15.6911	P01009	TRUE	_FLENEDR_	_FLENEDR_	461.717	0	1.52E+09	NH3	4	y	1	516.205	6.29326	FALSE	sp	P01009	P01009	A1AT_HUMAN	Alpha-1-antitrypsin	Homo sapiens	9606	SERPINA1	1	3	UP000005640_9606_20586_human_20230803
DYJ_DDA0	2		_FLENEDR_		TRUE	_FLENEDR_	FLENEDR	-15.6911	0.813715	-15.6911	P01009	TRUE	_FLENEDR_	_FLENEDR_	461.717	0	1.52E+09	H2O	5	y	1	644.263	21.5761	FALSE	sp	P01009	P01009	A1AT_HUMAN	Alpha-1-antitrypsin	Homo sapiens	9606	SERPINA1	1	3	UP000005640_9606_20586_human_20230803
DYJ_DDA0	2		_FLENEDR_		TRUE	_FLENEDR_	FLENEDR	-15.6911	0.813715	-15.6911	P01009	TRUE	_FLENEDR_	_FLENEDR_	461.717	0	1.52E+09	NH3	6	y	1	758.332	2.83866	TRUE	sp	P01009	P01009	A1AT_HUMAN	Alpha-1-antitrypsin	Homo sapiens	9606	SERPINA1	1	3	UP000005640_9606_20586_human_20230803
DYJ_DDA0	1		_FLENEDR_		TRUE	_FLENEDR_	FLENEDR	-15.6911	1.37532	-15.6911	P01009	TRUE	_FLENEDR_	_FLENEDR_	922.426	5.03E-05	644190900	noloss	3	b	1	390.202	14.7141	FALSE	sp	P01009	P01009	A1AT_HUMAN	Alpha-1-antitrypsin	Homo sapiens	9606	SERPINA1	1	3	UP000005640_9606_20586_human_20230803
DYJ_DDA0	1		_FLENEDR_		TRUE	_FLENEDR_	FLENEDR	-15.6911	1.37532	-15.6911	P01009	TRUE	_FLENEDR_	_FLENEDR_	922.426	5.03E-05	644190900	noloss	3	y	1	419.188	9.27392	TRUE	sp	P01009	P01009	A1AT_HUMAN	Alpha-1-antitrypsin	Homo sapiens	9606	SERPINA1	1	3	UP000005640_9606_20586_human_20230803
DYJ_DDA0	1		_FLENEDR_		TRUE	_FLENEDR_	FLENEDR	-15.6911	1.37532	-15.6911	P01009	TRUE	_FLENEDR_	_FLENEDR_	922.426	5.03E-05	644190900	noloss	4	b	1	504.245	11.2275	TRUE	sp	P01009	P01009	A1AT_HUMAN	Alpha-1-antitrypsin	Homo sapiens	9606	SERPINA1	1	3	UP000005640_9606_20586_human_20230803
DYJ_DDA0	1		_FLENEDR_		TRUE	_FLENEDR_	FLENEDR	-15.6911	1.37532	-15.6911	P01009	TRUE	_FLENEDR_	_FLENEDR_	922.426	5.03E-05	644190900	noloss	4	y	1	533.231	100	FALSE	sp	P01009	P01009	A1AT_HUMAN	Alpha-1-antitrypsin	Homo sapiens	9606	SERPINA1	1	3	UP000005640_9606_20586_human_20230803
DYJ_DDA0	1		_FLENEDR_		TRUE	_FLENEDR_	FLENEDR	-15.6911	1.37532	-15.6911	P01009	TRUE	_FLENEDR_	_FLENEDR_	922.426	5.03E-05	644190900	noloss	5	b	1	633.288	17.8884	FALSE	sp	P01009	P01009	A1AT_HUMAN	Alpha-1-antitrypsin	Homo sapiens	9606	SERPINA1	1	3	UP000005640_9606_20586_human_20230803
DYJ_DDA0	1		_FLENEDR_		TRUE	_FLENEDR_	FLENEDR	-15.6911	1.37532	-15.6911	P01009	TRUE	_FLENEDR_	_FLENEDR_	922.426	5.03E-05	644190900	noloss	5	y	1	662.274	11.6478	TRUE	sp	P01009	P01009	A1AT_HUMAN	Alpha-1-antitrypsin	Homo sapiens	9606	SERPINA1	1	3	UP000005640_9606_20586_human_20230803
DYJ_DDA0	1		_FLENEDR_		TRUE	_FLENEDR_	FLENEDR	-15.6911	1.37532	-15.6911	P01009	TRUE	_FLENEDR_	_FLENEDR_	922.426	5.03E-05	644190900	noloss	6	b	1	748.315	12.0568	FALSE	sp	P01009	P01009	A1AT_HUMAN	Alpha-1-antitrypsin	Homo sapiens	9606	SERPINA1	1	3	UP000005640_9606_20586_human_20230803
DYJ_DDA0	1		_FLENEDR_		TRUE	_FLENEDR_	FLENEDR	-15.6911	1.37532	-15.6911	P01009	TRUE	_FLENEDR_	_FLENEDR_	922.426	5.03E-05	644190900	noloss	6	y	1	775.358	6.08365	TRUE	sp	P01009	P01009	A1AT_HUMAN	Alpha-1-antitrypsin	Homo sapiens	9606	SERPINA1	1	3	UP000005640_9606_20586_human_20230803
DYJ_DDA0	1		_FLENEDR_		TRUE	_FLENEDR_	FLENEDR	-15.6911	1.37532	-15.6911	P01009	TRUE	_FLENEDR_	_FLENEDR_	922.426	5.03E-05	644190900	H2O	3	b	1	372.192	1.39687	TRUE	sp	P01009	P01009	A1AT_HUMAN	Alpha-1-antitrypsin	Homo sapiens	9606	SERPINA1	1	3	UP000005640_9606_20586_human_20230803
DYJ_DDA0	1		_FLENEDR_		TRUE	_FLENEDR_	FLENEDR	-15.6911	1.37532	-15.6911	P01009	TRUE	_FLENEDR_	_FLENEDR_	922.426	5.03E-05	644190900	H2O	3	y	1	401.178	1.70945	TRUE	sp	P01009	P01009	A1AT_HUMAN	Alpha-1-antitrypsin	Homo sapiens	9606	SERPINA1	1	3	UP000005640_9606_20586_human_20230803
DYJ_DDA0	1		_FLENEDR_		TRUE	_FLENEDR_	FLENEDR	-15.6911	1.37532	-15.6911	P01009	TRUE	_FLENEDR_	_FLENEDR_	922.426	5.03E-05	644190900	NH3	3	y	1	402.162	8.05907	TRUE	sp	P01009	P01009	A1AT_HUMAN	Alpha-1-antitrypsin	Homo sapiens	9606	SERPINA1	1	3	UP000005640_9606_20586_human_20230803
DYJ_DDA0	1		_FLENEDR_		TRUE	_FLENEDR_	FLENEDR	-15.6911	1.37532	-15.6911	P01009	TRUE	_FLENEDR_	_FLENEDR_	922.426	5.03E-05	644190900	NH3	4	y	1	516.205	38.1509	FALSE	sp	P01009	P01009	A1AT_HUMAN	Alpha-1-antitrypsin	Homo sapiens	9606	SERPINA1	1	3	UP000005640_9606_20586_human_20230803
DYJ_DDA0	1		_FLENEDR_		TRUE	_FLENEDR_	FLENEDR	-15.6911	1.37532	-15.6911	P01009	TRUE	_FLENEDR_	_FLENEDR_	922.426	5.03E-05	644190900	H2O	5	b	1	615.277	1.76201	TRUE	sp	P01009	P01009	A1AT_HUMAN	Alpha-1-antitrypsin	Homo sapiens	9606	SERPINA1	1	3	UP000005640_9606_20586_human_20230803
DYJ_DDA0	1		_FLENEDR_		TRUE	_FLENEDR_	FLENEDR	-15.6911	1.37532	-15.6911	P01009	TRUE	_FLENEDR_	_FLENEDR_	922.426	5.03E-05	644190900	NH3	5	b	1	616.261	5.76964	TRUE	sp	P01009	P01009	A1AT_HUMAN	Alpha-1-antitrypsin	Homo sapiens	9606	SERPINA1	1	3	UP000005640_9606_20586_human_20230803
DYJ_DDA0	1		_FLENEDR_		TRUE	_FLENEDR_	FLENEDR	-15.6911	1.37532	-15.6911	P01009	TRUE	_FLENEDR_	_FLENEDR_	922.426	5.03E-05	644190900	H2O	5	y	1	644.263	2.33821	TRUE	sp	P01009	P01009	A1AT_HUMAN	Alpha-1-antitrypsin	Homo sapiens	9606	SERPINA1	1	3	UP000005640_9606_20586_human_20230803
DYJ_DDA0	1		_FLENEDR_		TRUE	_FLENEDR_	FLENEDR	-15.6911	1.37532	-15.6911	P01009	TRUE	_FLENEDR_	_FLENEDR_	922.426	5.03E-05	644190900	NH3	5	y	1	645.247	16.8528	FALSE	sp	P01009	P01009	A1AT_HUMAN	Alpha-1-antitrypsin	Homo sapiens	9606	SERPINA1	1	3	UP000005640_9606_20586_human_20230803
DYJ_DDA0	1		_FLENEDR_		TRUE	_FLENEDR_	FLENEDR	-15.6911	1.37532	-15.6911	P01009	TRUE	_FLENEDR_	_FLENEDR_	922.426	5.03E-05	644190900	H2O	6	b	1	730.304	1.97241	TRUE	sp	P01009	P01009	A1AT_HUMAN	Alpha-1-antitrypsin	Homo sapiens	9606	SERPINA1	1	3	UP000005640_9606_20586_human_20230803
DYJ_DDA0	1		_FLENEDR_		TRUE	_FLENEDR_	FLENEDR	-15.6911	1.37532	-15.6911	P01009	TRUE	_FLENEDR_	_FLENEDR_	922.426	5.03E-05	644190900	NH3	6	b	1	731.288	3.94106	TRUE	sp	P01009	P01009	A1AT_HUMAN	Alpha-1-antitrypsin	Homo sapiens	9606	SERPINA1	1	3	UP000005640_9606_20586_human_20230803
DYJ_DDA0	1		_FLENEDR_		TRUE	_FLENEDR_	FLENEDR	-15.6911	1.37532	-15.6911	P01009	TRUE	_FLENEDR_	_FLENEDR_	922.426	5.03E-05	644190900	NH3	6	y	1	758.332	4.61116	TRUE	sp	P01009	P01009	A1AT_HUMAN	Alpha-1-antitrypsin	Homo sapiens	9606	SERPINA1	1	3	UP000005640_9606_20586_human_20230803
DYJ_DDA0	2		_TIM[+16]VDDSK_		TRUE	_TIM[Oxidation (M)]VDDSK_	TIMVDDSK	-24.4886	0.853581	-24.4886	Q9Y490	TRUE	_TIM[+16]VDDSK_	_TIM[Oxidation (M)]VDDSK_	462.721	0.000216173	5.39685e+06	noloss	3	b	1	362.174	7.36583	FALSE	sp	Q9Y490	Q9Y490	TLN1_HUMAN	Talin-1	Homo sapiens	9606	TLN1	1	3	UP000005640_9606_20586_human_20230803
DYJ_DDA0	2		_TIM[+16]VDDSK_		TRUE	_TIM[Oxidation (M)]VDDSK_	TIMVDDSK	-24.4886	0.853581	-24.4886	Q9Y490	TRUE	_TIM[+16]VDDSK_	_TIM[Oxidation (M)]VDDSK_	462.721	0.000216173	5.39685e+06	noloss	3	y	1	349.172	31.0278	FALSE	sp	Q9Y490	Q9Y490	TLN1_HUMAN	Talin-1	Homo sapiens	9606	TLN1	1	3	UP000005640_9606_20586_human_20230803
DYJ_DDA0	2		_TIM[+16]VDDSK_		TRUE	_TIM[Oxidation (M)]VDDSK_	TIMVDDSK	-24.4886	0.853581	-24.4886	Q9Y490	TRUE	_TIM[+16]VDDSK_	_TIM[Oxidation (M)]VDDSK_	462.721	0.000216173	5.39685e+06	noloss	4	y	1	464.199	43.6085	FALSE	sp	Q9Y490	Q9Y490	TLN1_HUMAN	Talin-1	Homo sapiens	9606	TLN1	1	3	UP000005640_9606_20586_human_20230803
DYJ_DDA0	2		_TIM[+16]VDDSK_		TRUE	_TIM[Oxidation (M)]VDDSK_	TIMVDDSK	-24.4886	0.853581	-24.4886	Q9Y490	TRUE	_TIM[+16]VDDSK_	_TIM[Oxidation (M)]VDDSK_	462.721	0.000216173	5.39685e+06	noloss	5	y	1	563.267	41.885	FALSE	sp	Q9Y490	Q9Y490	TLN1_HUMAN	Talin-1	Homo sapiens	9606	TLN1	1	3	UP000005640_9606_20586_human_20230803
DYJ_DDA0	2		_TIM[+16]VDDSK_		TRUE	_TIM[Oxidation (M)]VDDSK_	TIMVDDSK	-24.4886	0.853581	-24.4886	Q9Y490	TRUE	_TIM[+16]VDDSK_	_TIM[Oxidation (M)]VDDSK_	462.721	0.000216173	5.39685e+06	noloss	6	y	1	710.303	100	FALSE	sp	Q9Y490	Q9Y490	TLN1_HUMAN	Talin-1	Homo sapiens	9606	TLN1	1	3	UP000005640_9606_20586_human_20230803
DYJ_DDA0	2		_TIM[+16]VDDSK_		TRUE	_TIM[Oxidation (M)]VDDSK_	TIMVDDSK	-24.4886	0.853581	-24.4886	Q9Y490	TRUE	_TIM[+16]VDDSK_	_TIM[Oxidation (M)]VDDSK_	462.721	0.000216173	5.39685e+06	noloss	6	y	2	355.655	1.41826	TRUE	sp	Q9Y490	Q9Y490	TLN1_HUMAN	Talin-1	Homo sapiens	9606	TLN1	1	3	UP000005640_9606_20586_human_20230803
DYJ_DDA0	2		_TIM[+16]VDDSK_		TRUE	_TIM[Oxidation (M)]VDDSK_	TIMVDDSK	-24.4886	0.853581	-24.4886	Q9Y490	TRUE	_TIM[+16]VDDSK_	_TIM[Oxidation (M)]VDDSK_	462.721	0.000216173	5.39685e+06	noloss	7	y	1	823.387	4.33429	TRUE	sp	Q9Y490	Q9Y490	TLN1_HUMAN	Talin-1	Homo sapiens	9606	TLN1	1	3	UP000005640_9606_20586_human_20230803
DYJ_DDA0	2		_TIM[+16]VDDSK_		TRUE	_TIM[Oxidation (M)]VDDSK_	TIMVDDSK	-24.4886	0.853581	-24.4886	Q9Y490	TRUE	_TIM[+16]VDDSK_	_TIM[Oxidation (M)]VDDSK_	462.721	0.000216173	5.39685e+06	noloss	7	y	2	412.197	3.90677	TRUE	sp	Q9Y490	Q9Y490	TLN1_HUMAN	Talin-1	Homo sapiens	9606	TLN1	1	3	UP000005640_9606_20586_human_20230803
DYJ_DDA0	2		_TIM[+16]VDDSK_		TRUE	_TIM[Oxidation (M)]VDDSK_	TIMVDDSK	-24.4886	0.853581	-24.4886	Q9Y490	TRUE	_TIM[+16]VDDSK_	_TIM[Oxidation (M)]VDDSK_	462.721	0.000216173	5.39685e+06	H2O	3	b	1	344.164	1.41739	TRUE	sp	Q9Y490	Q9Y490	TLN1_HUMAN	Talin-1	Homo sapiens	9606	TLN1	1	3	UP000005640_9606_20586_human_20230803
DYJ_DDA0	2		_TIM[+16]VDDSK_		TRUE	_TIM[Oxidation (M)]VDDSK_	TIMVDDSK	-24.4886	0.853581	-24.4886	Q9Y490	TRUE	_TIM[+16]VDDSK_	_TIM[Oxidation (M)]VDDSK_	462.721	0.000216173	5.39685e+06	H2O	3	y	1	331.161	5.11717	TRUE	sp	Q9Y490	Q9Y490	TLN1_HUMAN	Talin-1	Homo sapiens	9606	TLN1	1	3	UP000005640_9606_20586_human_20230803
DYJ_DDA0	2		_TIM[+16]VDDSK_		TRUE	_TIM[Oxidation (M)]VDDSK_	TIMVDDSK	-24.4886	0.853581	-24.4886	Q9Y490	TRUE	_TIM[+16]VDDSK_	_TIM[Oxidation (M)]VDDSK_	462.721	0.000216173	5.39685e+06	H2O	4	y	1	446.188	6.6815	TRUE	sp	Q9Y490	Q9Y490	TLN1_HUMAN	Talin-1	Homo sapiens	9606	TLN1	1	3	UP000005640_9606_20586_human_20230803
DYJ_DDA0	2		_TIM[+16]VDDSK_		TRUE	_TIM[Oxidation (M)]VDDSK_	TIMVDDSK	-24.4886	0.853581	-24.4886	Q9Y490	TRUE	_TIM[+16]VDDSK_	_TIM[Oxidation (M)]VDDSK_	462.721	0.000216173	5.39685e+06	H2O	5	y	1	545.257	4.59498	TRUE	sp	Q9Y490	Q9Y490	TLN1_HUMAN	Talin-1	Homo sapiens	9606	TLN1	1	3	UP000005640_9606_20586_human_20230803
DYJ_DDA0	2		_TIM[+16]VDDSK_		TRUE	_TIM[Oxidation (M)]VDDSK_	TIMVDDSK	-24.4886	0.853581	-24.4886	Q9Y490	TRUE	_TIM[+16]VDDSK_	_TIM[Oxidation (M)]VDDSK_	462.721	0.000216173	5.39685e+06	H2O	6	y	1	692.292	8.12116	FALSE	sp	Q9Y490	Q9Y490	TLN1_HUMAN	Talin-1	Homo sapiens	9606	TLN1	1	3	UP000005640_9606_20586_human_20230803
DYJ_DDA0	2		_TIM[+16]VDDSK_		TRUE	_TIM[Oxidation (M)]VDDSK_	TIMVDDSK	-24.4886	0.853581	-24.4886	Q9Y490	TRUE	_TIM[+16]VDDSK_	_TIM[Oxidation (M)]VDDSK_	462.721	0.000216173	5.39685e+06	H2O	7	y	1	805.376	1.82013	TRUE	sp	Q9Y490	Q9Y490	TLN1_HUMAN	Talin-1	Homo sapiens	9606	TLN1	1	3	UP000005640_9606_20586_human_20230803
DYJ_DDA0	2		_TDEGIAYR_		TRUE	_TDEGIAYR_	TDEGIAYR	-15.5194	0.799733	-15.5194	P32119	TRUE	_TDEGIAYR_	_TDEGIAYR_	462.725	0	7.087e+06	noloss	3	b	1	346.124	2.55058	TRUE	sp	P32119	P32119	PRDX2_HUMAN	Peroxiredoxin-2	Homo sapiens	9606	PRDX2	1	5	UP000005640_9606_20586_human_20230803
DYJ_DDA0	2		_TDEGIAYR_		TRUE	_TDEGIAYR_	TDEGIAYR	-15.5194	0.799733	-15.5194	P32119	TRUE	_TDEGIAYR_	_TDEGIAYR_	462.725	0	7.087e+06	noloss	3	y	1	409.219	62.3053	FALSE	sp	P32119	P32119	PRDX2_HUMAN	Peroxiredoxin-2	Homo sapiens	9606	PRDX2	1	5	UP000005640_9606_20586_human_20230803
DYJ_DDA0	2		_TDEGIAYR_		TRUE	_TDEGIAYR_	TDEGIAYR	-15.5194	0.799733	-15.5194	P32119	TRUE	_TDEGIAYR_	_TDEGIAYR_	462.725	0	7.087e+06	noloss	4	b	1	403.146	4.97302	TRUE	sp	P32119	P32119	PRDX2_HUMAN	Peroxiredoxin-2	Homo sapiens	9606	PRDX2	1	5	UP000005640_9606_20586_human_20230803
DYJ_DDA0	2		_TDEGIAYR_		TRUE	_TDEGIAYR_	TDEGIAYR	-15.5194	0.799733	-15.5194	P32119	TRUE	_TDEGIAYR_	_TDEGIAYR_	462.725	0	7.087e+06	noloss	4	y	1	522.303	19.0948	FALSE	sp	P32119	P32119	PRDX2_HUMAN	Peroxiredoxin-2	Homo sapiens	9606	PRDX2	1	5	UP000005640_9606_20586_human_20230803
DYJ_DDA0	2		_TDEGIAYR_		TRUE	_TDEGIAYR_	TDEGIAYR	-15.5194	0.799733	-15.5194	P32119	TRUE	_TDEGIAYR_	_TDEGIAYR_	462.725	0	7.087e+06	noloss	5	y	1	579.325	100	FALSE	sp	P32119	P32119	PRDX2_HUMAN	Peroxiredoxin-2	Homo sapiens	9606	PRDX2	1	5	UP000005640_9606_20586_human_20230803
DYJ_DDA0	2		_TDEGIAYR_		TRUE	_TDEGIAYR_	TDEGIAYR	-15.5194	0.799733	-15.5194	P32119	TRUE	_TDEGIAYR_	_TDEGIAYR_	462.725	0	7.087e+06	noloss	6	y	1	708.368	96.3339	FALSE	sp	P32119	P32119	PRDX2_HUMAN	Peroxiredoxin-2	Homo sapiens	9606	PRDX2	1	5	UP000005640_9606_20586_human_20230803
DYJ_DDA0	2		_TDEGIAYR_		TRUE	_TDEGIAYR_	TDEGIAYR	-15.5194	0.799733	-15.5194	P32119	TRUE	_TDEGIAYR_	_TDEGIAYR_	462.725	0	7.087e+06	noloss	7	y	1	823.394	39.1325	FALSE	sp	P32119	P32119	PRDX2_HUMAN	Peroxiredoxin-2	Homo sapiens	9606	PRDX2	1	5	UP000005640_9606_20586_human_20230803
DYJ_DDA0	2		_TDEGIAYR_		TRUE	_TDEGIAYR_	TDEGIAYR	-15.5194	0.799733	-15.5194	P32119	TRUE	_TDEGIAYR_	_TDEGIAYR_	462.725	0	7.087e+06	H2O	3	b	1	328.114	5.91269	TRUE	sp	P32119	P32119	PRDX2_HUMAN	Peroxiredoxin-2	Homo sapiens	9606	PRDX2	1	5	UP000005640_9606_20586_human_20230803
DYJ_DDA0	2		_TDEGIAYR_		TRUE	_TDEGIAYR_	TDEGIAYR	-15.5194	0.799733	-15.5194	P32119	TRUE	_TDEGIAYR_	_TDEGIAYR_	462.725	0	7.087e+06	NH3	3	y	1	392.193	12.468	TRUE	sp	P32119	P32119	PRDX2_HUMAN	Peroxiredoxin-2	Homo sapiens	9606	PRDX2	1	5	UP000005640_9606_20586_human_20230803
DYJ_DDA0	2		_TDEGIAYR_		TRUE	_TDEGIAYR_	TDEGIAYR	-15.5194	0.799733	-15.5194	P32119	TRUE	_TDEGIAYR_	_TDEGIAYR_	462.725	0	7.087e+06	H2O	4	b	1	385.135	4.61673	TRUE	sp	P32119	P32119	PRDX2_HUMAN	Peroxiredoxin-2	Homo sapiens	9606	PRDX2	1	5	UP000005640_9606_20586_human_20230803
DYJ_DDA0	2		_TDEGIAYR_		TRUE	_TDEGIAYR_	TDEGIAYR	-15.5194	0.799733	-15.5194	P32119	TRUE	_TDEGIAYR_	_TDEGIAYR_	462.725	0	7.087e+06	NH3	5	y	1	562.298	2.68472	TRUE	sp	P32119	P32119	PRDX2_HUMAN	Peroxiredoxin-2	Homo sapiens	9606	PRDX2	1	5	UP000005640_9606_20586_human_20230803
DYJ_DDA0	2		_TDEGIAYR_		TRUE	_TDEGIAYR_	TDEGIAYR	-15.5194	0.799733	-15.5194	P32119	TRUE	_TDEGIAYR_	_TDEGIAYR_	462.725	0	7.087e+06	H2O	6	y	1	690.357	20.3794	FALSE	sp	P32119	P32119	PRDX2_HUMAN	Peroxiredoxin-2	Homo sapiens	9606	PRDX2	1	5	UP000005640_9606_20586_human_20230803
DYJ_DDA0	2		_TDEGIAYR_		TRUE	_TDEGIAYR_	TDEGIAYR	-15.5194	0.799733	-15.5194	P32119	TRUE	_TDEGIAYR_	_TDEGIAYR_	462.725	0	7.087e+06	H2O	7	y	1	805.384	3.87211	TRUE	sp	P32119	P32119	PRDX2_HUMAN	Peroxiredoxin-2	Homo sapiens	9606	PRDX2	1	5	UP000005640_9606_20586_human_20230803
DYJ_DDA0	2		_AM[+16]VDMSEK_		TRUE	_AM[Oxidation (M)]VDMSEK_	AMVDMSEK	-29.463	0.787466	-29.463	Q86U17	TRUE	_AM[+16]VDMSEK_	_AM[Oxidation (M)]VDMSEK_	463.702	2.11E-05	3320373	noloss	3	b	1	318.148	4.65525	TRUE	sp	Q86U17	Q86U17	SPA11_HUMAN	Serpin A11	Homo sapiens	9606	SERPINA11	2	2	UP000005640_9606_20586_human_20230803
DYJ_DDA0	2		_AM[+16]VDMSEK_		TRUE	_AM[Oxidation (M)]VDMSEK_	AMVDMSEK	-29.463	0.787466	-29.463	Q86U17	TRUE	_AM[+16]VDMSEK_	_AM[Oxidation (M)]VDMSEK_	463.702	2.11E-05	3320373	noloss	3	y	1	363.187	41.7381	FALSE	sp	Q86U17	Q86U17	SPA11_HUMAN	Serpin A11	Homo sapiens	9606	SERPINA11	2	2	UP000005640_9606_20586_human_20230803
DYJ_DDA0	2		_AM[+16]VDMSEK_		TRUE	_AM[Oxidation (M)]VDMSEK_	AMVDMSEK	-29.463	0.787466	-29.463	Q86U17	TRUE	_AM[+16]VDMSEK_	_AM[Oxidation (M)]VDMSEK_	463.702	2.11E-05	3320373	noloss	4	b	1	433.175	11.3063	FALSE	sp	Q86U17	Q86U17	SPA11_HUMAN	Serpin A11	Homo sapiens	9606	SERPINA11	2	2	UP000005640_9606_20586_human_20230803
DYJ_DDA0	2		_AM[+16]VDMSEK_		TRUE	_AM[Oxidation (M)]VDMSEK_	AMVDMSEK	-29.463	0.787466	-29.463	Q86U17	TRUE	_AM[+16]VDMSEK_	_AM[Oxidation (M)]VDMSEK_	463.702	2.11E-05	3320373	noloss	4	y	1	494.228	59.8997	FALSE	sp	Q86U17	Q86U17	SPA11_HUMAN	Serpin A11	Homo sapiens	9606	SERPINA11	2	2	UP000005640_9606_20586_human_20230803
DYJ_DDA0	2		_AM[+16]VDMSEK_		TRUE	_AM[Oxidation (M)]VDMSEK_	AMVDMSEK	-29.463	0.787466	-29.463	Q86U17	TRUE	_AM[+16]VDMSEK_	_AM[Oxidation (M)]VDMSEK_	463.702	2.11E-05	3320373	noloss	5	y	1	609.255	71.1415	FALSE	sp	Q86U17	Q86U17	SPA11_HUMAN	Serpin A11	Homo sapiens	9606	SERPINA11	2	2	UP000005640_9606_20586_human_20230803
DYJ_DDA0	2		_AM[+16]VDMSEK_		TRUE	_AM[Oxidation (M)]VDMSEK_	AMVDMSEK	-29.463	0.787466	-29.463	Q86U17	TRUE	_AM[+16]VDMSEK_	_AM[Oxidation (M)]VDMSEK_	463.702	2.11E-05	3320373	noloss	6	y	1	708.323	100	FALSE	sp	Q86U17	Q86U17	SPA11_HUMAN	Serpin A11	Homo sapiens	9606	SERPINA11	2	2	UP000005640_9606_20586_human_20230803
DYJ_DDA0	2		_AM[+16]VDMSEK_		TRUE	_AM[Oxidation (M)]VDMSEK_	AMVDMSEK	-29.463	0.787466	-29.463	Q86U17	TRUE	_AM[+16]VDMSEK_	_AM[Oxidation (M)]VDMSEK_	463.702	2.11E-05	3320373	noloss	7	y	1	855.359	6.33981	TRUE	sp	Q86U17	Q86U17	SPA11_HUMAN	Serpin A11	Homo sapiens	9606	SERPINA11	2	2	UP000005640_9606_20586_human_20230803
DYJ_DDA0	2		_AM[+16]VDMSEK_		TRUE	_AM[Oxidation (M)]VDMSEK_	AMVDMSEK	-29.463	0.787466	-29.463	Q86U17	TRUE	_AM[+16]VDMSEK_	_AM[Oxidation (M)]VDMSEK_	463.702	2.11E-05	3320373	H2O	3	y	1	345.177	5.24597	TRUE	sp	Q86U17	Q86U17	SPA11_HUMAN	Serpin A11	Homo sapiens	9606	SERPINA11	2	2	UP000005640_9606_20586_human_20230803
DYJ_DDA0	2		_AM[+16]VDMSEK_		TRUE	_AM[Oxidation (M)]VDMSEK_	AMVDMSEK	-29.463	0.787466	-29.463	Q86U17	TRUE	_AM[+16]VDMSEK_	_AM[Oxidation (M)]VDMSEK_	463.702	2.11E-05	3320373	H2O	4	b	1	415.165	6.74176	TRUE	sp	Q86U17	Q86U17	SPA11_HUMAN	Serpin A11	Homo sapiens	9606	SERPINA11	2	2	UP000005640_9606_20586_human_20230803
DYJ_DDA0	2		_AM[+16]VDMSEK_		TRUE	_AM[Oxidation (M)]VDMSEK_	AMVDMSEK	-29.463	0.787466	-29.463	Q86U17	TRUE	_AM[+16]VDMSEK_	_AM[Oxidation (M)]VDMSEK_	463.702	2.11E-05	3320373	H2O	4	y	1	476.217	7.06993	TRUE	sp	Q86U17	Q86U17	SPA11_HUMAN	Serpin A11	Homo sapiens	9606	SERPINA11	2	2	UP000005640_9606_20586_human_20230803
DYJ_DDA0	2		_AM[+16]VDMSEK_		TRUE	_AM[Oxidation (M)]VDMSEK_	AMVDMSEK	-29.463	0.787466	-29.463	Q86U17	TRUE	_AM[+16]VDMSEK_	_AM[Oxidation (M)]VDMSEK_	463.702	2.11E-05	3320373	H2O	5	y	1	591.244	5.58349	TRUE	sp	Q86U17	Q86U17	SPA11_HUMAN	Serpin A11	Homo sapiens	9606	SERPINA11	2	2	UP000005640_9606_20586_human_20230803
DYJ_DDA0	2		_AM[+16]VDMSEK_		TRUE	_AM[Oxidation (M)]VDMSEK_	AMVDMSEK	-29.463	0.787466	-29.463	Q86U17	TRUE	_AM[+16]VDMSEK_	_AM[Oxidation (M)]VDMSEK_	463.702	2.11E-05	3320373	H2O	6	y	1	690.313	7.94201	FALSE	sp	Q86U17	Q86U17	SPA11_HUMAN	Serpin A11	Homo sapiens	9606	SERPINA11	2	2	UP000005640_9606_20586_human_20230803
DYJ_DDA0	2		_DYC[+57]NDLK_		TRUE	_DYC[Carbamidomethyl (C)]NDLK_	DYCNDLK	-16.5455	0.788428	-16.5455	P54289	TRUE	_DYC[+57]NDLK_	_DYC[Carbamidomethyl (C)]NDLK_	464.197	0.000276336	1.2608e+06	noloss	3	y	1	375.224	15.5741	FALSE	sp	P54289	P54289	CA2D1_HUMAN	Voltage-dependent calcium channel subunit alpha-2/delta-1	Homo sapiens	9606	CACNA2D1	1	3	UP000005640_9606_20586_human_20230803
DYJ_DDA0	2		_DYC[+57]NDLK_		TRUE	_DYC[Carbamidomethyl (C)]NDLK_	DYCNDLK	-16.5455	0.788428	-16.5455	P54289	TRUE	_DYC[+57]NDLK_	_DYC[Carbamidomethyl (C)]NDLK_	464.197	0.000276336	1.2608e+06	noloss	4	b	1	553.171	3.89219	TRUE	sp	P54289	P54289	CA2D1_HUMAN	Voltage-dependent calcium channel subunit alpha-2/delta-1	Homo sapiens	9606	CACNA2D1	1	3	UP000005640_9606_20586_human_20230803
DYJ_DDA0	2		_DYC[+57]NDLK_		TRUE	_DYC[Carbamidomethyl (C)]NDLK_	DYCNDLK	-16.5455	0.788428	-16.5455	P54289	TRUE	_DYC[+57]NDLK_	_DYC[Carbamidomethyl (C)]NDLK_	464.197	0.000276336	1.2608e+06	noloss	4	y	1	489.267	27.7984	FALSE	sp	P54289	P54289	CA2D1_HUMAN	Voltage-dependent calcium channel subunit alpha-2/delta-1	Homo sapiens	9606	CACNA2D1	1	3	UP000005640_9606_20586_human_20230803
DYJ_DDA0	2		_DYC[+57]NDLK_		TRUE	_DYC[Carbamidomethyl (C)]NDLK_	DYCNDLK	-16.5455	0.788428	-16.5455	P54289	TRUE	_DYC[+57]NDLK_	_DYC[Carbamidomethyl (C)]NDLK_	464.197	0.000276336	1.2608e+06	noloss	5	y	1	649.297	100	FALSE	sp	P54289	P54289	CA2D1_HUMAN	Voltage-dependent calcium channel subunit alpha-2/delta-1	Homo sapiens	9606	CACNA2D1	1	3	UP000005640_9606_20586_human_20230803
DYJ_DDA0	2		_DYC[+57]NDLK_		TRUE	_DYC[Carbamidomethyl (C)]NDLK_	DYCNDLK	-16.5455	0.788428	-16.5455	P54289	TRUE	_DYC[+57]NDLK_	_DYC[Carbamidomethyl (C)]NDLK_	464.197	0.000276336	1.2608e+06	noloss	5	y	2	325.152	1.92177	TRUE	sp	P54289	P54289	CA2D1_HUMAN	Voltage-dependent calcium channel subunit alpha-2/delta-1	Homo sapiens	9606	CACNA2D1	1	3	UP000005640_9606_20586_human_20230803
DYJ_DDA0	2		_DYC[+57]NDLK_		TRUE	_DYC[Carbamidomethyl (C)]NDLK_	DYCNDLK	-16.5455	0.788428	-16.5455	P54289	TRUE	_DYC[+57]NDLK_	_DYC[Carbamidomethyl (C)]NDLK_	464.197	0.000276336	1.2608e+06	H2O	3	y	1	357.213	2.7452	TRUE	sp	P54289	P54289	CA2D1_HUMAN	Voltage-dependent calcium channel subunit alpha-2/delta-1	Homo sapiens	9606	CACNA2D1	1	3	UP000005640_9606_20586_human_20230803
DYJ_DDA0	2		_DYC[+57]NDLK_		TRUE	_DYC[Carbamidomethyl (C)]NDLK_	DYCNDLK	-16.5455	0.788428	-16.5455	P54289	TRUE	_DYC[+57]NDLK_	_DYC[Carbamidomethyl (C)]NDLK_	464.197	0.000276336	1.2608e+06	NH3	4	y	1	472.24	8.6189	FALSE	sp	P54289	P54289	CA2D1_HUMAN	Voltage-dependent calcium channel subunit alpha-2/delta-1	Homo sapiens	9606	CACNA2D1	1	3	UP000005640_9606_20586_human_20230803
DYJ_DDA0	2		_DYC[+57]NDLK_		TRUE	_DYC[Carbamidomethyl (C)]NDLK_	DYCNDLK	-16.5455	0.788428	-16.5455	P54289	TRUE	_DYC[+57]NDLK_	_DYC[Carbamidomethyl (C)]NDLK_	464.197	0.000276336	1.2608e+06	H2O	5	y	1	631.287	4.93065	FALSE	sp	P54289	P54289	CA2D1_HUMAN	Voltage-dependent calcium channel subunit alpha-2/delta-1	Homo sapiens	9606	CACNA2D1	1	3	UP000005640_9606_20586_human_20230803
DYJ_DDA0	2		_DYC[+57]NDLK_		TRUE	_DYC[Carbamidomethyl (C)]NDLK_	DYCNDLK	-16.5455	0.788428	-16.5455	P54289	TRUE	_DYC[+57]NDLK_	_DYC[Carbamidomethyl (C)]NDLK_	464.197	0.000276336	1.2608e+06	NH3	5	y	1	632.271	14.8947	FALSE	sp	P54289	P54289	CA2D1_HUMAN	Voltage-dependent calcium channel subunit alpha-2/delta-1	Homo sapiens	9606	CACNA2D1	1	3	UP000005640_9606_20586_human_20230803
DYJ_DDA0	2		_M[+16]DDAVAPGR_		TRUE	_M[Oxidation (M)]DDAVAPGR_	MDDAVAPGR	-34.4902	0.828751	-34.4902	P12259	TRUE	_M[+16]DDAVAPGR_	_M[Oxidation (M)]DDAVAPGR_	474.216	9.07E-05	10219486	noloss	3	b	1	378.097	22.5969	TRUE	sp	P12259	P12259	FA5_HUMAN	Coagulation factor V	Homo sapiens	9606	F5	1	4	UP000005640_9606_20586_human_20230803
DYJ_DDA0	2		_M[+16]DDAVAPGR_		TRUE	_M[Oxidation (M)]DDAVAPGR_	MDDAVAPGR	-34.4902	0.828751	-34.4902	P12259	TRUE	_M[+16]DDAVAPGR_	_M[Oxidation (M)]DDAVAPGR_	474.216	9.07E-05	10219486	noloss	3	y	1	329.193	59.8403	FALSE	sp	P12259	P12259	FA5_HUMAN	Coagulation factor V	Homo sapiens	9606	F5	1	4	UP000005640_9606_20586_human_20230803
DYJ_DDA0	2		_M[+16]DDAVAPGR_		TRUE	_M[Oxidation (M)]DDAVAPGR_	MDDAVAPGR	-34.4902	0.828751	-34.4902	P12259	TRUE	_M[+16]DDAVAPGR_	_M[Oxidation (M)]DDAVAPGR_	474.216	9.07E-05	10219486	noloss	4	b	1	449.134	11.1578	TRUE	sp	P12259	P12259	FA5_HUMAN	Coagulation factor V	Homo sapiens	9606	F5	1	4	UP000005640_9606_20586_human_20230803
DYJ_DDA0	2		_M[+16]DDAVAPGR_		TRUE	_M[Oxidation (M)]DDAVAPGR_	MDDAVAPGR	-34.4902	0.828751	-34.4902	P12259	TRUE	_M[+16]DDAVAPGR_	_M[Oxidation (M)]DDAVAPGR_	474.216	9.07E-05	10219486	noloss	4	y	1	400.23	100	FALSE	sp	P12259	P12259	FA5_HUMAN	Coagulation factor V	Homo sapiens	9606	F5	1	4	UP000005640_9606_20586_human_20230803
DYJ_DDA0	2		_M[+16]DDAVAPGR_		TRUE	_M[Oxidation (M)]DDAVAPGR_	MDDAVAPGR	-34.4902	0.828751	-34.4902	P12259	TRUE	_M[+16]DDAVAPGR_	_M[Oxidation (M)]DDAVAPGR_	474.216	9.07E-05	10219486	noloss	5	y	1	499.299	63.2394	FALSE	sp	P12259	P12259	FA5_HUMAN	Coagulation factor V	Homo sapiens	9606	F5	1	4	UP000005640_9606_20586_human_20230803
DYJ_DDA0	2		_M[+16]DDAVAPGR_		TRUE	_M[Oxidation (M)]DDAVAPGR_	MDDAVAPGR	-34.4902	0.828751	-34.4902	P12259	TRUE	_M[+16]DDAVAPGR_	_M[Oxidation (M)]DDAVAPGR_	474.216	9.07E-05	10219486	noloss	6	y	1	570.336	68.2305	FALSE	sp	P12259	P12259	FA5_HUMAN	Coagulation factor V	Homo sapiens	9606	F5	1	4	UP000005640_9606_20586_human_20230803
DYJ_DDA0	2		_M[+16]DDAVAPGR_		TRUE	_M[Oxidation (M)]DDAVAPGR_	MDDAVAPGR	-34.4902	0.828751	-34.4902	P12259	TRUE	_M[+16]DDAVAPGR_	_M[Oxidation (M)]DDAVAPGR_	474.216	9.07E-05	10219486	noloss	7	y	1	685.363	49.6018	FALSE	sp	P12259	P12259	FA5_HUMAN	Coagulation factor V	Homo sapiens	9606	F5	1	4	UP000005640_9606_20586_human_20230803
DYJ_DDA0	2		_M[+16]DDAVAPGR_		TRUE	_M[Oxidation (M)]DDAVAPGR_	MDDAVAPGR	-34.4902	0.828751	-34.4902	P12259	TRUE	_M[+16]DDAVAPGR_	_M[Oxidation (M)]DDAVAPGR_	474.216	9.07E-05	10219486	noloss	8	y	1	800.39	28.0097	TRUE	sp	P12259	P12259	FA5_HUMAN	Coagulation factor V	Homo sapiens	9606	F5	1	4	UP000005640_9606_20586_human_20230803
DYJ_DDA0	2		_M[+16]DDAVAPGR_		TRUE	_M[Oxidation (M)]DDAVAPGR_	MDDAVAPGR	-34.4902	0.828751	-34.4902	P12259	TRUE	_M[+16]DDAVAPGR_	_M[Oxidation (M)]DDAVAPGR_	474.216	9.07E-05	10219486	H2O	3	b	1	360.086	1.11998	TRUE	sp	P12259	P12259	FA5_HUMAN	Coagulation factor V	Homo sapiens	9606	F5	1	4	UP000005640_9606_20586_human_20230803
DYJ_DDA0	2		_M[+16]DDAVAPGR_		TRUE	_M[Oxidation (M)]DDAVAPGR_	MDDAVAPGR	-34.4902	0.828751	-34.4902	P12259	TRUE	_M[+16]DDAVAPGR_	_M[Oxidation (M)]DDAVAPGR_	474.216	9.07E-05	10219486	NH3	3	y	1	312.167	33.516	FALSE	sp	P12259	P12259	FA5_HUMAN	Coagulation factor V	Homo sapiens	9606	F5	1	4	UP000005640_9606_20586_human_20230803
DYJ_DDA0	2		_M[+16]DDAVAPGR_		TRUE	_M[Oxidation (M)]DDAVAPGR_	MDDAVAPGR	-34.4902	0.828751	-34.4902	P12259	TRUE	_M[+16]DDAVAPGR_	_M[Oxidation (M)]DDAVAPGR_	474.216	9.07E-05	10219486	H2O	4	b	1	431.123	1.61339	TRUE	sp	P12259	P12259	FA5_HUMAN	Coagulation factor V	Homo sapiens	9606	F5	1	4	UP000005640_9606_20586_human_20230803
DYJ_DDA0	2		_M[+16]DDAVAPGR_		TRUE	_M[Oxidation (M)]DDAVAPGR_	MDDAVAPGR	-34.4902	0.828751	-34.4902	P12259	TRUE	_M[+16]DDAVAPGR_	_M[Oxidation (M)]DDAVAPGR_	474.216	9.07E-05	10219486	NH3	4	y	1	383.204	1.35678	TRUE	sp	P12259	P12259	FA5_HUMAN	Coagulation factor V	Homo sapiens	9606	F5	1	4	UP000005640_9606_20586_human_20230803
DYJ_DDA0	2		_M[+16]DDAVAPGR_		TRUE	_M[Oxidation (M)]DDAVAPGR_	MDDAVAPGR	-34.4902	0.828751	-34.4902	P12259	TRUE	_M[+16]DDAVAPGR_	_M[Oxidation (M)]DDAVAPGR_	474.216	9.07E-05	10219486	H2O	8	y	1	782.379	8.1763	TRUE	sp	P12259	P12259	FA5_HUMAN	Coagulation factor V	Homo sapiens	9606	F5	1	4	UP000005640_9606_20586_human_20230803
DYJ_DDA0	2		_AAQASDLEK_		TRUE	_AAQASDLEK_	AAQASDLEK	-35.4068	0.806585	-35.4068	P37837	TRUE	_AAQASDLEK_	_AAQASDLEK_	466.738	9.96E-05	4.5571e+06	noloss	3	b	1	271.14	13.9952	TRUE	sp	P37837	P37837	TALDO_HUMAN	Transaldolase	Homo sapiens	9606	TALDO1	1	2	UP000005640_9606_20586_human_20230803
DYJ_DDA0	2		_AAQASDLEK_		TRUE	_AAQASDLEK_	AAQASDLEK	-35.4068	0.806585	-35.4068	P37837	TRUE	_AAQASDLEK_	_AAQASDLEK_	466.738	9.96E-05	4.5571e+06	noloss	3	y	1	389.239	34.2287	FALSE	sp	P37837	P37837	TALDO_HUMAN	Transaldolase	Homo sapiens	9606	TALDO1	1	2	UP000005640_9606_20586_human_20230803
DYJ_DDA0	2		_AAQASDLEK_		TRUE	_AAQASDLEK_	AAQASDLEK	-35.4068	0.806585	-35.4068	P37837	TRUE	_AAQASDLEK_	_AAQASDLEK_	466.738	9.96E-05	4.5571e+06	noloss	4	b	1	342.177	2.22134	TRUE	sp	P37837	P37837	TALDO_HUMAN	Transaldolase	Homo sapiens	9606	TALDO1	1	2	UP000005640_9606_20586_human_20230803
DYJ_DDA0	2		_AAQASDLEK_		TRUE	_AAQASDLEK_	AAQASDLEK	-35.4068	0.806585	-35.4068	P37837	TRUE	_AAQASDLEK_	_AAQASDLEK_	466.738	9.96E-05	4.5571e+06	noloss	4	y	1	504.266	19.3369	TRUE	sp	P37837	P37837	TALDO_HUMAN	Transaldolase	Homo sapiens	9606	TALDO1	1	2	UP000005640_9606_20586_human_20230803
DYJ_DDA0	2		_AAQASDLEK_		TRUE	_AAQASDLEK_	AAQASDLEK	-35.4068	0.806585	-35.4068	P37837	TRUE	_AAQASDLEK_	_AAQASDLEK_	466.738	9.96E-05	4.5571e+06	noloss	5	y	1	591.298	57.054	FALSE	sp	P37837	P37837	TALDO_HUMAN	Transaldolase	Homo sapiens	9606	TALDO1	1	2	UP000005640_9606_20586_human_20230803
DYJ_DDA0	2		_AAQASDLEK_		TRUE	_AAQASDLEK_	AAQASDLEK	-35.4068	0.806585	-35.4068	P37837	TRUE	_AAQASDLEK_	_AAQASDLEK_	466.738	9.96E-05	4.5571e+06	noloss	5	y	2	296.153	1.72237	TRUE	sp	P37837	P37837	TALDO_HUMAN	Transaldolase	Homo sapiens	9606	TALDO1	1	2	UP000005640_9606_20586_human_20230803
DYJ_DDA0	2		_AAQASDLEK_		TRUE	_AAQASDLEK_	AAQASDLEK	-35.4068	0.806585	-35.4068	P37837	TRUE	_AAQASDLEK_	_AAQASDLEK_	466.738	9.96E-05	4.5571e+06	noloss	6	y	1	662.336	100	FALSE	sp	P37837	P37837	TALDO_HUMAN	Transaldolase	Homo sapiens	9606	TALDO1	1	2	UP000005640_9606_20586_human_20230803
DYJ_DDA0	2		_AAQASDLEK_		TRUE	_AAQASDLEK_	AAQASDLEK	-35.4068	0.806585	-35.4068	P37837	TRUE	_AAQASDLEK_	_AAQASDLEK_	466.738	9.96E-05	4.5571e+06	noloss	6	y	2	331.671	1.48788	TRUE	sp	P37837	P37837	TALDO_HUMAN	Transaldolase	Homo sapiens	9606	TALDO1	1	2	UP000005640_9606_20586_human_20230803
DYJ_DDA0	2		_AAQASDLEK_		TRUE	_AAQASDLEK_	AAQASDLEK	-35.4068	0.806585	-35.4068	P37837	TRUE	_AAQASDLEK_	_AAQASDLEK_	466.738	9.96E-05	4.5571e+06	noloss	7	y	1	790.394	21.3745	FALSE	sp	P37837	P37837	TALDO_HUMAN	Transaldolase	Homo sapiens	9606	TALDO1	1	2	UP000005640_9606_20586_human_20230803
DYJ_DDA0	2		_AAQASDLEK_		TRUE	_AAQASDLEK_	AAQASDLEK	-35.4068	0.806585	-35.4068	P37837	TRUE	_AAQASDLEK_	_AAQASDLEK_	466.738	9.96E-05	4.5571e+06	noloss	8	y	1	861.431	7.17458	TRUE	sp	P37837	P37837	TALDO_HUMAN	Transaldolase	Homo sapiens	9606	TALDO1	1	2	UP000005640_9606_20586_human_20230803
DYJ_DDA0	2		_AAQASDLEK_		TRUE	_AAQASDLEK_	AAQASDLEK	-35.4068	0.806585	-35.4068	P37837	TRUE	_AAQASDLEK_	_AAQASDLEK_	466.738	9.96E-05	4.5571e+06	NH3	3	b	1	254.114	1.90871	TRUE	sp	P37837	P37837	TALDO_HUMAN	Transaldolase	Homo sapiens	9606	TALDO1	1	2	UP000005640_9606_20586_human_20230803
DYJ_DDA0	2		_AAQASDLEK_		TRUE	_AAQASDLEK_	AAQASDLEK	-35.4068	0.806585	-35.4068	P37837	TRUE	_AAQASDLEK_	_AAQASDLEK_	466.738	9.96E-05	4.5571e+06	H2O	4	y	1	486.256	2.81022	TRUE	sp	P37837	P37837	TALDO_HUMAN	Transaldolase	Homo sapiens	9606	TALDO1	1	2	UP000005640_9606_20586_human_20230803
DYJ_DDA0	2		_AAQASDLEK_		TRUE	_AAQASDLEK_	AAQASDLEK	-35.4068	0.806585	-35.4068	P37837	TRUE	_AAQASDLEK_	_AAQASDLEK_	466.738	9.96E-05	4.5571e+06	H2O	5	y	1	573.288	6.22451	TRUE	sp	P37837	P37837	TALDO_HUMAN	Transaldolase	Homo sapiens	9606	TALDO1	1	2	UP000005640_9606_20586_human_20230803
DYJ_DDA0	2		_AAQASDLEK_		TRUE	_AAQASDLEK_	AAQASDLEK	-35.4068	0.806585	-35.4068	P37837	TRUE	_AAQASDLEK_	_AAQASDLEK_	466.738	9.96E-05	4.5571e+06	H2O	7	y	2	386.695	43.5344	FALSE	sp	P37837	P37837	TALDO_HUMAN	Transaldolase	Homo sapiens	9606	TALDO1	1	2	UP000005640_9606_20586_human_20230803
DYJ_DDA0	2		_AAQASDLEK_		TRUE	_AAQASDLEK_	AAQASDLEK	-35.4068	0.806585	-35.4068	P37837	TRUE	_AAQASDLEK_	_AAQASDLEK_	466.738	9.96E-05	4.5571e+06	H2O	7	y	1	772.384	13.0539	TRUE	sp	P37837	P37837	TALDO_HUMAN	Transaldolase	Homo sapiens	9606	TALDO1	1	2	UP000005640_9606_20586_human_20230803
DYJ_DDA0	2		_AAQASDLEK_		TRUE	_AAQASDLEK_	AAQASDLEK	-35.4068	0.806585	-35.4068	P37837	TRUE	_AAQASDLEK_	_AAQASDLEK_	466.738	9.96E-05	4.5571e+06	NH3	7	y	1	773.368	63.508	FALSE	sp	P37837	P37837	TALDO_HUMAN	Transaldolase	Homo sapiens	9606	TALDO1	1	2	UP000005640_9606_20586_human_20230803
DYJ_DDA0	2		_DGETIELR_		TRUE	_DGETIELR_	DGETIELR	6.19795	0.806578	6.19795	P20062	TRUE	_DGETIELR_	_DGETIELR_	466.738	2.11E-05	293380	noloss	3	b	1	302.098	19.3748	FALSE	sp	P20062	P20062	TCO2_HUMAN	Transcobalamin-2	Homo sapiens	9606	TCN2	1	3	UP000005640_9606_20586_human_20230803
DYJ_DDA0	2		_DGETIELR_		TRUE	_DGETIELR_	DGETIELR	6.19795	0.806578	6.19795	P20062	TRUE	_DGETIELR_	_DGETIELR_	466.738	2.11E-05	293380	noloss	3	y	1	417.246	48.7048	FALSE	sp	P20062	P20062	TCO2_HUMAN	Transcobalamin-2	Homo sapiens	9606	TCN2	1	3	UP000005640_9606_20586_human_20230803
DYJ_DDA0	2		_DGETIELR_		TRUE	_DGETIELR_	DGETIELR	6.19795	0.806578	6.19795	P20062	TRUE	_DGETIELR_	_DGETIELR_	466.738	2.11E-05	293380	noloss	4	b	1	403.146	6.72385	TRUE	sp	P20062	P20062	TCO2_HUMAN	Transcobalamin-2	Homo sapiens	9606	TCN2	1	3	UP000005640_9606_20586_human_20230803
DYJ_DDA0	2		_DGETIELR_		TRUE	_DGETIELR_	DGETIELR	6.19795	0.806578	6.19795	P20062	TRUE	_DGETIELR_	_DGETIELR_	466.738	2.11E-05	293380	noloss	4	y	1	530.33	42.6831	FALSE	sp	P20062	P20062	TCO2_HUMAN	Transcobalamin-2	Homo sapiens	9606	TCN2	1	3	UP000005640_9606_20586_human_20230803
DYJ_DDA0	2		_DGETIELR_		TRUE	_DGETIELR_	DGETIELR	6.19795	0.806578	6.19795	P20062	TRUE	_DGETIELR_	_DGETIELR_	466.738	2.11E-05	293380	noloss	4	y	2	265.668	2.83543	TRUE	sp	P20062	P20062	TCO2_HUMAN	Transcobalamin-2	Homo sapiens	9606	TCN2	1	3	UP000005640_9606_20586_human_20230803
DYJ_DDA0	2		_DGETIELR_		TRUE	_DGETIELR_	DGETIELR	6.19795	0.806578	6.19795	P20062	TRUE	_DGETIELR_	_DGETIELR_	466.738	2.11E-05	293380	noloss	5	y	1	631.377	100	FALSE	sp	P20062	P20062	TCO2_HUMAN	Transcobalamin-2	Homo sapiens	9606	TCN2	1	3	UP000005640_9606_20586_human_20230803
DYJ_DDA0	2		_DGETIELR_		TRUE	_DGETIELR_	DGETIELR	6.19795	0.806578	6.19795	P20062	TRUE	_DGETIELR_	_DGETIELR_	466.738	2.11E-05	293380	noloss	6	y	1	760.42	14.6999	FALSE	sp	P20062	P20062	TCO2_HUMAN	Transcobalamin-2	Homo sapiens	9606	TCN2	1	3	UP000005640_9606_20586_human_20230803
DYJ_DDA0	2		_DGETIELR_		TRUE	_DGETIELR_	DGETIELR	6.19795	0.806578	6.19795	P20062	TRUE	_DGETIELR_	_DGETIELR_	466.738	2.11E-05	293380	noloss	7	y	1	817.441	3.36776	TRUE	sp	P20062	P20062	TCO2_HUMAN	Transcobalamin-2	Homo sapiens	9606	TCN2	1	3	UP000005640_9606_20586_human_20230803
DYJ_DDA0	2		_DGETIELR_		TRUE	_DGETIELR_	DGETIELR	6.19795	0.806578	6.19795	P20062	TRUE	_DGETIELR_	_DGETIELR_	466.738	2.11E-05	293380	H2O	3	b	1	284.088	7.13201	TRUE	sp	P20062	P20062	TCO2_HUMAN	Transcobalamin-2	Homo sapiens	9606	TCN2	1	3	UP000005640_9606_20586_human_20230803
DYJ_DDA0	2		_DGETIELR_		TRUE	_DGETIELR_	DGETIELR	6.19795	0.806578	6.19795	P20062	TRUE	_DGETIELR_	_DGETIELR_	466.738	2.11E-05	293380	H2O	3	y	1	399.235	3.94858	TRUE	sp	P20062	P20062	TCO2_HUMAN	Transcobalamin-2	Homo sapiens	9606	TCN2	1	3	UP000005640_9606_20586_human_20230803
DYJ_DDA0	2		_DGETIELR_		TRUE	_DGETIELR_	DGETIELR	6.19795	0.806578	6.19795	P20062	TRUE	_DGETIELR_	_DGETIELR_	466.738	2.11E-05	293380	H2O	4	b	1	385.135	12.3041	FALSE	sp	P20062	P20062	TCO2_HUMAN	Transcobalamin-2	Homo sapiens	9606	TCN2	1	3	UP000005640_9606_20586_human_20230803
DYJ_DDA0	2		_DGETIELR_		TRUE	_DGETIELR_	DGETIELR	6.19795	0.806578	6.19795	P20062	TRUE	_DGETIELR_	_DGETIELR_	466.738	2.11E-05	293380	H2O	5	y	1	613.367	3.02302	TRUE	sp	P20062	P20062	TCO2_HUMAN	Transcobalamin-2	Homo sapiens	9606	TCN2	1	3	UP000005640_9606_20586_human_20230803
DYJ_DDA0	2		_DGETIELR_		TRUE	_DGETIELR_	DGETIELR	6.19795	0.806578	6.19795	P20062	TRUE	_DGETIELR_	_DGETIELR_	466.738	2.11E-05	293380	H2O	6	y	1	742.409	8.58834	TRUE	sp	P20062	P20062	TCO2_HUMAN	Transcobalamin-2	Homo sapiens	9606	TCN2	1	3	UP000005640_9606_20586_human_20230803
DYJ_DDA0	2		_DGETIELR_		TRUE	_DGETIELR_	DGETIELR	6.19795	0.806578	6.19795	P20062	TRUE	_DGETIELR_	_DGETIELR_	466.738	2.11E-05	293380	H2O	7	y	2	400.219	7.77731	TRUE	sp	P20062	P20062	TCO2_HUMAN	Transcobalamin-2	Homo sapiens	9606	TCN2	1	3	UP000005640_9606_20586_human_20230803
DYJ_DDA0	2		_DGETIELR_		TRUE	_DGETIELR_	DGETIELR	6.19795	0.806578	6.19795	P20062	TRUE	_DGETIELR_	_DGETIELR_	466.738	2.11E-05	293380	H2O	7	y	1	799.431	1.41559	TRUE	sp	P20062	P20062	TCO2_HUMAN	Transcobalamin-2	Homo sapiens	9606	TCN2	1	3	UP000005640_9606_20586_human_20230803
DYJ_DDA0	2		_TEGRPDMK_		TRUE	_TEGRPDMK_	TEGRPDMK	-52.7422	0.807434	-52.7422	O95445	TRUE	_TEGRPDMK_	_TEGRPDMK_	467.227	0.000242872	79413650	noloss	4	b	1	444.22	11.4086	FALSE	sp	O95445	O95445	APOM_HUMAN	Apolipoprotein M	Homo sapiens	9606	APOM	1	2	UP000005640_9606_20586_human_20230803
DYJ_DDA0	2		_TEGRPDMK_		TRUE	_TEGRPDMK_	TEGRPDMK	-52.7422	0.807434	-52.7422	O95445	TRUE	_TEGRPDMK_	_TEGRPDMK_	467.227	0.000242872	79413650	noloss	4	y	1	490.233	6.25404	TRUE	sp	O95445	O95445	APOM_HUMAN	Apolipoprotein M	Homo sapiens	9606	APOM	1	2	UP000005640_9606_20586_human_20230803
DYJ_DDA0	2		_TEGRPDMK_		TRUE	_TEGRPDMK_	TEGRPDMK	-52.7422	0.807434	-52.7422	O95445	TRUE	_TEGRPDMK_	_TEGRPDMK_	467.227	0.000242872	79413650	noloss	6	b	1	656.3	100	FALSE	sp	O95445	O95445	APOM_HUMAN	Apolipoprotein M	Homo sapiens	9606	APOM	1	2	UP000005640_9606_20586_human_20230803
DYJ_DDA0	2		_TEGRPDMK_		TRUE	_TEGRPDMK_	TEGRPDMK	-52.7422	0.807434	-52.7422	O95445	TRUE	_TEGRPDMK_	_TEGRPDMK_	467.227	0.000242872	79413650	noloss	6	b	2	328.654	2.18971	TRUE	sp	O95445	O95445	APOM_HUMAN	Apolipoprotein M	Homo sapiens	9606	APOM	1	2	UP000005640_9606_20586_human_20230803
DYJ_DDA0	2		_TEGRPDMK_		TRUE	_TEGRPDMK_	TEGRPDMK	-52.7422	0.807434	-52.7422	O95445	TRUE	_TEGRPDMK_	_TEGRPDMK_	467.227	0.000242872	79413650	noloss	6	y	1	703.356	40.8032	FALSE	sp	O95445	O95445	APOM_HUMAN	Apolipoprotein M	Homo sapiens	9606	APOM	1	2	UP000005640_9606_20586_human_20230803
DYJ_DDA0	2		_TEGRPDMK_		TRUE	_TEGRPDMK_	TEGRPDMK	-52.7422	0.807434	-52.7422	O95445	TRUE	_TEGRPDMK_	_TEGRPDMK_	467.227	0.000242872	79413650	noloss	6	y	2	352.181	3.09105	TRUE	sp	O95445	O95445	APOM_HUMAN	Apolipoprotein M	Homo sapiens	9606	APOM	1	2	UP000005640_9606_20586_human_20230803
DYJ_DDA0	2		_TEGRPDMK_		TRUE	_TEGRPDMK_	TEGRPDMK	-52.7422	0.807434	-52.7422	O95445	TRUE	_TEGRPDMK_	_TEGRPDMK_	467.227	0.000242872	79413650	noloss	7	b	1	787.34	7.77686	FALSE	sp	O95445	O95445	APOM_HUMAN	Apolipoprotein M	Homo sapiens	9606	APOM	1	2	UP000005640_9606_20586_human_20230803
DYJ_DDA0	2		_TEGRPDMK_		TRUE	_TEGRPDMK_	TEGRPDMK	-52.7422	0.807434	-52.7422	O95445	TRUE	_TEGRPDMK_	_TEGRPDMK_	467.227	0.000242872	79413650	noloss	7	y	2	416.703	1.7146	TRUE	sp	O95445	O95445	APOM_HUMAN	Apolipoprotein M	Homo sapiens	9606	APOM	1	2	UP000005640_9606_20586_human_20230803
DYJ_DDA0	2		_TEGRPDMK_		TRUE	_TEGRPDMK_	TEGRPDMK	-52.7422	0.807434	-52.7422	O95445	TRUE	_TEGRPDMK_	_TEGRPDMK_	467.227	0.000242872	79413650	H2O	4	b	1	426.21	28.0117	FALSE	sp	O95445	O95445	APOM_HUMAN	Apolipoprotein M	Homo sapiens	9606	APOM	1	2	UP000005640_9606_20586_human_20230803
DYJ_DDA0	2		_TEGRPDMK_		TRUE	_TEGRPDMK_	TEGRPDMK	-52.7422	0.807434	-52.7422	O95445	TRUE	_TEGRPDMK_	_TEGRPDMK_	467.227	0.000242872	79413650	H2O	6	b	1	638.289	5.99527	TRUE	sp	O95445	O95445	APOM_HUMAN	Apolipoprotein M	Homo sapiens	9606	APOM	1	2	UP000005640_9606_20586_human_20230803
DYJ_DDA0	2		_TEGRPDMK_		TRUE	_TEGRPDMK_	TEGRPDMK	-52.7422	0.807434	-52.7422	O95445	TRUE	_TEGRPDMK_	_TEGRPDMK_	467.227	0.000242872	79413650	H2O	6	y	1	685.345	4.94974	TRUE	sp	O95445	O95445	APOM_HUMAN	Apolipoprotein M	Homo sapiens	9606	APOM	1	2	UP000005640_9606_20586_human_20230803
DYJ_DDA0	2		_TEGRPDMK_		TRUE	_TEGRPDMK_	TEGRPDMK	-52.7422	0.807434	-52.7422	O95445	TRUE	_TEGRPDMK_	_TEGRPDMK_	467.227	0.000242872	79413650	NH3	6	y	1	686.329	7.22965	FALSE	sp	O95445	O95445	APOM_HUMAN	Apolipoprotein M	Homo sapiens	9606	APOM	1	2	UP000005640_9606_20586_human_20230803
DYJ_DDA0	2		_TEGRPDMK_		TRUE	_TEGRPDMK_	TEGRPDMK	-52.7422	0.807434	-52.7422	O95445	TRUE	_TEGRPDMK_	_TEGRPDMK_	467.227	0.000242872	79413650	H2O	7	y	1	814.388	5.62511	TRUE	sp	O95445	O95445	APOM_HUMAN	Apolipoprotein M	Homo sapiens	9606	APOM	1	2	UP000005640_9606_20586_human_20230803
DYJ_DDA0	1		_QSTLDKEL_		TRUE	_QSTLDKEL_	QSTLDKEL	0.408259	1.36622	0.408259	P04003	TRUE	_QSTLDKEL_	_QSTLDKEL_	933.489	0.000242872	123205990	noloss	3	b	1	317.146	21.9486	TRUE	sp	P04003	P04003	C4BPA_HUMAN	C4b-binding protein alpha chain	Homo sapiens	9606	C4BPA	1	2	UP000005640_9606_20586_human_20230803
DYJ_DDA0	1		_QSTLDKEL_		TRUE	_QSTLDKEL_	QSTLDKEL	0.408259	1.36622	0.408259	P04003	TRUE	_QSTLDKEL_	_QSTLDKEL_	933.489	0.000242872	123205990	noloss	3	y	1	389.239	57.6262	FALSE	sp	P04003	P04003	C4BPA_HUMAN	C4b-binding protein alpha chain	Homo sapiens	9606	C4BPA	1	2	UP000005640_9606_20586_human_20230803
DYJ_DDA0	1		_QSTLDKEL_		TRUE	_QSTLDKEL_	QSTLDKEL	0.408259	1.36622	0.408259	P04003	TRUE	_QSTLDKEL_	_QSTLDKEL_	933.489	0.000242872	123205990	noloss	4	b	1	430.23	12.144	TRUE	sp	P04003	P04003	C4BPA_HUMAN	C4b-binding protein alpha chain	Homo sapiens	9606	C4BPA	1	2	UP000005640_9606_20586_human_20230803
DYJ_DDA0	1		_QSTLDKEL_		TRUE	_QSTLDKEL_	QSTLDKEL	0.408259	1.36622	0.408259	P04003	TRUE	_QSTLDKEL_	_QSTLDKEL_	933.489	0.000242872	123205990	noloss	4	y	1	504.266	43.8934	FALSE	sp	P04003	P04003	C4BPA_HUMAN	C4b-binding protein alpha chain	Homo sapiens	9606	C4BPA	1	2	UP000005640_9606_20586_human_20230803
DYJ_DDA0	1		_QSTLDKEL_		TRUE	_QSTLDKEL_	QSTLDKEL	0.408259	1.36622	0.408259	P04003	TRUE	_QSTLDKEL_	_QSTLDKEL_	933.489	0.000242872	123205990	noloss	5	b	1	545.257	34.5551	FALSE	sp	P04003	P04003	C4BPA_HUMAN	C4b-binding protein alpha chain	Homo sapiens	9606	C4BPA	1	2	UP000005640_9606_20586_human_20230803
DYJ_DDA0	1		_QSTLDKEL_		TRUE	_QSTLDKEL_	QSTLDKEL	0.408259	1.36622	0.408259	P04003	TRUE	_QSTLDKEL_	_QSTLDKEL_	933.489	0.000242872	123205990	noloss	5	y	1	617.35	18.1804	TRUE	sp	P04003	P04003	C4BPA_HUMAN	C4b-binding protein alpha chain	Homo sapiens	9606	C4BPA	1	2	UP000005640_9606_20586_human_20230803
DYJ_DDA0	1		_QSTLDKEL_		TRUE	_QSTLDKEL_	QSTLDKEL	0.408259	1.36622	0.408259	P04003	TRUE	_QSTLDKEL_	_QSTLDKEL_	933.489	0.000242872	123205990	noloss	6	b	1	673.352	23.9382	TRUE	sp	P04003	P04003	C4BPA_HUMAN	C4b-binding protein alpha chain	Homo sapiens	9606	C4BPA	1	2	UP000005640_9606_20586_human_20230803
DYJ_DDA0	1		_QSTLDKEL_		TRUE	_QSTLDKEL_	QSTLDKEL	0.408259	1.36622	0.408259	P04003	TRUE	_QSTLDKEL_	_QSTLDKEL_	933.489	0.000242872	123205990	noloss	6	y	1	718.398	21.4603	TRUE	sp	P04003	P04003	C4BPA_HUMAN	C4b-binding protein alpha chain	Homo sapiens	9606	C4BPA	1	2	UP000005640_9606_20586_human_20230803
DYJ_DDA0	1		_QSTLDKEL_		TRUE	_QSTLDKEL_	QSTLDKEL	0.408259	1.36622	0.408259	P04003	TRUE	_QSTLDKEL_	_QSTLDKEL_	933.489	0.000242872	123205990	noloss	7	b	1	802.394	56.8576	FALSE	sp	P04003	P04003	C4BPA_HUMAN	C4b-binding protein alpha chain	Homo sapiens	9606	C4BPA	1	2	UP000005640_9606_20586_human_20230803
DYJ_DDA0	1		_QSTLDKEL_		TRUE	_QSTLDKEL_	QSTLDKEL	0.408259	1.36622	0.408259	P04003	TRUE	_QSTLDKEL_	_QSTLDKEL_	933.489	0.000242872	123205990	noloss	7	y	1	805.43	8.2199	TRUE	sp	P04003	P04003	C4BPA_HUMAN	C4b-binding protein alpha chain	Homo sapiens	9606	C4BPA	1	2	UP000005640_9606_20586_human_20230803
DYJ_DDA0	1		_QSTLDKEL_		TRUE	_QSTLDKEL_	QSTLDKEL	0.408259	1.36622	0.408259	P04003	TRUE	_QSTLDKEL_	_QSTLDKEL_	933.489	0.000242872	123205990	H2O	3	b	1	299.135	19.1697	TRUE	sp	P04003	P04003	C4BPA_HUMAN	C4b-binding protein alpha chain	Homo sapiens	9606	C4BPA	1	2	UP000005640_9606_20586_human_20230803
DYJ_DDA0	1		_QSTLDKEL_		TRUE	_QSTLDKEL_	QSTLDKEL	0.408259	1.36622	0.408259	P04003	TRUE	_QSTLDKEL_	_QSTLDKEL_	933.489	0.000242872	123205990	H2O	3	y	1	371.229	1.56476	TRUE	sp	P04003	P04003	C4BPA_HUMAN	C4b-binding protein alpha chain	Homo sapiens	9606	C4BPA	1	2	UP000005640_9606_20586_human_20230803
DYJ_DDA0	1		_QSTLDKEL_		TRUE	_QSTLDKEL_	QSTLDKEL	0.408259	1.36622	0.408259	P04003	TRUE	_QSTLDKEL_	_QSTLDKEL_	933.489	0.000242872	123205990	NH3	3	y	1	372.213	1.92665	TRUE	sp	P04003	P04003	C4BPA_HUMAN	C4b-binding protein alpha chain	Homo sapiens	9606	C4BPA	1	2	UP000005640_9606_20586_human_20230803
DYJ_DDA0	1		_QSTLDKEL_		TRUE	_QSTLDKEL_	QSTLDKEL	0.408259	1.36622	0.408259	P04003	TRUE	_QSTLDKEL_	_QSTLDKEL_	933.489	0.000242872	123205990	H2O	4	b	1	412.219	20.9679	TRUE	sp	P04003	P04003	C4BPA_HUMAN	C4b-binding protein alpha chain	Homo sapiens	9606	C4BPA	1	2	UP000005640_9606_20586_human_20230803
DYJ_DDA0	1		_QSTLDKEL_		TRUE	_QSTLDKEL_	QSTLDKEL	0.408259	1.36622	0.408259	P04003	TRUE	_QSTLDKEL_	_QSTLDKEL_	933.489	0.000242872	123205990	NH3	4	b	1	413.203	24.6193	TRUE	sp	P04003	P04003	C4BPA_HUMAN	C4b-binding protein alpha chain	Homo sapiens	9606	C4BPA	1	2	UP000005640_9606_20586_human_20230803
DYJ_DDA0	1		_QSTLDKEL_		TRUE	_QSTLDKEL_	QSTLDKEL	0.408259	1.36622	0.408259	P04003	TRUE	_QSTLDKEL_	_QSTLDKEL_	933.489	0.000242872	123205990	H2O	4	y	1	486.256	12.1283	TRUE	sp	P04003	P04003	C4BPA_HUMAN	C4b-binding protein alpha chain	Homo sapiens	9606	C4BPA	1	2	UP000005640_9606_20586_human_20230803
DYJ_DDA0	1		_QSTLDKEL_		TRUE	_QSTLDKEL_	QSTLDKEL	0.408259	1.36622	0.408259	P04003	TRUE	_QSTLDKEL_	_QSTLDKEL_	933.489	0.000242872	123205990	H2O	5	b	1	527.246	50.1525	FALSE	sp	P04003	P04003	C4BPA_HUMAN	C4b-binding protein alpha chain	Homo sapiens	9606	C4BPA	1	2	UP000005640_9606_20586_human_20230803
DYJ_DDA0	1		_QSTLDKEL_		TRUE	_QSTLDKEL_	QSTLDKEL	0.408259	1.36622	0.408259	P04003	TRUE	_QSTLDKEL_	_QSTLDKEL_	933.489	0.000242872	123205990	H2O	5	y	1	599.34	2.17889	TRUE	sp	P04003	P04003	C4BPA_HUMAN	C4b-binding protein alpha chain	Homo sapiens	9606	C4BPA	1	2	UP000005640_9606_20586_human_20230803
DYJ_DDA0	1		_QSTLDKEL_		TRUE	_QSTLDKEL_	QSTLDKEL	0.408259	1.36622	0.408259	P04003	TRUE	_QSTLDKEL_	_QSTLDKEL_	933.489	0.000242872	123205990	H2O	6	b	1	655.341	26.0265	TRUE	sp	P04003	P04003	C4BPA_HUMAN	C4b-binding protein alpha chain	Homo sapiens	9606	C4BPA	1	2	UP000005640_9606_20586_human_20230803
DYJ_DDA0	1		_QSTLDKEL_		TRUE	_QSTLDKEL_	QSTLDKEL	0.408259	1.36622	0.408259	P04003	TRUE	_QSTLDKEL_	_QSTLDKEL_	933.489	0.000242872	123205990	H2O	6	y	1	700.388	4.1903	TRUE	sp	P04003	P04003	C4BPA_HUMAN	C4b-binding protein alpha chain	Homo sapiens	9606	C4BPA	1	2	UP000005640_9606_20586_human_20230803
DYJ_DDA0	1		_QSTLDKEL_		TRUE	_QSTLDKEL_	QSTLDKEL	0.408259	1.36622	0.408259	P04003	TRUE	_QSTLDKEL_	_QSTLDKEL_	933.489	0.000242872	123205990	H2O	7	b	1	784.384	26.1898	TRUE	sp	P04003	P04003	C4BPA_HUMAN	C4b-binding protein alpha chain	Homo sapiens	9606	C4BPA	1	2	UP000005640_9606_20586_human_20230803
DYJ_DDA0	1		_QSTLDKEL_		TRUE	_QSTLDKEL_	QSTLDKEL	0.408259	1.36622	0.408259	P04003	TRUE	_QSTLDKEL_	_QSTLDKEL_	933.489	0.000242872	123205990	NH3	7	b	1	785.368	100	FALSE	sp	P04003	P04003	C4BPA_HUMAN	C4b-binding protein alpha chain	Homo sapiens	9606	C4BPA	1	2	UP000005640_9606_20586_human_20230803
DYJ_DDA0	2		_QSTLDKEL_		TRUE	_QSTLDKEL_	QSTLDKEL	0.408259	0.802067	0.408259	P04003	TRUE	_QSTLDKEL_	_QSTLDKEL_	467.248	7.34E-05	2.3061e+06	noloss	3	b	1	317.146	5.91576	TRUE	sp	P04003	P04003	C4BPA_HUMAN	C4b-binding protein alpha chain	Homo sapiens	9606	C4BPA	1	2	UP000005640_9606_20586_human_20230803
DYJ_DDA0	2		_QSTLDKEL_		TRUE	_QSTLDKEL_	QSTLDKEL	0.408259	0.802067	0.408259	P04003	TRUE	_QSTLDKEL_	_QSTLDKEL_	467.248	7.34E-05	2.3061e+06	noloss	3	y	1	389.239	51.2159	FALSE	sp	P04003	P04003	C4BPA_HUMAN	C4b-binding protein alpha chain	Homo sapiens	9606	C4BPA	1	2	UP000005640_9606_20586_human_20230803
DYJ_DDA0	2		_QSTLDKEL_		TRUE	_QSTLDKEL_	QSTLDKEL	0.408259	0.802067	0.408259	P04003	TRUE	_QSTLDKEL_	_QSTLDKEL_	467.248	7.34E-05	2.3061e+06	noloss	4	y	1	504.266	100	FALSE	sp	P04003	P04003	C4BPA_HUMAN	C4b-binding protein alpha chain	Homo sapiens	9606	C4BPA	1	2	UP000005640_9606_20586_human_20230803
DYJ_DDA0	2		_QSTLDKEL_		TRUE	_QSTLDKEL_	QSTLDKEL	0.408259	0.802067	0.408259	P04003	TRUE	_QSTLDKEL_	_QSTLDKEL_	467.248	7.34E-05	2.3061e+06	noloss	5	y	1	617.35	41.5971	TRUE	sp	P04003	P04003	C4BPA_HUMAN	C4b-binding protein alpha chain	Homo sapiens	9606	C4BPA	1	2	UP000005640_9606_20586_human_20230803
DYJ_DDA0	2		_QSTLDKEL_		TRUE	_QSTLDKEL_	QSTLDKEL	0.408259	0.802067	0.408259	P04003	TRUE	_QSTLDKEL_	_QSTLDKEL_	467.248	7.34E-05	2.3061e+06	noloss	5	y	2	309.179	1.59748	TRUE	sp	P04003	P04003	C4BPA_HUMAN	C4b-binding protein alpha chain	Homo sapiens	9606	C4BPA	1	2	UP000005640_9606_20586_human_20230803
DYJ_DDA0	2		_QSTLDKEL_		TRUE	_QSTLDKEL_	QSTLDKEL	0.408259	0.802067	0.408259	P04003	TRUE	_QSTLDKEL_	_QSTLDKEL_	467.248	7.34E-05	2.3061e+06	noloss	6	y	1	718.398	22.6288	TRUE	sp	P04003	P04003	C4BPA_HUMAN	C4b-binding protein alpha chain	Homo sapiens	9606	C4BPA	1	2	UP000005640_9606_20586_human_20230803
DYJ_DDA0	2		_QSTLDKEL_		TRUE	_QSTLDKEL_	QSTLDKEL	0.408259	0.802067	0.408259	P04003	TRUE	_QSTLDKEL_	_QSTLDKEL_	467.248	7.34E-05	2.3061e+06	noloss	6	y	2	359.703	3.25418	TRUE	sp	P04003	P04003	C4BPA_HUMAN	C4b-binding protein alpha chain	Homo sapiens	9606	C4BPA	1	2	UP000005640_9606_20586_human_20230803
DYJ_DDA0	2		_QSTLDKEL_		TRUE	_QSTLDKEL_	QSTLDKEL	0.408259	0.802067	0.408259	P04003	TRUE	_QSTLDKEL_	_QSTLDKEL_	467.248	7.34E-05	2.3061e+06	noloss	7	b	2	401.701	28.4624	TRUE	sp	P04003	P04003	C4BPA_HUMAN	C4b-binding protein alpha chain	Homo sapiens	9606	C4BPA	1	2	UP000005640_9606_20586_human_20230803
DYJ_DDA0	2		_QSTLDKEL_		TRUE	_QSTLDKEL_	QSTLDKEL	0.408259	0.802067	0.408259	P04003	TRUE	_QSTLDKEL_	_QSTLDKEL_	467.248	7.34E-05	2.3061e+06	noloss	7	b	1	802.394	9.86045	TRUE	sp	P04003	P04003	C4BPA_HUMAN	C4b-binding protein alpha chain	Homo sapiens	9606	C4BPA	1	2	UP000005640_9606_20586_human_20230803
DYJ_DDA0	2		_QSTLDKEL_		TRUE	_QSTLDKEL_	QSTLDKEL	0.408259	0.802067	0.408259	P04003	TRUE	_QSTLDKEL_	_QSTLDKEL_	467.248	7.34E-05	2.3061e+06	noloss	7	y	1	805.43	14.2974	TRUE	sp	P04003	P04003	C4BPA_HUMAN	C4b-binding protein alpha chain	Homo sapiens	9606	C4BPA	1	2	UP000005640_9606_20586_human_20230803
DYJ_DDA0	2		_QSTLDKEL_		TRUE	_QSTLDKEL_	QSTLDKEL	0.408259	0.802067	0.408259	P04003	TRUE	_QSTLDKEL_	_QSTLDKEL_	467.248	7.34E-05	2.3061e+06	H2O	3	b	1	299.135	28.1062	TRUE	sp	P04003	P04003	C4BPA_HUMAN	C4b-binding protein alpha chain	Homo sapiens	9606	C4BPA	1	2	UP000005640_9606_20586_human_20230803
DYJ_DDA0	2		_QSTLDKEL_		TRUE	_QSTLDKEL_	QSTLDKEL	0.408259	0.802067	0.408259	P04003	TRUE	_QSTLDKEL_	_QSTLDKEL_	467.248	7.34E-05	2.3061e+06	NH3	3	b	1	300.119	2.66115	TRUE	sp	P04003	P04003	C4BPA_HUMAN	C4b-binding protein alpha chain	Homo sapiens	9606	C4BPA	1	2	UP000005640_9606_20586_human_20230803
DYJ_DDA0	2		_QSTLDKEL_		TRUE	_QSTLDKEL_	QSTLDKEL	0.408259	0.802067	0.408259	P04003	TRUE	_QSTLDKEL_	_QSTLDKEL_	467.248	7.34E-05	2.3061e+06	H2O	3	y	1	371.229	7.05072	TRUE	sp	P04003	P04003	C4BPA_HUMAN	C4b-binding protein alpha chain	Homo sapiens	9606	C4BPA	1	2	UP000005640_9606_20586_human_20230803
DYJ_DDA0	2		_QSTLDKEL_		TRUE	_QSTLDKEL_	QSTLDKEL	0.408259	0.802067	0.408259	P04003	TRUE	_QSTLDKEL_	_QSTLDKEL_	467.248	7.34E-05	2.3061e+06	NH3	3	y	1	372.213	3.85916	TRUE	sp	P04003	P04003	C4BPA_HUMAN	C4b-binding protein alpha chain	Homo sapiens	9606	C4BPA	1	2	UP000005640_9606_20586_human_20230803
DYJ_DDA0	2		_QSTLDKEL_		TRUE	_QSTLDKEL_	QSTLDKEL	0.408259	0.802067	0.408259	P04003	TRUE	_QSTLDKEL_	_QSTLDKEL_	467.248	7.34E-05	2.3061e+06	H2O	4	y	1	486.256	60.7595	FALSE	sp	P04003	P04003	C4BPA_HUMAN	C4b-binding protein alpha chain	Homo sapiens	9606	C4BPA	1	2	UP000005640_9606_20586_human_20230803
DYJ_DDA0	2		_QSTLDKEL_		TRUE	_QSTLDKEL_	QSTLDKEL	0.408259	0.802067	0.408259	P04003	TRUE	_QSTLDKEL_	_QSTLDKEL_	467.248	7.34E-05	2.3061e+06	H2O	5	y	1	599.34	10.422	TRUE	sp	P04003	P04003	C4BPA_HUMAN	C4b-binding protein alpha chain	Homo sapiens	9606	C4BPA	1	2	UP000005640_9606_20586_human_20230803
DYJ_DDA0	2		_QSTLDKEL_		TRUE	_QSTLDKEL_	QSTLDKEL	0.408259	0.802067	0.408259	P04003	TRUE	_QSTLDKEL_	_QSTLDKEL_	467.248	7.34E-05	2.3061e+06	H2O	6	y	1	700.388	8.24485	TRUE	sp	P04003	P04003	C4BPA_HUMAN	C4b-binding protein alpha chain	Homo sapiens	9606	C4BPA	1	2	UP000005640_9606_20586_human_20230803
DYJ_DDA0	2		_QSTLDKEL_		TRUE	_QSTLDKEL_	QSTLDKEL	0.408259	0.802067	0.408259	P04003	TRUE	_QSTLDKEL_	_QSTLDKEL_	467.248	7.34E-05	2.3061e+06	H2O	6	y	2	350.697	2.77571	TRUE	sp	P04003	P04003	C4BPA_HUMAN	C4b-binding protein alpha chain	Homo sapiens	9606	C4BPA	1	2	UP000005640_9606_20586_human_20230803
DYJ_DDA0	2		_QSTLDKEL_		TRUE	_QSTLDKEL_	QSTLDKEL	0.408259	0.802067	0.408259	P04003	TRUE	_QSTLDKEL_	_QSTLDKEL_	467.248	7.34E-05	2.3061e+06	H2O	7	b	2	392.695	65.3361	FALSE	sp	P04003	P04003	C4BPA_HUMAN	C4b-binding protein alpha chain	Homo sapiens	9606	C4BPA	1	2	UP000005640_9606_20586_human_20230803
DYJ_DDA0	2		_QSTLDKEL_		TRUE	_QSTLDKEL_	QSTLDKEL	0.408259	0.802067	0.408259	P04003	TRUE	_QSTLDKEL_	_QSTLDKEL_	467.248	7.34E-05	2.3061e+06	H2O	7	b	1	784.384	5.69889	TRUE	sp	P04003	P04003	C4BPA_HUMAN	C4b-binding protein alpha chain	Homo sapiens	9606	C4BPA	1	2	UP000005640_9606_20586_human_20230803
DYJ_DDA0	2		_QSTLDKEL_		TRUE	_QSTLDKEL_	QSTLDKEL	0.408259	0.802067	0.408259	P04003	TRUE	_QSTLDKEL_	_QSTLDKEL_	467.248	7.34E-05	2.3061e+06	NH3	7	b	1	785.368	31.5667	TRUE	sp	P04003	P04003	C4BPA_HUMAN	C4b-binding protein alpha chain	Homo sapiens	9606	C4BPA	1	2	UP000005640_9606_20586_human_20230803
DYJ_DDA0	2		_QSTLDKEL_		TRUE	_QSTLDKEL_	QSTLDKEL	0.408259	0.802067	0.408259	P04003	TRUE	_QSTLDKEL_	_QSTLDKEL_	467.248	7.34E-05	2.3061e+06	H2O	7	y	2	394.213	5.27057	TRUE	sp	P04003	P04003	C4BPA_HUMAN	C4b-binding protein alpha chain	Homo sapiens	9606	C4BPA	1	2	UP000005640_9606_20586_human_20230803
DYJ_DDA0	2		_QSTLDKEL_		TRUE	_QSTLDKEL_	QSTLDKEL	0.408259	0.802067	0.408259	P04003	TRUE	_QSTLDKEL_	_QSTLDKEL_	467.248	7.34E-05	2.3061e+06	H2O	7	y	1	787.42	6.82223	TRUE	sp	P04003	P04003	C4BPA_HUMAN	C4b-binding protein alpha chain	Homo sapiens	9606	C4BPA	1	2	UP000005640_9606_20586_human_20230803
DYJ_DDA0	2		_QSTLDKEL_		TRUE	_QSTLDKEL_	QSTLDKEL	0.408259	0.802067	0.408259	P04003	TRUE	_QSTLDKEL_	_QSTLDKEL_	467.248	7.34E-05	2.3061e+06	noloss	4	b	1	430.23	5.59299	TRUE	sp	P04003	P04003	C4BPA_HUMAN	C4b-binding protein alpha chain	Homo sapiens	9606	C4BPA	1	2	UP000005640_9606_20586_human_20230803
DYJ_DDA0	2		_QSTLDKEL_		TRUE	_QSTLDKEL_	QSTLDKEL	0.408259	0.802067	0.408259	P04003	TRUE	_QSTLDKEL_	_QSTLDKEL_	467.248	7.34E-05	2.3061e+06	noloss	6	b	1	673.352	4.1787	TRUE	sp	P04003	P04003	C4BPA_HUMAN	C4b-binding protein alpha chain	Homo sapiens	9606	C4BPA	1	2	UP000005640_9606_20586_human_20230803
DYJ_DDA0	2		_QSTLDKEL_		TRUE	_QSTLDKEL_	QSTLDKEL	0.408259	0.802067	0.408259	P04003	TRUE	_QSTLDKEL_	_QSTLDKEL_	467.248	7.34E-05	2.3061e+06	NH3	4	b	1	413.203	46.4066	FALSE	sp	P04003	P04003	C4BPA_HUMAN	C4b-binding protein alpha chain	Homo sapiens	9606	C4BPA	1	2	UP000005640_9606_20586_human_20230803
DYJ_DDA0	2		_QSTLDKEL_		TRUE	_QSTLDKEL_	QSTLDKEL	0.408259	0.802067	0.408259	P04003	TRUE	_QSTLDKEL_	_QSTLDKEL_	467.248	7.34E-05	2.3061e+06	H2O	6	b	1	655.341	55.4142	FALSE	sp	P04003	P04003	C4BPA_HUMAN	C4b-binding protein alpha chain	Homo sapiens	9606	C4BPA	1	2	UP000005640_9606_20586_human_20230803
DYJ_DDA0	2		_AETGDTVLK_		TRUE	_AETGDTVLK_	AETGDTVLK	-17.716	0.803689	-17.716	P19320	TRUE	_AETGDTVLK_	_AETGDTVLK_	467.248	0	8237499	noloss	3	y	1	359.265	13.5882	FALSE	sp	P19320	P19320	VCAM1_HUMAN	Vascular cell adhesion protein 1	Homo sapiens	9606	VCAM1	1	1	UP000005640_9606_20586_human_20230803
DYJ_DDA0	2		_AETGDTVLK_		TRUE	_AETGDTVLK_	AETGDTVLK	-17.716	0.803689	-17.716	P19320	TRUE	_AETGDTVLK_	_AETGDTVLK_	467.248	0	8237499	noloss	4	y	1	460.313	25.2061	FALSE	sp	P19320	P19320	VCAM1_HUMAN	Vascular cell adhesion protein 1	Homo sapiens	9606	VCAM1	1	1	UP000005640_9606_20586_human_20230803
DYJ_DDA0	2		_AETGDTVLK_		TRUE	_AETGDTVLK_	AETGDTVLK	-17.716	0.803689	-17.716	P19320	TRUE	_AETGDTVLK_	_AETGDTVLK_	467.248	0	8237499	noloss	5	y	1	575.34	12.5575	FALSE	sp	P19320	P19320	VCAM1_HUMAN	Vascular cell adhesion protein 1	Homo sapiens	9606	VCAM1	1	1	UP000005640_9606_20586_human_20230803
DYJ_DDA0	2		_AETGDTVLK_		TRUE	_AETGDTVLK_	AETGDTVLK	-17.716	0.803689	-17.716	P19320	TRUE	_AETGDTVLK_	_AETGDTVLK_	467.248	0	8237499	noloss	6	y	1	632.361	53.4797	FALSE	sp	P19320	P19320	VCAM1_HUMAN	Vascular cell adhesion protein 1	Homo sapiens	9606	VCAM1	1	1	UP000005640_9606_20586_human_20230803
DYJ_DDA0	2		_AETGDTVLK_		TRUE	_AETGDTVLK_	AETGDTVLK	-17.716	0.803689	-17.716	P19320	TRUE	_AETGDTVLK_	_AETGDTVLK_	467.248	0	8237499	noloss	7	y	1	733.409	100	FALSE	sp	P19320	P19320	VCAM1_HUMAN	Vascular cell adhesion protein 1	Homo sapiens	9606	VCAM1	1	1	UP000005640_9606_20586_human_20230803
DYJ_DDA0	2		_AETGDTVLK_		TRUE	_AETGDTVLK_	AETGDTVLK	-17.716	0.803689	-17.716	P19320	TRUE	_AETGDTVLK_	_AETGDTVLK_	467.248	0	8237499	noloss	7	y	2	367.208	3.4329	TRUE	sp	P19320	P19320	VCAM1_HUMAN	Vascular cell adhesion protein 1	Homo sapiens	9606	VCAM1	1	1	UP000005640_9606_20586_human_20230803
DYJ_DDA0	2		_AETGDTVLK_		TRUE	_AETGDTVLK_	AETGDTVLK	-17.716	0.803689	-17.716	P19320	TRUE	_AETGDTVLK_	_AETGDTVLK_	467.248	0	8237499	noloss	8	y	1	862.452	7.05776	TRUE	sp	P19320	P19320	VCAM1_HUMAN	Vascular cell adhesion protein 1	Homo sapiens	9606	VCAM1	1	1	UP000005640_9606_20586_human_20230803
DYJ_DDA0	2		_AETGDTVLK_		TRUE	_AETGDTVLK_	AETGDTVLK	-17.716	0.803689	-17.716	P19320	TRUE	_AETGDTVLK_	_AETGDTVLK_	467.248	0	8237499	H2O	6	y	1	614.351	3.03885	TRUE	sp	P19320	P19320	VCAM1_HUMAN	Vascular cell adhesion protein 1	Homo sapiens	9606	VCAM1	1	1	UP000005640_9606_20586_human_20230803
DYJ_DDA0	2		_AETGDTVLK_		TRUE	_AETGDTVLK_	AETGDTVLK	-17.716	0.803689	-17.716	P19320	TRUE	_AETGDTVLK_	_AETGDTVLK_	467.248	0	8237499	H2O	7	y	1	715.398	7.01084	TRUE	sp	P19320	P19320	VCAM1_HUMAN	Vascular cell adhesion protein 1	Homo sapiens	9606	VCAM1	1	1	UP000005640_9606_20586_human_20230803
DYJ_DDA0	2		_AETGDTVLK_		TRUE	_AETGDTVLK_	AETGDTVLK	-17.716	0.803689	-17.716	P19320	TRUE	_AETGDTVLK_	_AETGDTVLK_	467.248	0	8237499	H2O	8	y	1	844.441	12.7752	FALSE	sp	P19320	P19320	VCAM1_HUMAN	Vascular cell adhesion protein 1	Homo sapiens	9606	VCAM1	1	1	UP000005640_9606_20586_human_20230803
DYJ_DDA0	2		_IEDGTLASK_		TRUE	_IEDGTLASK_	IEDGTLASK	-21.4139	0.802643	-21.4139	P04114	TRUE	_IEDGTLASK_	_IEDGTLASK_	467.248	2.11E-05	136235360	noloss	3	y	1	305.182	50.1698	FALSE	sp	P04114	P04114	APOB_HUMAN	Apolipoprotein B-100	Homo sapiens	9606	APOB	1	2	UP000005640_9606_20586_human_20230803
DYJ_DDA0	2		_IEDGTLASK_		TRUE	_IEDGTLASK_	IEDGTLASK	-21.4139	0.802643	-21.4139	P04114	TRUE	_IEDGTLASK_	_IEDGTLASK_	467.248	2.11E-05	136235360	noloss	4	y	1	418.266	20.929	FALSE	sp	P04114	P04114	APOB_HUMAN	Apolipoprotein B-100	Homo sapiens	9606	APOB	1	2	UP000005640_9606_20586_human_20230803
DYJ_DDA0	2		_IEDGTLASK_		TRUE	_IEDGTLASK_	IEDGTLASK	-21.4139	0.802643	-21.4139	P04114	TRUE	_IEDGTLASK_	_IEDGTLASK_	467.248	2.11E-05	136235360	noloss	5	b	1	516.23	4.11909	TRUE	sp	P04114	P04114	APOB_HUMAN	Apolipoprotein B-100	Homo sapiens	9606	APOB	1	2	UP000005640_9606_20586_human_20230803
DYJ_DDA0	2		_IEDGTLASK_		TRUE	_IEDGTLASK_	IEDGTLASK	-21.4139	0.802643	-21.4139	P04114	TRUE	_IEDGTLASK_	_IEDGTLASK_	467.248	2.11E-05	136235360	noloss	5	y	1	519.314	7.12868	TRUE	sp	P04114	P04114	APOB_HUMAN	Apolipoprotein B-100	Homo sapiens	9606	APOB	1	2	UP000005640_9606_20586_human_20230803
DYJ_DDA0	2		_IEDGTLASK_		TRUE	_IEDGTLASK_	IEDGTLASK	-21.4139	0.802643	-21.4139	P04114	TRUE	_IEDGTLASK_	_IEDGTLASK_	467.248	2.11E-05	136235360	noloss	6	y	1	576.335	37.2543	FALSE	sp	P04114	P04114	APOB_HUMAN	Apolipoprotein B-100	Homo sapiens	9606	APOB	1	2	UP000005640_9606_20586_human_20230803
DYJ_DDA0	2		_IEDGTLASK_		TRUE	_IEDGTLASK_	IEDGTLASK	-21.4139	0.802643	-21.4139	P04114	TRUE	_IEDGTLASK_	_IEDGTLASK_	467.248	2.11E-05	136235360	noloss	7	y	1	691.362	100	FALSE	sp	P04114	P04114	APOB_HUMAN	Apolipoprotein B-100	Homo sapiens	9606	APOB	1	2	UP000005640_9606_20586_human_20230803
DYJ_DDA0	2		_IEDGTLASK_		TRUE	_IEDGTLASK_	IEDGTLASK	-21.4139	0.802643	-21.4139	P04114	TRUE	_IEDGTLASK_	_IEDGTLASK_	467.248	2.11E-05	136235360	noloss	8	y	1	820.405	82.558	FALSE	sp	P04114	P04114	APOB_HUMAN	Apolipoprotein B-100	Homo sapiens	9606	APOB	1	2	UP000005640_9606_20586_human_20230803
DYJ_DDA0	2		_IEDGTLASK_		TRUE	_IEDGTLASK_	IEDGTLASK	-21.4139	0.802643	-21.4139	P04114	TRUE	_IEDGTLASK_	_IEDGTLASK_	467.248	2.11E-05	136235360	H2O	3	y	1	287.171	4.72273	TRUE	sp	P04114	P04114	APOB_HUMAN	Apolipoprotein B-100	Homo sapiens	9606	APOB	1	2	UP000005640_9606_20586_human_20230803
DYJ_DDA0	2		_IEDGTLASK_		TRUE	_IEDGTLASK_	IEDGTLASK	-21.4139	0.802643	-21.4139	P04114	TRUE	_IEDGTLASK_	_IEDGTLASK_	467.248	2.11E-05	136235360	H2O	4	y	1	400.255	1.80973	TRUE	sp	P04114	P04114	APOB_HUMAN	Apolipoprotein B-100	Homo sapiens	9606	APOB	1	2	UP000005640_9606_20586_human_20230803
DYJ_DDA0	2		_IEDGTLASK_		TRUE	_IEDGTLASK_	IEDGTLASK	-21.4139	0.802643	-21.4139	P04114	TRUE	_IEDGTLASK_	_IEDGTLASK_	467.248	2.11E-05	136235360	H2O	5	b	1	498.219	11.228	TRUE	sp	P04114	P04114	APOB_HUMAN	Apolipoprotein B-100	Homo sapiens	9606	APOB	1	2	UP000005640_9606_20586_human_20230803
DYJ_DDA0	2		_IEDGTLASK_		TRUE	_IEDGTLASK_	IEDGTLASK	-21.4139	0.802643	-21.4139	P04114	TRUE	_IEDGTLASK_	_IEDGTLASK_	467.248	2.11E-05	136235360	H2O	6	y	1	558.325	4.64452	TRUE	sp	P04114	P04114	APOB_HUMAN	Apolipoprotein B-100	Homo sapiens	9606	APOB	1	2	UP000005640_9606_20586_human_20230803
DYJ_DDA0	2		_IEDGTLASK_		TRUE	_IEDGTLASK_	IEDGTLASK	-21.4139	0.802643	-21.4139	P04114	TRUE	_IEDGTLASK_	_IEDGTLASK_	467.248	2.11E-05	136235360	H2O	7	y	1	673.352	10.3829	TRUE	sp	P04114	P04114	APOB_HUMAN	Apolipoprotein B-100	Homo sapiens	9606	APOB	1	2	UP000005640_9606_20586_human_20230803
DYJ_DDA0	2		_IEDGTLASK_		TRUE	_IEDGTLASK_	IEDGTLASK	-21.4139	0.802643	-21.4139	P04114	TRUE	_IEDGTLASK_	_IEDGTLASK_	467.248	2.11E-05	136235360	H2O	8	y	1	802.394	29.0951	FALSE	sp	P04114	P04114	APOB_HUMAN	Apolipoprotein B-100	Homo sapiens	9606	APOB	1	2	UP000005640_9606_20586_human_20230803
DYJ_DDA0	2		_IEDGTLASK_		TRUE	_IEDGTLASK_	IEDGTLASK	-21.4139	0.802643	-21.4139	P04114	TRUE	_IEDGTLASK_	_IEDGTLASK_	467.248	2.11E-05	136235360	noloss	3	b	1	358.161	1.43078	TRUE	sp	P04114	P04114	APOB_HUMAN	Apolipoprotein B-100	Homo sapiens	9606	APOB	1	2	UP000005640_9606_20586_human_20230803
DYJ_DDA0	2		_IEDGTLASK_		TRUE	_IEDGTLASK_	IEDGTLASK	-21.4139	0.802643	-21.4139	P04114	TRUE	_IEDGTLASK_	_IEDGTLASK_	467.248	2.11E-05	136235360	noloss	4	b	1	415.182	1.07821	TRUE	sp	P04114	P04114	APOB_HUMAN	Apolipoprotein B-100	Homo sapiens	9606	APOB	1	2	UP000005640_9606_20586_human_20230803
DYJ_DDA0	2		_IEDGTLASK_		TRUE	_IEDGTLASK_	IEDGTLASK	-21.4139	0.802643	-21.4139	P04114	TRUE	_IEDGTLASK_	_IEDGTLASK_	467.248	2.11E-05	136235360	noloss	7	y	2	346.185	1.35439	TRUE	sp	P04114	P04114	APOB_HUMAN	Apolipoprotein B-100	Homo sapiens	9606	APOB	1	2	UP000005640_9606_20586_human_20230803
DYJ_DDA0	2		_AAQEEYVK_		TRUE	_AAQEEYVK_	AAQEEYVK	-29.788	0.8128	-29.788	P04075	TRUE	_AAQEEYVK_	_AAQEEYVK_	469.235	6.13E-05	4.68647e+06	noloss	3	b	1	271.14	8.24536	TRUE	sp	P04075	P04075	ALDOA_HUMAN	Fructose-bisphosphate aldolase A	Homo sapiens	9606	ALDOA	1	2	UP000005640_9606_20586_human_20230803
DYJ_DDA0	2		_AAQEEYVK_		TRUE	_AAQEEYVK_	AAQEEYVK	-29.788	0.8128	-29.788	P04075	TRUE	_AAQEEYVK_	_AAQEEYVK_	469.235	6.13E-05	4.68647e+06	noloss	3	y	1	409.245	48.1396	FALSE	sp	P04075	P04075	ALDOA_HUMAN	Fructose-bisphosphate aldolase A	Homo sapiens	9606	ALDOA	1	2	UP000005640_9606_20586_human_20230803
DYJ_DDA0	2		_AAQEEYVK_		TRUE	_AAQEEYVK_	AAQEEYVK	-29.788	0.8128	-29.788	P04075	TRUE	_AAQEEYVK_	_AAQEEYVK_	469.235	6.13E-05	4.68647e+06	noloss	4	b	1	400.183	2.43002	TRUE	sp	P04075	P04075	ALDOA_HUMAN	Fructose-bisphosphate aldolase A	Homo sapiens	9606	ALDOA	1	2	UP000005640_9606_20586_human_20230803
DYJ_DDA0	2		_AAQEEYVK_		TRUE	_AAQEEYVK_	AAQEEYVK	-29.788	0.8128	-29.788	P04075	TRUE	_AAQEEYVK_	_AAQEEYVK_	469.235	6.13E-05	4.68647e+06	noloss	4	y	1	538.287	42.8662	FALSE	sp	P04075	P04075	ALDOA_HUMAN	Fructose-bisphosphate aldolase A	Homo sapiens	9606	ALDOA	1	2	UP000005640_9606_20586_human_20230803
DYJ_DDA0	2		_AAQEEYVK_		TRUE	_AAQEEYVK_	AAQEEYVK	-29.788	0.8128	-29.788	P04075	TRUE	_AAQEEYVK_	_AAQEEYVK_	469.235	6.13E-05	4.68647e+06	noloss	5	b	1	529.225	2.03206	TRUE	sp	P04075	P04075	ALDOA_HUMAN	Fructose-bisphosphate aldolase A	Homo sapiens	9606	ALDOA	1	2	UP000005640_9606_20586_human_20230803
DYJ_DDA0	2		_AAQEEYVK_		TRUE	_AAQEEYVK_	AAQEEYVK	-29.788	0.8128	-29.788	P04075	TRUE	_AAQEEYVK_	_AAQEEYVK_	469.235	6.13E-05	4.68647e+06	noloss	5	y	1	667.33	88.3219	FALSE	sp	P04075	P04075	ALDOA_HUMAN	Fructose-bisphosphate aldolase A	Homo sapiens	9606	ALDOA	1	2	UP000005640_9606_20586_human_20230803
DYJ_DDA0	2		_AAQEEYVK_		TRUE	_AAQEEYVK_	AAQEEYVK	-29.788	0.8128	-29.788	P04075	TRUE	_AAQEEYVK_	_AAQEEYVK_	469.235	6.13E-05	4.68647e+06	noloss	6	y	1	795.388	61.1768	FALSE	sp	P04075	P04075	ALDOA_HUMAN	Fructose-bisphosphate aldolase A	Homo sapiens	9606	ALDOA	1	2	UP000005640_9606_20586_human_20230803
DYJ_DDA0	2		_AAQEEYVK_		TRUE	_AAQEEYVK_	AAQEEYVK	-29.788	0.8128	-29.788	P04075	TRUE	_AAQEEYVK_	_AAQEEYVK_	469.235	6.13E-05	4.68647e+06	noloss	6	y	2	398.198	4.04023	TRUE	sp	P04075	P04075	ALDOA_HUMAN	Fructose-bisphosphate aldolase A	Homo sapiens	9606	ALDOA	1	2	UP000005640_9606_20586_human_20230803
DYJ_DDA0	2		_AAQEEYVK_		TRUE	_AAQEEYVK_	AAQEEYVK	-29.788	0.8128	-29.788	P04075	TRUE	_AAQEEYVK_	_AAQEEYVK_	469.235	6.13E-05	4.68647e+06	noloss	7	y	1	866.425	27.0104	TRUE	sp	P04075	P04075	ALDOA_HUMAN	Fructose-bisphosphate aldolase A	Homo sapiens	9606	ALDOA	1	2	UP000005640_9606_20586_human_20230803
DYJ_DDA0	2		_AAQEEYVK_		TRUE	_AAQEEYVK_	AAQEEYVK	-29.788	0.8128	-29.788	P04075	TRUE	_AAQEEYVK_	_AAQEEYVK_	469.235	6.13E-05	4.68647e+06	noloss	7	y	2	433.716	1.05377	TRUE	sp	P04075	P04075	ALDOA_HUMAN	Fructose-bisphosphate aldolase A	Homo sapiens	9606	ALDOA	1	2	UP000005640_9606_20586_human_20230803
DYJ_DDA0	2		_AAQEEYVK_		TRUE	_AAQEEYVK_	AAQEEYVK	-29.788	0.8128	-29.788	P04075	TRUE	_AAQEEYVK_	_AAQEEYVK_	469.235	6.13E-05	4.68647e+06	H2O	4	y	1	520.277	16.4188	TRUE	sp	P04075	P04075	ALDOA_HUMAN	Fructose-bisphosphate aldolase A	Homo sapiens	9606	ALDOA	1	2	UP000005640_9606_20586_human_20230803
DYJ_DDA0	2		_AAQEEYVK_		TRUE	_AAQEEYVK_	AAQEEYVK	-29.788	0.8128	-29.788	P04075	TRUE	_AAQEEYVK_	_AAQEEYVK_	469.235	6.13E-05	4.68647e+06	H2O	5	y	1	649.319	20.8805	TRUE	sp	P04075	P04075	ALDOA_HUMAN	Fructose-bisphosphate aldolase A	Homo sapiens	9606	ALDOA	1	2	UP000005640_9606_20586_human_20230803
DYJ_DDA0	2		_AAQEEYVK_		TRUE	_AAQEEYVK_	AAQEEYVK	-29.788	0.8128	-29.788	P04075	TRUE	_AAQEEYVK_	_AAQEEYVK_	469.235	6.13E-05	4.68647e+06	H2O	6	y	2	389.193	42.8683	FALSE	sp	P04075	P04075	ALDOA_HUMAN	Fructose-bisphosphate aldolase A	Homo sapiens	9606	ALDOA	1	2	UP000005640_9606_20586_human_20230803
DYJ_DDA0	2		_AAQEEYVK_		TRUE	_AAQEEYVK_	AAQEEYVK	-29.788	0.8128	-29.788	P04075	TRUE	_AAQEEYVK_	_AAQEEYVK_	469.235	6.13E-05	4.68647e+06	H2O	6	y	1	777.378	25.1308	TRUE	sp	P04075	P04075	ALDOA_HUMAN	Fructose-bisphosphate aldolase A	Homo sapiens	9606	ALDOA	1	2	UP000005640_9606_20586_human_20230803
DYJ_DDA0	2		_AAQEEYVK_		TRUE	_AAQEEYVK_	AAQEEYVK	-29.788	0.8128	-29.788	P04075	TRUE	_AAQEEYVK_	_AAQEEYVK_	469.235	6.13E-05	4.68647e+06	NH3	6	y	1	778.362	100	FALSE	sp	P04075	P04075	ALDOA_HUMAN	Fructose-bisphosphate aldolase A	Homo sapiens	9606	ALDOA	1	2	UP000005640_9606_20586_human_20230803
DYJ_DDA0	2		_AAQEEYVK_		TRUE	_AAQEEYVK_	AAQEEYVK	-29.788	0.8128	-29.788	P04075	TRUE	_AAQEEYVK_	_AAQEEYVK_	469.235	6.13E-05	4.68647e+06	H2O	7	y	1	848.415	1.14561	TRUE	sp	P04075	P04075	ALDOA_HUMAN	Fructose-bisphosphate aldolase A	Homo sapiens	9606	ALDOA	1	2	UP000005640_9606_20586_human_20230803
DYJ_DDA0	2		_AAQEEYVK_		TRUE	_AAQEEYVK_	AAQEEYVK	-29.788	0.8128	-29.788	P04075	TRUE	_AAQEEYVK_	_AAQEEYVK_	469.235	6.13E-05	4.68647e+06	NH3	7	y	2	425.203	5.5446	TRUE	sp	P04075	P04075	ALDOA_HUMAN	Fructose-bisphosphate aldolase A	Homo sapiens	9606	ALDOA	1	2	UP000005640_9606_20586_human_20230803
DYJ_DDA0	2		_AAQEEYVK_		TRUE	_AAQEEYVK_	AAQEEYVK	-29.788	0.8128	-29.788	P04075	TRUE	_AAQEEYVK_	_AAQEEYVK_	469.235	6.13E-05	4.68647e+06	NH3	7	y	1	849.399	2.61123	TRUE	sp	P04075	P04075	ALDOA_HUMAN	Fructose-bisphosphate aldolase A	Homo sapiens	9606	ALDOA	1	2	UP000005640_9606_20586_human_20230803
DYJ_DDA0	2		_DDNPNLPR_		TRUE	_DDNPNLPR_	DDNPNLPR	-13.2949	0.795881	-13.2949	P02768	TRUE	_DDNPNLPR_	_DDNPNLPR_	470.728	9.07E-05	1.4861e+06	noloss	3	b	1	345.104	3.38645	TRUE	sp	P02768	P02768	ALBU_HUMAN	Albumin	Homo sapiens	9606	ALB	1	2	UP000005640_9606_20586_human_20230803
DYJ_DDA0	2		_DDNPNLPR_		TRUE	_DDNPNLPR_	DDNPNLPR	-13.2949	0.795881	-13.2949	P02768	TRUE	_DDNPNLPR_	_DDNPNLPR_	470.728	9.07E-05	1.4861e+06	noloss	3	y	1	385.256	14.8866	FALSE	sp	P02768	P02768	ALBU_HUMAN	Albumin	Homo sapiens	9606	ALB	1	2	UP000005640_9606_20586_human_20230803
DYJ_DDA0	2		_DDNPNLPR_		TRUE	_DDNPNLPR_	DDNPNLPR	-13.2949	0.795881	-13.2949	P02768	TRUE	_DDNPNLPR_	_DDNPNLPR_	470.728	9.07E-05	1.4861e+06	noloss	4	b	1	442.157	1.33982	TRUE	sp	P02768	P02768	ALBU_HUMAN	Albumin	Homo sapiens	9606	ALB	1	2	UP000005640_9606_20586_human_20230803
DYJ_DDA0	2		_DDNPNLPR_		TRUE	_DDNPNLPR_	DDNPNLPR	-13.2949	0.795881	-13.2949	P02768	TRUE	_DDNPNLPR_	_DDNPNLPR_	470.728	9.07E-05	1.4861e+06	noloss	4	y	1	499.299	24.793	FALSE	sp	P02768	P02768	ALBU_HUMAN	Albumin	Homo sapiens	9606	ALB	1	2	UP000005640_9606_20586_human_20230803
DYJ_DDA0	2		_DDNPNLPR_		TRUE	_DDNPNLPR_	DDNPNLPR	-13.2949	0.795881	-13.2949	P02768	TRUE	_DDNPNLPR_	_DDNPNLPR_	470.728	9.07E-05	1.4861e+06	noloss	5	y	1	596.351	100	FALSE	sp	P02768	P02768	ALBU_HUMAN	Albumin	Homo sapiens	9606	ALB	1	2	UP000005640_9606_20586_human_20230803
DYJ_DDA0	2		_DDNPNLPR_		TRUE	_DDNPNLPR_	DDNPNLPR	-13.2949	0.795881	-13.2949	P02768	TRUE	_DDNPNLPR_	_DDNPNLPR_	470.728	9.07E-05	1.4861e+06	noloss	5	y	2	298.679	18.8613	FALSE	sp	P02768	P02768	ALBU_HUMAN	Albumin	Homo sapiens	9606	ALB	1	2	UP000005640_9606_20586_human_20230803
DYJ_DDA0	2		_DDNPNLPR_		TRUE	_DDNPNLPR_	DDNPNLPR	-13.2949	0.795881	-13.2949	P02768	TRUE	_DDNPNLPR_	_DDNPNLPR_	470.728	9.07E-05	1.4861e+06	noloss	6	y	1	710.394	12.8826	FALSE	sp	P02768	P02768	ALBU_HUMAN	Albumin	Homo sapiens	9606	ALB	1	2	UP000005640_9606_20586_human_20230803
DYJ_DDA0	2		_DDNPNLPR_		TRUE	_DDNPNLPR_	DDNPNLPR	-13.2949	0.795881	-13.2949	P02768	TRUE	_DDNPNLPR_	_DDNPNLPR_	470.728	9.07E-05	1.4861e+06	H2O	3	b	1	327.094	1.56668	TRUE	sp	P02768	P02768	ALBU_HUMAN	Albumin	Homo sapiens	9606	ALB	1	2	UP000005640_9606_20586_human_20230803
DYJ_DDA0	2		_DDNPNLPR_		TRUE	_DDNPNLPR_	DDNPNLPR	-13.2949	0.795881	-13.2949	P02768	TRUE	_DDNPNLPR_	_DDNPNLPR_	470.728	9.07E-05	1.4861e+06	NH3	3	b	1	328.078	1.85838	TRUE	sp	P02768	P02768	ALBU_HUMAN	Albumin	Homo sapiens	9606	ALB	1	2	UP000005640_9606_20586_human_20230803
DYJ_DDA0	2		_DDNPNLPR_		TRUE	_DDNPNLPR_	DDNPNLPR	-13.2949	0.795881	-13.2949	P02768	TRUE	_DDNPNLPR_	_DDNPNLPR_	470.728	9.07E-05	1.4861e+06	NH3	3	y	1	368.229	2.17608	TRUE	sp	P02768	P02768	ALBU_HUMAN	Albumin	Homo sapiens	9606	ALB	1	2	UP000005640_9606_20586_human_20230803
DYJ_DDA0	2		_DDNPNLPR_		TRUE	_DDNPNLPR_	DDNPNLPR	-13.2949	0.795881	-13.2949	P02768	TRUE	_DDNPNLPR_	_DDNPNLPR_	470.728	9.07E-05	1.4861e+06	H2O	4	b	1	424.146	2.09642	TRUE	sp	P02768	P02768	ALBU_HUMAN	Albumin	Homo sapiens	9606	ALB	1	2	UP000005640_9606_20586_human_20230803
DYJ_DDA0	2		_DDNPNLPR_		TRUE	_DDNPNLPR_	DDNPNLPR	-13.2949	0.795881	-13.2949	P02768	TRUE	_DDNPNLPR_	_DDNPNLPR_	470.728	9.07E-05	1.4861e+06	NH3	4	y	1	482.272	7.65445	FALSE	sp	P02768	P02768	ALBU_HUMAN	Albumin	Homo sapiens	9606	ALB	1	2	UP000005640_9606_20586_human_20230803
DYJ_DDA0	2		_DDNPNLPR_		TRUE	_DDNPNLPR_	DDNPNLPR	-13.2949	0.795881	-13.2949	P02768	TRUE	_DDNPNLPR_	_DDNPNLPR_	470.728	9.07E-05	1.4861e+06	NH3	5	y	2	290.166	3.27445	TRUE	sp	P02768	P02768	ALBU_HUMAN	Albumin	Homo sapiens	9606	ALB	1	2	UP000005640_9606_20586_human_20230803
DYJ_DDA0	2		_DDNPNLPR_		TRUE	_DDNPNLPR_	DDNPNLPR	-13.2949	0.795881	-13.2949	P02768	TRUE	_DDNPNLPR_	_DDNPNLPR_	470.728	9.07E-05	1.4861e+06	NH3	6	y	1	693.368	3.18627	TRUE	sp	P02768	P02768	ALBU_HUMAN	Albumin	Homo sapiens	9606	ALB	1	2	UP000005640_9606_20586_human_20230803
DYJ_DDA0	2		_DDNPNLPR_		TRUE	_DDNPNLPR_	DDNPNLPR	-13.2949	0.795881	-13.2949	P02768	TRUE	_DDNPNLPR_	_DDNPNLPR_	470.728	9.07E-05	1.4861e+06	NH3	6	y	2	347.188	1.35938	TRUE	sp	P02768	P02768	ALBU_HUMAN	Albumin	Homo sapiens	9606	ALB	1	2	UP000005640_9606_20586_human_20230803
DYJ_DDA0	2		_DDNPNLPR_		TRUE	_DDNPNLPR_	DDNPNLPR	-13.2949	0.795881	-13.2949	P02768	TRUE	_DDNPNLPR_	_DDNPNLPR_	470.728	9.07E-05	1.4861e+06	NH3	4	b	1	425.13	1.16111	TRUE	sp	P02768	P02768	ALBU_HUMAN	Albumin	Homo sapiens	9606	ALB	1	2	UP000005640_9606_20586_human_20230803
DYJ_DDA0	2		_DDNPNLPR_		TRUE	_DDNPNLPR_	DDNPNLPR	-13.2949	0.795881	-13.2949	P02768	TRUE	_DDNPNLPR_	_DDNPNLPR_	470.728	9.07E-05	1.4861e+06	NH3	5	y	1	579.325	6.47942	TRUE	sp	P02768	P02768	ALBU_HUMAN	Albumin	Homo sapiens	9606	ALB	1	2	UP000005640_9606_20586_human_20230803
DYJ_DDA0	2		_DDNPNLPR_		TRUE	_DDNPNLPR_	DDNPNLPR	-13.2949	0.795881	-13.2949	P02768	TRUE	_DDNPNLPR_	_DDNPNLPR_	470.728	9.07E-05	1.4861e+06	noloss	6	b	1	669.284	2.38794	TRUE	sp	P02768	P02768	ALBU_HUMAN	Albumin	Homo sapiens	9606	ALB	1	2	UP000005640_9606_20586_human_20230803
DYJ_DDA0	2		_DDNPNLPR_		TRUE	_DDNPNLPR_	DDNPNLPR	-13.2949	0.795881	-13.2949	P02768	TRUE	_DDNPNLPR_	_DDNPNLPR_	470.728	9.07E-05	1.4861e+06	noloss	7	y	1	825.421	1.11539	TRUE	sp	P02768	P02768	ALBU_HUMAN	Albumin	Homo sapiens	9606	ALB	1	2	UP000005640_9606_20586_human_20230803
DYJ_DDA0	2		_DDNPNLPR_		TRUE	_DDNPNLPR_	DDNPNLPR	-13.2949	0.795881	-13.2949	P02768	TRUE	_DDNPNLPR_	_DDNPNLPR_	470.728	9.07E-05	1.4861e+06	NH3	6	b	1	652.257	1.99689	TRUE	sp	P02768	P02768	ALBU_HUMAN	Albumin	Homo sapiens	9606	ALB	1	2	UP000005640_9606_20586_human_20230803
DYJ_DDA0	2		_DDNPNLPR_		TRUE	_DDNPNLPR_	DDNPNLPR	-13.2949	0.795881	-13.2949	P02768	TRUE	_DDNPNLPR_	_DDNPNLPR_	470.728	9.07E-05	1.4861e+06	NH3	7	y	1	808.395	2.11977	TRUE	sp	P02768	P02768	ALBU_HUMAN	Albumin	Homo sapiens	9606	ALB	1	2	UP000005640_9606_20586_human_20230803
DYJ_DDA0	1		_DDNPNLPR_		TRUE	_DDNPNLPR_	DDNPNLPR	-13.2949	1.38008	-13.2949	P02768	TRUE	_DDNPNLPR_	_DDNPNLPR_	940.448	0.000216173	44275270	noloss	3	b	1	345.104	4.21603	TRUE	sp	P02768	P02768	ALBU_HUMAN	Albumin	Homo sapiens	9606	ALB	1	2	UP000005640_9606_20586_human_20230803
DYJ_DDA0	1		_DDNPNLPR_		TRUE	_DDNPNLPR_	DDNPNLPR	-13.2949	1.38008	-13.2949	P02768	TRUE	_DDNPNLPR_	_DDNPNLPR_	940.448	0.000216173	44275270	noloss	3	y	1	385.256	2.77032	TRUE	sp	P02768	P02768	ALBU_HUMAN	Albumin	Homo sapiens	9606	ALB	1	2	UP000005640_9606_20586_human_20230803
DYJ_DDA0	1		_DDNPNLPR_		TRUE	_DDNPNLPR_	DDNPNLPR	-13.2949	1.38008	-13.2949	P02768	TRUE	_DDNPNLPR_	_DDNPNLPR_	940.448	0.000216173	44275270	noloss	4	b	1	442.157	1.79668	TRUE	sp	P02768	P02768	ALBU_HUMAN	Albumin	Homo sapiens	9606	ALB	1	2	UP000005640_9606_20586_human_20230803
DYJ_DDA0	1		_DDNPNLPR_		TRUE	_DDNPNLPR_	DDNPNLPR	-13.2949	1.38008	-13.2949	P02768	TRUE	_DDNPNLPR_	_DDNPNLPR_	940.448	0.000216173	44275270	noloss	5	b	1	556.2	7.38412	FALSE	sp	P02768	P02768	ALBU_HUMAN	Albumin	Homo sapiens	9606	ALB	1	2	UP000005640_9606_20586_human_20230803
DYJ_DDA0	1		_DDNPNLPR_		TRUE	_DDNPNLPR_	DDNPNLPR	-13.2949	1.38008	-13.2949	P02768	TRUE	_DDNPNLPR_	_DDNPNLPR_	940.448	0.000216173	44275270	noloss	5	y	1	596.351	8.86337	FALSE	sp	P02768	P02768	ALBU_HUMAN	Albumin	Homo sapiens	9606	ALB	1	2	UP000005640_9606_20586_human_20230803
DYJ_DDA0	1		_DDNPNLPR_		TRUE	_DDNPNLPR_	DDNPNLPR	-13.2949	1.38008	-13.2949	P02768	TRUE	_DDNPNLPR_	_DDNPNLPR_	940.448	0.000216173	44275270	noloss	6	b	1	669.284	9.25332	FALSE	sp	P02768	P02768	ALBU_HUMAN	Albumin	Homo sapiens	9606	ALB	1	2	UP000005640_9606_20586_human_20230803
DYJ_DDA0	1		_DDNPNLPR_		TRUE	_DDNPNLPR_	DDNPNLPR	-13.2949	1.38008	-13.2949	P02768	TRUE	_DDNPNLPR_	_DDNPNLPR_	940.448	0.000216173	44275270	noloss	6	y	1	710.394	100	FALSE	sp	P02768	P02768	ALBU_HUMAN	Albumin	Homo sapiens	9606	ALB	1	2	UP000005640_9606_20586_human_20230803
DYJ_DDA0	1		_DDNPNLPR_		TRUE	_DDNPNLPR_	DDNPNLPR	-13.2949	1.38008	-13.2949	P02768	TRUE	_DDNPNLPR_	_DDNPNLPR_	940.448	0.000216173	44275270	noloss	7	y	1	825.421	24.6677	FALSE	sp	P02768	P02768	ALBU_HUMAN	Albumin	Homo sapiens	9606	ALB	1	2	UP000005640_9606_20586_human_20230803
DYJ_DDA0	1		_DDNPNLPR_		TRUE	_DDNPNLPR_	DDNPNLPR	-13.2949	1.38008	-13.2949	P02768	TRUE	_DDNPNLPR_	_DDNPNLPR_	940.448	0.000216173	44275270	NH3	3	y	1	368.229	2.39268	TRUE	sp	P02768	P02768	ALBU_HUMAN	Albumin	Homo sapiens	9606	ALB	1	2	UP000005640_9606_20586_human_20230803
DYJ_DDA0	1		_DDNPNLPR_		TRUE	_DDNPNLPR_	DDNPNLPR	-13.2949	1.38008	-13.2949	P02768	TRUE	_DDNPNLPR_	_DDNPNLPR_	940.448	0.000216173	44275270	NH3	4	y	1	482.272	2.35111	TRUE	sp	P02768	P02768	ALBU_HUMAN	Albumin	Homo sapiens	9606	ALB	1	2	UP000005640_9606_20586_human_20230803
DYJ_DDA0	1		_DDNPNLPR_		TRUE	_DDNPNLPR_	DDNPNLPR	-13.2949	1.38008	-13.2949	P02768	TRUE	_DDNPNLPR_	_DDNPNLPR_	940.448	0.000216173	44275270	NH3	5	b	1	539.173	3.95337	TRUE	sp	P02768	P02768	ALBU_HUMAN	Albumin	Homo sapiens	9606	ALB	1	2	UP000005640_9606_20586_human_20230803
DYJ_DDA0	1		_DDNPNLPR_		TRUE	_DDNPNLPR_	DDNPNLPR	-13.2949	1.38008	-13.2949	P02768	TRUE	_DDNPNLPR_	_DDNPNLPR_	940.448	0.000216173	44275270	NH3	5	y	1	579.325	3.79521	TRUE	sp	P02768	P02768	ALBU_HUMAN	Albumin	Homo sapiens	9606	ALB	1	2	UP000005640_9606_20586_human_20230803
DYJ_DDA0	1		_DDNPNLPR_		TRUE	_DDNPNLPR_	DDNPNLPR	-13.2949	1.38008	-13.2949	P02768	TRUE	_DDNPNLPR_	_DDNPNLPR_	940.448	0.000216173	44275270	NH3	6	b	1	652.257	4.22906	TRUE	sp	P02768	P02768	ALBU_HUMAN	Albumin	Homo sapiens	9606	ALB	1	2	UP000005640_9606_20586_human_20230803
DYJ_DDA0	1		_DDNPNLPR_		TRUE	_DDNPNLPR_	DDNPNLPR	-13.2949	1.38008	-13.2949	P02768	TRUE	_DDNPNLPR_	_DDNPNLPR_	940.448	0.000216173	44275270	NH3	6	y	1	693.368	6.28587	FALSE	sp	P02768	P02768	ALBU_HUMAN	Albumin	Homo sapiens	9606	ALB	1	2	UP000005640_9606_20586_human_20230803
DYJ_DDA0	1		_DDNPNLPR_		TRUE	_DDNPNLPR_	DDNPNLPR	-13.2949	1.38008	-13.2949	P02768	TRUE	_DDNPNLPR_	_DDNPNLPR_	940.448	0.000216173	44275270	NH3	7	y	1	808.395	1.08891	TRUE	sp	P02768	P02768	ALBU_HUMAN	Albumin	Homo sapiens	9606	ALB	1	2	UP000005640_9606_20586_human_20230803
DYJ_DDA0	2		_QDDGGSPIR_		TRUE	_QDDGGSPIR_	QDDGGSPIR	-29.463	0.798513	-29.463	P13591	TRUE	_QDDGGSPIR_	_QDDGGSPIR_	472.725	3.94E-05	24201036	noloss	3	b	1	359.12	1.00904	TRUE	sp	P13591	P13591	NCAM1_HUMAN	Neural cell adhesion molecule 1	Homo sapiens	9606	NCAM1	1	3	UP000005640_9606_20586_human_20230803
DYJ_DDA0	2		_QDDGGSPIR_		TRUE	_QDDGGSPIR_	QDDGGSPIR	-29.463	0.798513	-29.463	P13591	TRUE	_QDDGGSPIR_	_QDDGGSPIR_	472.725	3.94E-05	24201036	noloss	3	y	1	385.256	87.0878	FALSE	sp	P13591	P13591	NCAM1_HUMAN	Neural cell adhesion molecule 1	Homo sapiens	9606	NCAM1	1	3	UP000005640_9606_20586_human_20230803
[truncated: 381,645+ more rows]

## Sheet: Table S4
Table S4 Raw mass spectrometric data.
Tumor+Pre-infection: B1, B10, B11, B20, B31, B33, B34, B39, B53, B9
[truncated: 2,028 more rows]
[truncated: 50 more columns]

## Sheet: Table S5
Table S5 Raw RNA-Seq data.
Tumor+Pre-infection: P4_T1, P14_T1
[truncated: 18,726 more rows]
[truncated: 46 more columns]

## Sheet: Table S6
Table S6 Enriched GO terms/KEGG pathways of the up/down-regulated DEGs and DEPs of COVID-19 patients with hematological tumors post-SARS-CoV-2 infection.
[truncated: 253 more rows]

[truncated: 5 more sheets: Table S7, Table S8, Table S9, Table S10, Table S11]
